# Supplementary material for: A novel combination therapy for ER+ breast cancer suppresses drug resistance via an evolutionary double-bind
Source: Mol Syst Biol. 2026 Mar 26;22(7):1070–96. doi: 10.1038/s44320-026-00191-z (PMC13328575; doi:10.1038/s44320-026-00191-z)
Supplement: Supplementary file 2 — Source data Fig. 1 [file 44320_2026_191_MOESM2_ESM.zip]

Archive with 12 entries (9 files):
- FIgure1/
- __MACOSX/._FIgure1
- FIgure1/.DS_Store
- __MACOSX/FIgure1/._.DS_Store
- FIgure1/Fig1 - Panel A_drug screen master/
- FIgure1/Fig1 - Panels B-C_drug screen_T47D&MCF7/
- FIgure1/Fig1 - Panel A_drug screen master/Fig 1A - drug screen master_file.xlsx
- __MACOSX/FIgure1/Fig1 - Panel A_drug screen master/._Fig 1A - drug screen master_file.xlsx
- FIgure1/Fig1 - Panels B-C_drug screen_T47D&MCF7/Fig 1B - drug screen_T47D&MCF7_3TX.xlsx
- __MACOSX/FIgure1/Fig1 - Panels B-C_drug screen_T47D&MCF7/._Fig 1B - drug screen_T47D&MCF7_3TX.xlsx
- FIgure1/Fig1 - Panels B-C_drug screen_T47D&MCF7/Fig 1C - drug screen_T47D&MCF7_3TX.xlsx
- __MACOSX/FIgure1/Fig1 - Panels B-C_drug screen_T47D&MCF7/._Fig 1C - drug screen_T47D&MCF7_3TX.xlsx
