# Supplementary material for: A novel combination therapy for ER+ breast cancer suppresses drug resistance via an evolutionary double-bind
Source: Mol Syst Biol. 2026 Mar 26;22(7):1070–96. doi: 10.1038/s44320-026-00191-z (PMC13328575; doi:10.1038/s44320-026-00191-z)
Supplement: Supplementary file 2 — Source data Fig. 1 [file 44320_2026_191_MOESM2_ESM.zip › FIgure1/Fig1 - Panels B-C_drug screen_T47D&MCF7/Fig 1B - drug screen_T47D&MCF7_3TX.xlsx]

## Sheet: efficacy
T47D
gefitinib	erlotinib	sorafenib	sunitinib	dasatinib	bosutinib	bortezomib	C188-9	BP-1-102	GDC-0941	BYL719	Taselisib (GDC 0032)	Bimiralisib (PQR309)	everolimus	MLN0128	trametinib	binimetinib (MEK162)	belinostat	etinostat	ribociclib	abemaciclib	doxorubicin	paclitaxel	cyclophosphamide monohidrate	carboplatin	vincristine-sulphate	gemcitabine	methotrexate	5-fluoro-uracil	senexin A	Momelotinib (CYT387)	linsitinib	olaparib	Azacitidine	Adavosertib (MK-1775)	vismodegib	AZD4547	ICG-001	R428	gefitinib	sorafenib	sunitinib	bosutinib	C188-9	BP-1-102	GDC-0941	BYL719	Taselisib (GDC 0032)	Bimiralisib (PQR309)	everolimus
0.652891	0.712996	0.237615	0.744714	0.486158	0.309842	0.003355	0.247782	0.576217	0.163706	0.108354	0.120273	0.130031	0.491051	0.195259	0.543342	0.903969	0.003859	0.008734	0.556467	0.719506	0.106539	0.321482	0.975326	0.667951	0.398673	0.412596	0.450378	0.486054	0.54882	0.628932	0.540775	0.362115	0.573154	0.399667	0.819318	0.885376	0.341218	0.99548	0.632142	0.202869	0.819498	0.363519	0.569544	0.488539	0.171137	0.143891	0.165226	0.113699	0.542689
0.961288	0.959735	0.892707	0.964352	0.573451	0.770375	0.004466	0.845819	0.988103	0.20895	0.128677	0.125079	0.192958	0.535863	0.272855	0.780522	0.955517	0.033998	0.488631	0.708036	0.760139	0.444625	0.281189	0.952328	0.936689	0.491524	0.431049	0.482894	0.623503	0.865213	0.892109	0.913511	0.715007	0.916188	0.668939	0.822637	0.81256	0.382719	0.874325	1.01943	1.02263	0.994451	0.801491	0.991677	0.922162	0.200865	0.129982	0.147685	0.196749	0.621617
1.07176	1.04671	0.955411	0.990159	0.706749	0.935893	0.008576	0.91362	1.01512	0.560211	0.211947	0.151214	0.852889	0.585568	0.706516	0.804403	0.958978	0.613888	0.965569	0.801749	0.871862	0.867867	0.432578	1.02036	1.0041	0.242685	0.7999	0.877244	0.828759	0.894307	1.0498	0.903717	0.994418	0.954525	1.00303	0.856586	1.01047	0.745322	0.968066	1.04462	1.15099	1.04749	1.0346	1.02165	1.07032	0.654871	0.247451	0.221868	0.881047	0.750086
1.07146	1.01755	0.976965	1.03943	0.883363	1.01119	0.442377	0.985604	0.978815	0.890393	0.662842	0.566191	0.94757	0.823516	0.962522	0.816846	0.90153	0.885725	0.991671	0.855495	1.027	0.995041	0.989566	0.918071	1.04304	0.798599	1.06945	0.849032	1.00279	0.855126	1.03426	0.932361	0.98852	0.894729	1.04686	0.792616	0.955533	0.792309	0.99533	1.06228	1.23054	1.0052	1.08335	0.964047	1.08279	0.98837	0.82612	0.698381	1.09193	0.898947
T47D_doxoR
gefitinib	erlotinib	sorafenib	sunitinib	dasatinib	bosutinib	bortezomib	C188-9	BP-1-102	GDC-0941	BYL719	Taselisib (GDC 0032)	Bimiralisib (PQR309)	everolimus	MLN0128	trametinib	binimetinib (MEK162)	belinostat	etinostat	ribociclib	abemaciclib	doxorubicin	paclitaxel	cyclophosphamide monohidrate	carboplatin	vincristine-sulphate	gemcitabine	methotrexate	5-fluoro-uracil	senexin A	Momelotinib (CYT387)	linsitinib	olaparib	Azacitidine	Adavosertib (MK-1775)	vismodegib	AZD4547	ICG-001	R428	gefitinib	sorafenib	sunitinib	bosutinib	C188-9	BP-1-102	GDC-0941	BYL719	Taselisib (GDC 0032)	Bimiralisib (PQR309)	everolimus
0.797427	0.933558	0.272553	0.843949	0.671118	0.250543	0.004106	0.4285	0.781551	0.213743	0.185292	0.225099	0.178183	0.43411	0.272581	0.574703	0.729336	0.007252	0.024902	0.542168	0.841085	0.46924	0.420174	0.927426	0.709226	0.520074	0.607976	1.0544	0.518839	0.624021	0.629796	0.541656	0.248748	0.596964	0.510444	0.888065	0.906551	0.422641	1.06201	0.572154	0.224958	0.804576	0.331752	0.566441	0.772149	0.207018	0.206263	0.244458	0.160995	0.544468
1.26951	1.12023	1.25079	1.24972	0.752387	0.915546	0.011233	0.806454	0.938333	0.271149	0.240237	0.201375	0.223583	0.586279	0.312095	0.915888	0.937616	0.151659	0.399308	0.776579	0.729077	1.10727	0.352993	1.32684	0.871946	0.688658	0.664229	1.23939	0.713468	1.15619	0.960191	1.09063	0.655921	1.15961	0.577621	1.10478	0.917392	0.505305	1.07383	1.06491	1.08202	0.944261	0.904142	0.867617	0.893015	0.251569	0.206754	0.2389	0.271965	0.658684
1.2306	1.25697	1.30644	1.21483	0.757405	1.05799	0.05129	0.984856	1.04302	0.551167	0.350531	0.264548	0.71939	0.43967	0.568615	0.702374	0.881372	0.488287	0.890529	0.682839	0.759612	1.33357	0.517907	1.0922	0.903631	0.634671	0.85043	1.3232	0.951283	1.18342	0.971693	1.17701	0.781476	1.19834	0.912461	1.27841	0.993296	1.12053	1.08199	1.04506	1.2152	1.12374	1.07431	1.05825	0.94566	0.63635	0.333908	0.308416	0.751623	0.744543
1.056	1.36972	1.21665	1.10312	0.937846	1.02298	0.961045	1.03215	0.790351	0.989857	0.639241	0.491211	0.742548	0.555264	0.606465	0.775141	0.859142	0.756569	0.713046	0.608092	0.729114	1.3375	0.925825	1.32478	0.940187	1.24178	0.854763	1.20573	0.82154	1.18581	0.836002	1.31705	0.757748	1.20322	0.846866	1.31441	0.966183	1.2667	0.976326	1.12824	1.18461	1.15285	1.14416	1.19212	1.08271	1.03382	0.709583	0.736276	0.984777	0.971635
T47D_pacliR
gefitinib	erlotinib	sorafenib	sunitinib	dasatinib	bosutinib	bortezomib	C188-9	BP-1-102	GDC-0941	BYL719	Taselisib (GDC 0032)	Bimiralisib (PQR309)	everolimus	MLN0128	trametinib	binimetinib (MEK162)	belinostat	etinostat	ribociclib	abemaciclib	doxorubicin	paclitaxel	cyclophosphamide monohidrate	carboplatin	vincristine-sulphate	gemcitabine	methotrexate	5-fluoro-uracil	senexin A	Momelotinib (CYT387)	linsitinib	olaparib	Azacitidine	Adavosertib (MK-1775)	vismodegib	AZD4547	ICG-001	R428	gefitinib	sorafenib	sunitinib	bosutinib	C188-9	BP-1-102	GDC-0941	BYL719	Taselisib (GDC 0032)	Bimiralisib (PQR309)	everolimus
0.648341	0.842604	0.148024	0.122058	0.693627	0.080947	0.011856	0.020203	0.524285	0.278165	0.202753	0.228814	0.177122	0.594504	0.285806	0.637063	0.988263	0.008422	0.026414	0.696573	0.704898	0.228433	0.438294	0.801014	0.615824	0.394177	0.56099	1.03619	0.573799	0.476471	0.743803	0.507171	0.164778	0.616434	0.603817	0.793278	0.846687	0.409566	0.985851	0.619558	0.094025	0.227659	0.081512	0.23245	0.546582	0.252058	0.208535	0.256939	0.163651	0.609216
1.10862	1.06716	1.03749	1.03314	0.884962	0.865603	0.014432	0.830622	0.995906	0.291546	0.229392	0.243112	0.29093	0.607601	0.378658	0.972647	1.02487	0.141471	0.492975	0.722458	0.758639	0.584103	0.383731	0.831208	1.01178	0.332487	0.602165	0.884636	0.840687	0.768602	0.999572	0.781414	0.769538	0.801615	0.818581	0.8254	0.916962	0.423354	0.895263	0.901285	1.02146	1.0328	0.884435	0.974315	0.932948	0.296816	0.220215	0.249873	0.271617	0.646247
1.19378	1.15902	1.07649	1.07684	0.847309	1.0268	0.027542	1.072	1.07208	0.599916	0.361203	0.299869	0.868753	0.677049	0.668007	0.991189	1.03525	0.863717	1.11218	0.847109	0.750368	0.838783	0.724094	0.788001	1.12962	0.353886	1.08334	0.845754	1.05396	0.796455	1.18161	0.748882	1.07994	0.834035	1.09032	0.794369	1.0939	0.597538	1.07625	0.939399	1.06909	1.0327	0.963734	0.988099	0.953494	0.648774	0.318726	0.291352	0.772767	0.721171
1.08964	1.14114	1.0732	1.11038	0.919776	0.894959	0.942157	0.990761	1.09954	0.960577	0.780586	0.67552	1.0529	0.832045	0.883509	0.935496	0.890068	0.860692	0.985689	0.920816	0.782928	0.656878	0.95291	0.643384	1.02843	0.615196	1.10463	0.741831	1.00738	0.681511	1.0477	0.662921	1.03112	0.68484	0.998195	0.713272	1.0643	0.559977	1.02267	0.960631	1.0183	1.04295	0.878846	1.09675	0.903689	1.01831	0.689345	0.654352	0.920935	0.963123
MCF7
gefitinib	erlotinib	sorafenib	sunitinib	dasatinib	bosutinib	bortezomib	C188-9	BP-1-102	GDC-0941	BYL719	Taselisib (GDC 0032)	Bimiralisib (PQR309)	everolimus	MLN0128	trametinib	binimetinib (MEK162)	belinostat	etinostat	ribociclib	abemaciclib	doxorubicin	paclitaxel	cyclophosphamide monohidrate	carboplatin	vincristine-sulphate	gemcitabine	methotrexate	5-fluoro-uracil	senexin A	Momelotinib (CYT387)	linsitinib	olaparib	Azacitidine	Adavosertib (MK-1775)	vismodegib	AZD4547	ICG-001	R428	gefitinib	sorafenib	sunitinib	bosutinib	C188-9	BP-1-102	GDC-0941	BYL719	Taselisib (GDC 0032)	Bimiralisib (PQR309)	everolimus
0.509868	0.729965	0.149719	0.0241	0.394814	0.125165	0.003744	0.391644	0.744399	0.050643	0.10416	0.072537	0.042993	0.440952	0.100774	0.573279	0.744904	0.032976	0.019425	0.121766	0.136251	0.050824	0.253426	1.0842	0.516942	0.154526	0.297332	0.512036	0.341377	0.762868	0.354543	0.18843	0.27211	0.859843	0.175947	1.14011	0.374634	0.342472	1.00305	0.385174	0.145596	0.008985	0.159058	0.392687	0.921842	0.041216	0.077997	0.070157	0.041628	0.43789
0.874071	0.853259	0.96763	0.755313	0.66199	0.689049	0.040381	0.613899	1.09165	0.080817	0.109983	0.119543	0.091294	0.541035	0.214222	0.781623	0.836169	0.169998	0.505381	0.413346	0.388868	0.29251	0.261215	1.17786	0.744757	0.177273	0.337024	0.5317	0.509153	1.06568	0.937223	0.432107	0.414616	1.03642	0.216975	1.13105	0.446271	0.472825	0.56786	0.967092	0.821208	0.752795	0.649525	0.723781	0.808335	0.089863	0.093767	0.135465	0.075852	0.674233
0.97715	0.958208	0.987404	0.925759	0.857961	0.874201	0.156465	0.850831	1.04486	0.47595	0.273529	0.190495	0.753207	0.737987	0.753565	0.710939	0.879405	0.71298	0.949308	0.669901	0.553844	0.587835	0.430958	1.18417	0.785635	0.239519	0.330453	1.04839	1.06232	1.1842	1.24918	0.782044	1.02875	1.02351	1.005	1.20612	1.18765	0.955036	0.643749	0.984331	0.898152	0.897668	0.889448	0.86703	0.964337	0.514102	0.227872	0.199573	0.672766	0.884382
0.982868	0.733529	0.988234	0.893207	1.01116	0.84782	0.331085	0.909116	1.06235	0.865594	0.730017	0.497366	0.93993	0.851759	0.964994	0.782734	0.963371	0.838973	1.09676	0.771794	0.91498	1.04804	1.21107	1.19588	1.15156	0.70493	1.07549	1.04765	1.14287	1.14924	1.29669	1.13065	1.1027	0.923632	1.18824	1.05378	1.18369	1.1436	1.01604	0.961994	0.856779	1.01806	0.959274	0.996028	0.906453	0.962896	0.644716	0.700187	0.975069	1.06989
MCF7_doxoR
gefitinib	erlotinib	sorafenib	sunitinib	dasatinib	bosutinib	bortezomib	C188-9	BP-1-102	GDC-0941	BYL719	Taselisib (GDC 0032)	Bimiralisib (PQR309)	everolimus	MLN0128	trametinib	binimetinib (MEK162)	belinostat	etinostat	ribociclib	abemaciclib	doxorubicin	paclitaxel	cyclophosphamide monohidrate	carboplatin	vincristine-sulphate	gemcitabine	methotrexate	5-fluoro-uracil	senexin A	Momelotinib (CYT387)	linsitinib	olaparib	Azacitidine	Adavosertib (MK-1775)	vismodegib	AZD4547	ICG-001	R428	gefitinib	sorafenib	sunitinib	bosutinib	C188-9	BP-1-102	GDC-0941	BYL719	Taselisib (GDC 0032)	Bimiralisib (PQR309)	everolimus
0.526429	0.719158	0.312945	0.067211	0.611897	0.338381	0.092109	0.466041	0.960387	0.191135	0.243152	0.240812	0.193291	0.583256	0.237652	0.670196	0.791712	0.153694	0.088441	0.217398	0.412731	0.542133	0.57098	1.20083	0.881648	0.439083	0.670135	1.182	0.671517	0.911223	0.799792	0.318798	0.564956	1.0997	0.53596	1.13179	0.602999	0.487107	1.17402	0.482877	0.31596	0.093314	0.488984	0.32569	1.07175	0.136257	0.217113	0.198967	0.160939	0.517211
0.976684	0.932912	1.02228	1.01734	0.836579	1.10129	0.231383	0.598185	0.985598	0.212543	0.241803	0.218165	0.220809	0.615341	0.303737	0.629504	0.742679	0.339083	0.697567	0.670196	0.943794	0.924023	0.680746	1.33981	1.20413	0.419674	0.707292	0.986313	0.889829	1.17199	1.47125	0.434171	1.00151	1.27735	0.610804	1.11932	0.710998	0.55626	0.82158	0.996339	1.10705	1.10029	1.11309	0.79989	0.971333	0.188294	0.191523	0.206433	0.178351	0.697344
0.957255	1.06037	1.17675	0.996386	0.888443	1.16621	0.335439	0.945917	1.15226	0.569992	0.436547	0.31981	0.677021	0.580857	0.557873	0.605271	0.83338	0.677987	1.01197	0.763277	0.953951	1.21892	0.93521	1.28074	1.38517	0.629123	0.75047	0.991674	1.37831	1.21612	1.56247	0.852301	1.23826	1.16952	0.987324	1.15063	1.27921	1.20573	0.932302	1.05694	1.04071	1.11234	1.16783	1.13145	1.0546	0.545589	0.375754	0.286254	0.683903	0.746887
0.972055	0.841591	1.0636	1.08919	1.06139	1.01157	0.62301	0.871965	1.03267	0.770206	0.866539	0.672601	1.08871	0.660092	0.905262	0.680938	0.960396	0.826926	1.05662	0.782304	1.31063	1.07594	1.46174	1.35631	1.41473	0.978457	1.34643	0.930048	1.38727	1.19523	1.57564	1.11375	1.36597	1.17956	1.24095	1.37118	1.30889	1.27048	1.04181	0.986695	1.02541	1.10254	1.10837	1.13959	0.959696	0.990588	0.755623	0.674487	1.04262	1.05824
MCF7_pacliR
gefitinib	erlotinib	sorafenib	sunitinib	dasatinib	bosutinib	bortezomib	C188-9	BP-1-102	GDC-0941	BYL719	Taselisib (GDC 0032)	Bimiralisib (PQR309)	everolimus	MLN0128	trametinib	binimetinib (MEK162)	belinostat	etinostat	ribociclib	abemaciclib	doxorubicin	paclitaxel	cyclophosphamide monohidrate	carboplatin	vincristine-sulphate	gemcitabine	methotrexate	5-fluoro-uracil	senexin A	Momelotinib (CYT387)	linsitinib	olaparib	Azacitidine	Adavosertib (MK-1775)	vismodegib	AZD4547	ICG-001	R428	gefitinib	sorafenib	sunitinib	bosutinib	C188-9	BP-1-102	GDC-0941	BYL719	Taselisib (GDC 0032)	Bimiralisib (PQR309)	everolimus
0.67764	0.895123	0.280273	0.339713	0.626109	0.351288	0.072529	0.529114	0.921606	0.16512	0.168794	0.176409	0.151794	0.511204	0.223216	0.572795	0.655516	0.064749	0.096982	0.422028	0.510815	0.387603	0.454015	0.84411	0.715091	0.260654	0.499554	1.04021	0.464114	0.705911	0.684415	0.204644	0.354444	0.823176	0.480083	0.894809	0.638115	0.364197	1.2272	0.532968	0.238274	0.583882	0.42455	0.511609	0.914149	0.140624	0.186561	0.197222	0.13652	0.642659
0.968305	1.05678	1.15604	1.06051	0.695309	1.00739	0.333467	0.817167	1.049	0.210697	0.189349	0.258721	0.214477	0.689036	0.271117	0.631766	0.691187	0.267909	0.689023	0.664908	0.630076	0.750251	0.618412	1.00671	0.986888	0.353335	0.511879	0.976195	0.716086	1.16339	1.30569	0.256622	0.855587	0.808604	0.548672	1.05961	0.805078	0.508166	1.01194	0.974508	0.973049	1.04905	0.894232	1.04404	1.0386	0.237193	0.195133	0.239166	0.178586	0.749728
1.02224	0.968994	1.21093	0.970254	0.9221	1.10011	0.524385	1.08553	1.16622	0.53887	0.405275	0.363027	0.713509	0.695747	0.539087	0.693733	0.819687	0.801395	1.07055	0.979315	0.663689	0.835757	1.00717	0.908758	1.08569	0.537702	0.538383	1.04891	1.11931	1.05036	1.17387	0.711478	0.937248	0.917365	0.919456	1.00647	0.999158	1.01776	1.15026	0.949702	1.03163	1.02351	1.02438	1.13187	1.07596	0.692999	0.420654	0.432945	0.652122	0.745835
1.0765	1.0662	1.0273	1.08429	1.05363	1.0328	0.956746	1.09994	1.25419	0.966906	0.988309	0.781044	0.989322	0.906296	0.892126	0.701689	1.11175	1.0476	1.10067	0.99879	0.957202	0.790944	1.05899	1.04032	1.21816	1.08749	1.04048	1.08722	1.07604	1.12555	1.06714	1.1187	0.912667	1.11243	1.03744	1.05323	1.01473	1.09871	1.21343	1.02584	0.907658	1.09232	1.00711	1.1456	1.04212	1.01422	0.798766	0.875266	0.899837	1.00855
[truncated: 29 more columns]

## Sheet: normalized_and_log2_transformed
T47D_doxoR
gefitinib	erlotinib	sorafenib	sunitinib	dasatinib	bosutinib	bortezomib	C188-9	BP-1-102	GDC-0941	BYL719	Taselisib (GDC 0032)	Bimiralisib (PQR309)	everolimus	MLN0128	trametinib	binimetinib (MEK162)	belinostat	etinostat	ribociclib	abemaciclib	doxorubicin	paclitaxel	cyclophosphamide monohidrate	carboplatin	vincristine-sulphate	gemcitabine	methotrexate	5-fluoro-uracil	senexin A	Momelotinib (CYT387)	linsitinib	olaparib	Azacitidine	Adavosertib (MK-1775)	vismodegib	AZD4547	ICG-001	R428	gefitinib	sorafenib	sunitinib	bosutinib	C188-9	BP-1-102	GDC-0941	BYL719	Taselisib (GDC 0032)	Bimiralisib (PQR309)	everolimus
0.28851	0.388846	0.197908	0.180469	0.465142	-0.306475	0.291447	0.790222	0.439728	0.384769	0.77405	0.904242	0.454501	-0.177813	0.481295	0.0809559	-0.309689	0.910292	1.51155	-0.037556	0.225244	2.13894	0.386247	-0.0726526	0.0865027	0.383511	0.559286	1.22721	0.0941703	0.185262	0.00197966	0.00234781	-0.541761	0.0587212	0.352956	0.116242	0.0340982	0.308739	0.0933319	-0.143844	0.149107	-0.0265109	-0.131924	-0.00788044	0.660406	0.274603	0.519515	0.565146	0.501799	0.00472345
0.401228	0.223084	0.486578	0.373973	0.391804	0.249072	1.33064	-0.0687579	-0.0745612	0.375928	0.900711	0.687041	0.212519	0.129724	0.19385	0.230732	-0.0272843	2.15733	-0.291244	0.133311	-0.0601913	1.31635	0.328099	0.478465	-0.103331	0.486527	0.623831	1.35986	0.194453	0.418248	0.106101	0.255672	-0.124435	0.339925	-0.211751	0.425434	0.175064	0.40087	0.296518	0.0629676	0.0814481	-0.0747152	0.173862	-0.192813	-0.0463357	0.324728	0.669603	0.693886	0.46706	0.0835597
0.199379	0.264083	0.451451	0.295017	0.0998682	0.176905	2.58033	0.108318	0.0391138	-0.0234816	0.725837	0.806941	-0.245584	-0.413415	-0.31327	-0.195679	-0.121747	-0.330247	-0.116716	-0.231606	-0.198837	0.619747	0.259733	0.0981685	-0.152096	1.38692	0.0883729	0.592979	0.198922	0.404117	-0.111536	0.381179	-0.34765	0.328183	-0.136525	0.577679	-0.0247329	0.588252	0.160508	0.000603152	0.0783204	0.101376	0.0543462	0.0507745	-0.178644	-0.041391	0.432309	0.475175	-0.229209	-0.0107003
-0.0209749	0.428791	0.316531	0.0857962	0.0863456	0.0167327	1.11933	0.0665673	-0.308544	0.152778	-0.0523043	-0.204946	-0.351749	-0.568624	-0.666395	-0.0756051	-0.0694783	-0.227388	-0.475867	-0.49247	-0.494224	0.426706	-0.0960561	0.529072	-0.149781	0.636864	-0.32327	0.506011	-0.287613	0.471668	-0.307015	0.498351	-0.383552	0.427376	-0.305859	0.72972	0.0159908	0.676938	-0.0278125	0.086922	-0.0548772	0.197711	0.0787888	0.306355	-0.000104621	0.0648596	-0.219381	0.0762319	-0.149015	0.112179
T47D_pacliR
gefitinib	erlotinib	sorafenib	sunitinib	dasatinib	bosutinib	bortezomib	C188-9	BP-1-102	GDC-0941	BYL719	Taselisib (GDC 0032)	Bimiralisib (PQR309)	everolimus	MLN0128	trametinib	binimetinib (MEK162)	belinostat	etinostat	ribociclib	abemaciclib	doxorubicin	paclitaxel	cyclophosphamide monohidrate	carboplatin	vincristine-sulphate	gemcitabine	methotrexate	5-fluoro-uracil	senexin A	Momelotinib (CYT387)	linsitinib	olaparib	Azacitidine	Adavosertib (MK-1775)	vismodegib	AZD4547	ICG-001	R428	gefitinib	sorafenib	sunitinib	bosutinib	C188-9	BP-1-102	GDC-0941	BYL719	Taselisib (GDC 0032)	Bimiralisib (PQR309)	everolimus
-0.0100892	0.240961	-0.682794	-2.60912	0.512735	-1.93649	1.82122	-3.61644	-0.13626	0.764835	0.90397	0.927856	0.445892	0.275813	0.54965	0.229575	0.128622	1.12616	1.59658	0.323978	-0.029592	1.10038	0.447163	-0.284057	-0.117224	-0.0163646	0.443246	1.20208	0.23943	-0.203943	0.242017	-0.0925577	-1.13593	0.105023	0.595313	-0.0465965	-0.0644607	0.263399	-0.0140223	-0.0290099	-1.10943	-1.84787	-2.15694	-1.29289	0.161964	0.558603	0.535316	0.63699	0.525411	0.166829
0.205725	0.153075	0.216842	0.0994086	0.625945	0.168145	1.69217	-0.0261585	0.0113477	0.480561	0.834063	0.958779	0.592382	0.181259	0.47276	0.317477	0.101088	2.057	0.0127691	0.0290906	-0.0028492	0.393635	0.448557	-0.196248	0.111251	-0.563961	0.482309	0.873378	0.431172	-0.170819	0.164091	-0.225335	0.106036	-0.192734	0.29125	0.00483758	0.174387	0.14558	0.0341419	-0.177704	-0.00164748	0.0545845	0.142068	-0.0254831	0.0167772	0.563345	0.760603	0.758678	0.465214	0.0560596
0.155559	0.147044	0.172146	0.121074	0.261691	0.13374	1.68327	0.230641	0.0787699	0.098788	0.769105	0.987742	0.0265867	0.209425	-0.0808593	0.301241	0.110413	0.492583	0.203938	0.0793978	-0.216501	-0.049176	0.743217	-0.372803	0.16993	0.544201	0.437593	-0.0527402	0.346799	-0.167178	0.170651	-0.271133	0.11902	-0.194674	0.120391	-0.108789	0.114454	-0.318834	0.152842	-0.153172	-0.106494	-0.0205191	-0.102362	-0.0481763	-0.166741	-0.0134945	0.365174	0.39306	-0.189185	-0.0567133
0.0242679	0.165383	0.135534	0.0952518	0.0582768	-0.176155	1.09069	0.00752812	0.167792	0.109458	0.235893	0.254709	0.152065	0.0148646	-0.123575	0.195668	-0.0184601	-0.0413631	-0.00872827	0.106153	-0.391491	-0.599132	-0.0544566	-0.512926	-0.0203582	-0.376427	0.0467017	-0.194728	0.00659472	-0.327399	0.0186334	-0.492051	0.0608727	-0.385684	-0.0686717	-0.15217	0.155532	-0.500697	0.039091	-0.145104	-0.273129	0.0531835	-0.301813	0.186064	-0.26085	0.0430545	-0.261125	-0.0939474	-0.245713	0.099484
MCF7_doxoR
gefitinib	erlotinib	sorafenib	sunitinib	dasatinib	bosutinib	bortezomib	C188-9	BP-1-102	GDC-0941	BYL719	Taselisib (GDC 0032)	Bimiralisib (PQR309)	everolimus	MLN0128	trametinib	binimetinib (MEK162)	belinostat	etinostat	ribociclib	abemaciclib	doxorubicin	paclitaxel	cyclophosphamide monohidrate	carboplatin	vincristine-sulphate	gemcitabine	methotrexate	5-fluoro-uracil	senexin A	Momelotinib (CYT387)	linsitinib	olaparib	Azacitidine	Adavosertib (MK-1775)	vismodegib	AZD4547	ICG-001	R428	gefitinib	sorafenib	sunitinib	bosutinib	C188-9	BP-1-102	GDC-0941	BYL719	Taselisib (GDC 0032)	Bimiralisib (PQR309)	everolimus
0.0461162	-0.0215191	1.06365	1.47969	0.632115	1.43482	4.62056	0.250912	0.36754	1.91616	1.22306	1.73111	2.1686	0.403507	1.23773	0.225346	0.0879212	2.22057	2.18683	0.836224	1.59894	3.41507	1.17188	0.147392	0.7702	1.50664	1.17238	1.20691	0.976057	0.256371	1.17366	0.758612	1.05395	0.354966	1.60698	-0.0105745	0.686673	0.50825	0.227062	0.326145	1.11777	3.37654	1.62024	-0.26988	0.217374	1.72505	1.47696	1.50388	1.9509	0.240186
0.160141	0.128757	0.0792686	0.429659	0.337692	0.676514	2.51855	-0.0374081	-0.147436	1.39503	1.13655	0.867886	1.2742	0.185665	0.503714	-0.312258	-0.171056	0.996119	0.464961	0.697234	1.27919	1.65944	1.38188	0.185854	0.693154	1.24329	1.06946	0.891433	0.80543	0.137184	0.650578	0.00687585	1.27234	0.301545	1.49318	-0.0150439	0.671926	0.234453	0.532866	0.0429836	0.430902	0.547552	0.777109	0.144249	0.265013	1.0672	1.03037	0.607756	1.23346	0.0486232
-0.0296773	0.146155	0.253096	0.106068	0.0503678	0.415795	1.10021	0.152842	0.141155	0.260132	0.674446	0.747461	-0.153845	-0.345412	-0.433794	-0.232144	-0.0775541	-0.0726035	0.0922162	0.188259	0.784435	1.05212	1.11774	0.113106	0.818129	1.3932	1.18335	-0.0802354	0.375682	0.0383806	0.322853	0.124114	0.267423	0.192395	-0.0256079	-0.0679466	0.107154	0.336285	0.534299	0.102678	0.212531	0.309338	0.392855	0.384014	0.129083	0.0857592	0.721564	0.520382	0.0236856	-0.24378
-0.0159598	0.198266	0.106039	0.286186	0.0699541	0.254766	0.912055	-0.0601949	-0.0408884	-0.168446	0.247333	0.435442	0.211998	-0.367778	-0.0921842	-0.200999	-0.00446287	-0.020866	-0.0537963	0.0195137	0.518449	0.0378991	0.271396	0.181618	0.296939	0.473028	0.324147	-0.171775	0.279596	0.056615	0.281107	-0.0217189	0.308882	0.352862	0.062617	0.379839	0.145059	0.151789	0.0361433	0.036577	0.2592	0.115008	0.208418	0.194253	0.0823449	0.0409047	0.229004	-0.0539493	0.096641	-0.0157959
MCF7_pacliR
gefitinib	erlotinib	sorafenib	sunitinib	dasatinib	bosutinib	bortezomib	C188-9	BP-1-102	GDC-0941	BYL719	Taselisib (GDC 0032)	Bimiralisib (PQR309)	everolimus	MLN0128	trametinib	binimetinib (MEK162)	belinostat	etinostat	ribociclib	abemaciclib	doxorubicin	paclitaxel	cyclophosphamide monohidrate	carboplatin	vincristine-sulphate	gemcitabine	methotrexate	5-fluoro-uracil	senexin A	Momelotinib (CYT387)	linsitinib	olaparib	Azacitidine	Adavosertib (MK-1775)	vismodegib	AZD4547	ICG-001	R428	gefitinib	sorafenib	sunitinib	bosutinib	C188-9	BP-1-102	GDC-0941	BYL719	Taselisib (GDC 0032)	Bimiralisib (PQR309)	everolimus
0.410396	0.294258	0.904578	3.81723	0.66524	1.48882	4.27576	0.434034	0.308074	1.70508	0.696468	1.28213	1.81995	0.213277	1.14731	-0.0012191	-0.184424	0.973436	2.31983	1.79322	1.90654	2.931	0.841176	-0.361134	0.468123	0.754287	0.748567	1.02255	0.443112	-0.111947	0.948908	0.119086	0.381371	-0.0628721	1.44814	-0.349522	0.768334	0.0887316	0.290975	0.468537	0.710648	6.02205	1.41638	0.381661	-0.0120906	1.77057	1.25816	1.49116	1.7135	0.553487
0.147712	0.308624	0.25666	0.489617	0.0708435	0.547939	3.04581	0.412631	-0.0574939	1.38244	0.783771	1.11386	1.23223	0.348858	0.339809	-0.307082	-0.27472	0.656225	0.447183	0.685806	0.696245	1.35889	1.24333	-0.226522	0.406117	0.995063	0.602953	0.876557	0.492035	0.126566	0.478352	-0.751746	1.04514	-0.358109	1.33841	-0.0941248	0.851209	0.103994	0.833512	0.0110214	0.244765	0.478761	0.461265	0.52855	0.36162	1.40027	1.05731	0.820096	1.23536	0.153121
0.0650771	0.0161475	0.294402	0.0677254	0.104012	0.331615	1.74479	0.351455	0.158529	0.179125	0.567211	0.93032	-0.0781149	-0.0850324	-0.483213	-0.0353455	-0.101455	0.168651	0.173397	0.547825	0.261027	0.507673	1.22469	-0.381903	0.466681	1.16667	0.704187	0.000723016	0.0753976	-0.173029	-0.089701	-0.13643	-0.134387	-0.157956	-0.12835	-0.261073	-0.24932	0.0917669	0.837393	-0.0516687	0.199895	0.189274	0.203762	0.384558	0.158017	0.430798	0.884408	1.11727	-0.0449642	-0.245814
0.131283	0.539548	0.0559398	0.27968	0.0593662	0.284739	1.53094	0.274886	0.239496	0.159684	0.437032	0.651096	0.0738875	0.0895371	-0.113273	-0.157692	0.206672	0.320393	0.00513071	0.371965	0.0650837	-0.406047	-0.193603	-0.201039	0.0811223	0.625456	-0.0477481	0.0534921	-0.0869269	-0.0300421	-0.28108	-0.0153203	-0.272881	0.268323	-0.195802	-0.000758222	-0.222188	-0.0577665	0.25614	0.0927129	0.083225	0.101584	0.0702066	0.201851	0.201212	0.0749196	0.309109	0.321981	-0.115842	-0.0851765
[truncated: 29 more columns]

## Sheet: efficacy_mod
T47D
gefitinib	erlotinib	sorafenib	sunitinib	dasatinib	bosutinib	C188-9	BP-1-102	GDC-0941	BYL719	Taselisib (GDC 0032)	Bimiralisib (PQR309)	everolimus	MLN0128	trametinib	binimetinib (MEK162)	belinostat	etinostat	ribociclib	abemaciclib	doxorubicin	paclitaxel	carboplatin	gemcitabine	5-fluoro-uracil	Momelotinib (CYT387)	linsitinib	olaparib	Veliparib (ABT-888)	Azacitidine	Adavosertib (MK-1775)	ALDHi	disulfiram	AZD4547	ICG-001	OTX015 (MK 8628/Birabresib)	Ipatasertib (GDC-0068)	MK-2206 2HCl
0.652891	0.712996	0.237615	0.744714	0.486158	0.309842	0.247782	0.576217	0.163706	0.108354	0.120273	0.130031	0.542689	0.195259	0.543342	0.903969	0.003859	0.008734	0.623236	0.719506	0.106539	0.321482	0.667951	0.412596	0.486054	0.628932	0.66598	0.362115	0.74077	0.764425	0.351685	0.129861	0.667656	0.885376	0.341218	0.505784	0.224422	0.000822
0.961288	0.959735	0.892707	0.964352	0.573451	0.770375	0.845819	0.988103	0.20895	0.128677	0.125079	0.192958	0.621617	0.272855	0.780522	0.955517	0.033998	0.488631	0.70161	0.760139	0.444625	0.281189	0.936689	0.431049	0.623503	0.892109	1.07046	0.715007	0.989073	1.19854	0.632884	0.736941	0.657706	0.81256	0.382719	0.464785	0.30303	0.205572
1.07176	1.04671	0.955411	0.990159	0.706749	0.935893	0.91362	1.01512	0.560211	0.211947	0.151214	0.852889	0.750086	0.706516	0.804403	0.958978	0.613888	0.965569	0.955771	0.871862	0.867867	0.432578	1.0041	0.7999	0.828759	1.0498	1.09637	0.994418	0.962374	1.06432	0.818455	1.10413	0.876057	1.01047	0.745322	0.858433	0.799533	0.25557
1.07146	1.01755	0.976965	1.03943	0.883363	1.01119	0.985604	0.978815	0.890393	0.662842	0.566191	0.94757	0.898947	0.962522	0.816846	0.90153	0.885725	0.991671	1.04729	1.027	0.995041	0.989566	1.04304	1.06945	1.00279	1.03426	1.09923	0.98852	1.00791	1.11286	1.03657	1.13094	1.04775	0.955533	0.792309	1.01821	1.05824	0.455047
T47D_doxoR
gefitinib	erlotinib	sorafenib	sunitinib	dasatinib	bosutinib	C188-9	BP-1-102	GDC-0941	BYL719	Taselisib (GDC 0032)	Bimiralisib (PQR309)	everolimus	MLN0128	trametinib	binimetinib (MEK162)	belinostat	etinostat	ribociclib	abemaciclib	doxorubicin	paclitaxel	carboplatin	gemcitabine	5-fluoro-uracil	Momelotinib (CYT387)	linsitinib	olaparib	Veliparib (ABT-888)	Azacitidine	Adavosertib (MK-1775)	ALDHi	disulfiram	AZD4547	ICG-001	OTX015 (MK 8628/Birabresib)	Ipatasertib (GDC-0068)	MK-2206 2HCl
0.797427	0.933558	0.272553	0.843949	0.671118	0.250543	0.4285	0.781551	0.213743	0.185292	0.225099	0.178183	0.544468	0.272581	0.574703	0.729336	0.007252	0.024902	0.70683	0.841085	0.46924	0.420174	0.709226	0.607976	0.518839	0.629796	0.681146	0.248748	0.969766	0.994285	0.750757	0.408798	0.0912226	0.906551	0.422641	0.681593	0.37883	0.000665
1.26951	1.12023	1.25079	1.24972	0.752387	0.915546	0.806454	0.938333	0.271149	0.240237	0.201375	0.223583	0.658684	0.312095	0.915888	0.937616	0.151659	0.399308	0.783924	0.729077	1.10727	0.352993	0.871946	0.664229	0.713468	0.960191	0.858871	0.655921	1.18147	1.39243	1.00264	0.977304	0.298595	0.917392	0.505305	0.633404	0.595573	0.222924
1.2306	1.25697	1.30644	1.21483	0.757405	1.05799	0.984856	1.04302	0.551167	0.350531	0.264548	0.71939	0.744543	0.568615	0.702374	0.881372	0.488287	0.890529	0.90545	0.759612	1.33357	0.517907	0.903631	0.85043	0.951283	0.971693	0.934659	0.781476	1.24428	1.38226	1.0138	1.27158	0.948716	0.993296	1.12053	1.06731	0.912737	0.342436
1.056	1.36972	1.21665	1.10312	0.937846	1.02298	1.03215	0.790351	0.989857	0.639241	0.491211	0.742548	0.971635	0.606465	0.775141	0.859142	0.756569	0.713046	1.08352	0.729114	1.3375	0.925825	0.940187	0.854763	0.82154	0.836002	1.04293	0.757748	1.25463	1.41341	1.16807	1.28871	1.07871	0.966183	1.2667	1.36021	0.988082	0.566022
T47D_pacliR
gefitinib	erlotinib	sorafenib	sunitinib	dasatinib	bosutinib	C188-9	BP-1-102	GDC-0941	BYL719	Taselisib (GDC 0032)	Bimiralisib (PQR309)	everolimus	MLN0128	trametinib	binimetinib (MEK162)	belinostat	etinostat	ribociclib	abemaciclib	doxorubicin	paclitaxel	carboplatin	gemcitabine	5-fluoro-uracil	Momelotinib (CYT387)	linsitinib	olaparib	Veliparib (ABT-888)	Azacitidine	Adavosertib (MK-1775)	ALDHi	disulfiram	AZD4547	ICG-001	OTX015 (MK 8628/Birabresib)	Ipatasertib (GDC-0068)	MK-2206 2HCl
0.648341	0.842604	0.148024	0.122058	0.693627	0.080947	0.020203	0.524285	0.278165	0.202753	0.228814	0.177122	0.609216	0.285806	0.637063	0.988263	0.008422	0.026414	0.712599	0.704898	0.228433	0.438294	0.615824	0.56099	0.573799	0.743803	0.529144	0.164778	0.695268	0.747321	0.526176	0.158668	0.10123	0.846687	0.409566	0.432722	0.367682	0.000338
1.10862	1.06716	1.03749	1.03314	0.884962	0.865603	0.830622	0.995906	0.291546	0.229392	0.243112	0.29093	0.646247	0.378658	0.972647	1.02487	0.141471	0.492975	0.796893	0.758639	0.584103	0.383731	1.01178	0.602165	0.840687	0.999572	0.83926	0.769538	0.984161	1.1354	0.797192	0.629033	0.259485	0.916962	0.423354	0.546992	0.456673	0.276866
1.19378	1.15902	1.07649	1.07684	0.847309	1.0268	1.072	1.07208	0.599916	0.361203	0.299869	0.868753	0.721171	0.668007	0.991189	1.03525	0.863717	1.11218	0.817724	0.750368	0.838783	0.724094	1.12962	1.08334	1.05396	1.18161	0.948275	1.07994	0.999204	1.09363	0.866329	1.04719	0.973869	1.0939	0.597538	1.04294	0.883977	0.430759
1.08964	1.14114	1.0732	1.11038	0.919776	0.894959	0.990761	1.09954	0.960577	0.780586	0.67552	1.0529	0.963123	0.883509	0.935496	0.890068	0.860692	0.985689	0.998925	0.782928	0.656878	0.95291	1.02843	1.10463	1.00738	1.0477	1.06227	1.03112	1.14627	1.02732	1.00547	1.07543	1.13456	1.0643	0.559977	1.08302	0.985557	0.567774
MCF7
gefitinib	erlotinib	sorafenib	sunitinib	dasatinib	bosutinib	C188-9	BP-1-102	GDC-0941	BYL719	Taselisib (GDC 0032)	Bimiralisib (PQR309)	everolimus	MLN0128	trametinib	binimetinib (MEK162)	belinostat	etinostat	ribociclib	abemaciclib	doxorubicin	paclitaxel	carboplatin	gemcitabine	5-fluoro-uracil	Momelotinib (CYT387)	linsitinib	olaparib	Veliparib (ABT-888)	Azacitidine	Adavosertib (MK-1775)	ALDHi	disulfiram	AZD4547	ICG-001	OTX015 (MK 8628/Birabresib)	Ipatasertib (GDC-0068)	MK-2206 2HCl
0.509868	0.729965	0.149719	0.0241	0.394814	0.125165	0.391644	0.744399	0.050643	0.10416	0.072537	0.042993	0.43789	0.100774	0.573279	0.744904	0.032976	0.019425	0.300517	0.136251	0.050824	0.253426	0.516942	0.297332	0.341377	0.354543	0.15741	0.27211	0.202861	0.880974	0.122605	0.541276	0.104258	0.374634	0.342472	0.114412	0.111939	-0.00558
0.874071	0.853259	0.96763	0.755313	0.66199	0.689049	0.613899	1.09165	0.080817	0.109983	0.119543	0.091294	0.674233	0.214222	0.781623	0.836169	0.169998	0.505381	0.384246	0.388868	0.29251	0.261215	0.744757	0.337024	0.509153	0.937223	0.371672	0.414616	0.672405	1.08116	0.148179	0.782873	0.272144	0.446271	0.472825	0.1583	0.372553	0.040609
0.97715	0.958208	0.987404	0.925759	0.857961	0.874201	0.850831	1.04486	0.47595	0.273529	0.190495	0.753207	0.884382	0.753565	0.710939	0.879405	0.71298	0.949308	0.784548	0.553844	0.587835	0.430958	0.785635	0.330453	1.06232	1.24918	0.713728	1.02875	0.918596	1.08566	0.414802	0.934911	0.650854	1.18765	0.955036	0.626355	0.908281	0.233599
0.982868	0.733529	0.988234	0.893207	1.01116	0.84782	0.909116	1.06235	0.865594	0.730017	0.497366	0.93993	1.06989	0.964994	0.782734	0.963371	0.838973	1.09676	1.00694	0.91498	1.04804	1.21107	1.15156	1.07549	1.14287	1.29669	0.852784	1.1027	0.769894	1.00464	0.760751	0.859528	1.05657	1.18369	1.1436	0.901388	0.845365	0.455975
MCF7_doxoR
gefitinib	erlotinib	sorafenib	sunitinib	dasatinib	bosutinib	C188-9	BP-1-102	GDC-0941	BYL719	Taselisib (GDC 0032)	Bimiralisib (PQR309)	everolimus	MLN0128	trametinib	binimetinib (MEK162)	belinostat	etinostat	ribociclib	abemaciclib	doxorubicin	paclitaxel	carboplatin	gemcitabine	5-fluoro-uracil	Momelotinib (CYT387)	linsitinib	olaparib	Veliparib (ABT-888)	Azacitidine	Adavosertib (MK-1775)	ALDHi	disulfiram	AZD4547	ICG-001	OTX015 (MK 8628/Birabresib)	Ipatasertib (GDC-0068)	MK-2206 2HCl
0.526429	0.719158	0.312945	0.067211	0.611897	0.338381	0.466041	0.960387	0.191135	0.243152	0.240812	0.193291	0.517211	0.237652	0.670196	0.791712	0.153694	0.088441	0.702118	0.412731	0.542133	0.57098	0.881648	0.670135	0.671517	0.799792	0.276534	0.564956	0.418946	1.33666	0.741187	0.530559	-0.00581278	0.602999	0.487107	0.366103	0.217544	-0.00193
0.976684	0.932912	1.02228	1.01734	0.836579	1.10129	0.598185	0.985598	0.212543	0.241803	0.218165	0.220809	0.697344	0.303737	0.629504	0.742679	0.339083	0.697567	0.729199	0.943794	0.924023	0.680746	1.20413	0.707292	0.889829	1.47125	0.37	1.00151	1.32612	1.74555	0.644657	0.652382	0.0613484	0.710998	0.55626	0.465593	0.339906	0.129926
0.957255	1.06037	1.17675	0.996386	0.888443	1.16621	0.945917	1.15226	0.569992	0.436547	0.31981	0.677021	0.746887	0.557873	0.605271	0.83338	0.677987	1.01197	0.938206	0.953951	1.21892	0.93521	1.38517	0.75047	1.37831	1.56247	1.03574	1.23826	1.30105	1.8156	0.757397	1.49064	0.735083	1.27921	1.20573	0.896343	0.898752	0.257158
0.972055	0.841591	1.0636	1.08919	1.06139	1.01157	0.871965	1.03267	0.770206	0.866539	0.672601	1.08871	1.05824	0.905262	0.680938	0.960396	0.826926	1.05662	1.04964	1.31063	1.07594	1.46174	1.41473	1.34643	1.38727	1.57564	1.04239	1.36597	1.05673	1.8842	0.989154	1.4263	1.09944	1.30889	1.27048	1.35991	0.912532	0.511229
MCF7_pacliR
gefitinib	erlotinib	sorafenib	sunitinib	dasatinib	bosutinib	C188-9	BP-1-102	GDC-0941	BYL719	Taselisib (GDC 0032)	Bimiralisib (PQR309)	everolimus	MLN0128	trametinib	binimetinib (MEK162)	belinostat	etinostat	ribociclib	abemaciclib	doxorubicin	paclitaxel	carboplatin	gemcitabine	5-fluoro-uracil	Momelotinib (CYT387)	linsitinib	olaparib	Veliparib (ABT-888)	Azacitidine	Adavosertib (MK-1775)	ALDHi	disulfiram	AZD4547	ICG-001	OTX015 (MK 8628/Birabresib)	Ipatasertib (GDC-0068)	MK-2206 2HCl
0.67764	0.895123	0.280273	0.339713	0.626109	0.351288	0.529114	0.921606	0.16512	0.168794	0.176409	0.151794	0.642659	0.223216	0.572795	0.655516	0.064749	0.096982	0.744186	0.510815	0.387603	0.454015	0.715091	0.499554	0.464114	0.684415	0.269782	0.354444	0.642327	1.146	0.557387	0.241475	0.0368622	0.638115	0.364197	0.304785	0.295685	-0.00078
0.968305	1.05678	1.15604	1.06051	0.695309	1.00739	0.817167	1.049	0.210697	0.189349	0.258721	0.214477	0.749728	0.271117	0.631766	0.691187	0.267909	0.689023	0.817652	0.630076	0.750251	0.618412	0.986888	0.511879	0.716086	1.30569	0.495278	0.855587	1.05536	1.22682	0.698863	0.438994	0.253623	0.805078	0.508166	0.465369	0.646799	0.118983
1.02224	0.968994	1.21093	0.970254	0.9221	1.10011	1.08553	1.16622	0.53887	0.405275	0.363027	0.713509	0.745835	0.539087	0.693733	0.819687	0.801395	1.07055	0.927455	0.663689	0.835757	1.00717	1.08569	0.538383	1.11931	1.17387	1.07975	0.937248	1.00351	1.23058	0.919191	0.999625	0.866292	0.999158	1.01776	0.942796	1.00729	0.322257
1.0765	1.0662	1.0273	1.08429	1.05363	1.0328	1.09994	1.25419	0.966906	0.988309	0.781044	0.989322	1.00855	0.892126	0.701689	1.11175	1.0476	1.10067	1.0028	0.957202	0.790944	1.05899	1.21816	1.04048	1.07604	1.06714	1.19	0.912667	1.01146	1.26648	1.10323	1.13349	1.06193	1.01473	1.09871	1.22951	1.09144	0.637602

## Sheet: normalizd_and_log2_transfor_mod
T47D_doxoR
doxorubicin	paclitaxel	disulfiram
2.13894	0.386247	-2.87164
1.31635	0.328099	-1.13925
0.619747	0.259733	0.114951
0.426706	-0.0960561	0.0420201
T47D_pacliR
doxorubicin	paclitaxel	disulfiram
1.10038	0.447163	-2.72147
0.393635	0.448557	-1.34179
-0.049176	0.743217	0.152703
-0.599132	-0.0544566	0.114841
MCF7_doxoR
doxorubicin	paclitaxel	disulfiram
3.41507	1.17188
1.65944	1.38188	-2.14927
1.05212	1.11774	0.175575
0.0378991	0.271396	0.0573797
MCF7_pacliR
doxorubicin	paclitaxel	disulfiram
2.931	0.841176	-1.49995
1.35889	1.24333	-0.101687
0.507673	1.22469	0.41252
-0.406047	-0.193603	0.0073016
