# Supplementary material for: A novel combination therapy for ER+ breast cancer suppresses drug resistance via an evolutionary double-bind
Source: Mol Syst Biol. 2026 Mar 26;22(7):1070–96. doi: 10.1038/s44320-026-00191-z (PMC13328575; doi:10.1038/s44320-026-00191-z)
Supplement: Supplementary file 3 — Source data Fig. 2 [file 44320_2026_191_MOESM3_ESM.zip]

Archive with 38 entries (35 files):
- Figure2/
- __MACOSX/._Figure2
- Figure2/Fig2 - Panels E-H_T47D/
- Figure2/.DS_Store
- __MACOSX/Figure2/._.DS_Store
- Figure2/Fig2 - Panels A-D_MCF7/
- Figure2/Fig2 - Panels E-H_T47D/T47D(Doxorubicin_Disulfiram)_Sensitive_Doxorubicin.csv
- __MACOSX/Figure2/Fig2 - Panels E-H_T47D/._T47D(Doxorubicin_Disulfiram)_Sensitive_Doxorubicin.csv
- Figure2/Fig2 - Panels E-H_T47D/T47D(Doxorubicin_Disulfiram)_Resistant_Paclitaxel.csv
- __MACOSX/Figure2/Fig2 - Panels E-H_T47D/._T47D(Doxorubicin_Disulfiram)_Resistant_Paclitaxel.csv
- Figure2/Fig2 - Panels E-H_T47D/T47D(Doxorubicin_Disulfiram)_Sensitive_Paclitaxel.csv
- __MACOSX/Figure2/Fig2 - Panels E-H_T47D/._T47D(Doxorubicin_Disulfiram)_Sensitive_Paclitaxel.csv
- Figure2/Fig2 - Panels E-H_T47D/T47D(Doxorubicin_Disulfiram)_Resistant_Doxorubicin.csv
- __MACOSX/Figure2/Fig2 - Panels E-H_T47D/._T47D(Doxorubicin_Disulfiram)_Resistant_Doxorubicin.csv
- Figure2/Fig2 - Panels E-H_T47D/T47D(Paclitaxel_Disulfiram)_Resistant_Paclitaxel.csv
- __MACOSX/Figure2/Fig2 - Panels E-H_T47D/._T47D(Paclitaxel_Disulfiram)_Resistant_Paclitaxel.csv
- Figure2/Fig2 - Panels E-H_T47D/T47D(Paclitaxel_Disulfiram)_Resistant_Doxorubicin.csv
- __MACOSX/Figure2/Fig2 - Panels E-H_T47D/._T47D(Paclitaxel_Disulfiram)_Resistant_Doxorubicin.csv
- Figure2/Fig2 - Panels E-H_T47D/T47D(Paclitaxel_Disulfiram)_Sensitive_Doxorubicin.csv
- __MACOSX/Figure2/Fig2 - Panels E-H_T47D/._T47D(Paclitaxel_Disulfiram)_Sensitive_Doxorubicin.csv
- Figure2/Fig2 - Panels E-H_T47D/T47D(Paclitaxel_Disulfiram)_Sensitive_Paclitaxel.csv
- __MACOSX/Figure2/Fig2 - Panels E-H_T47D/._T47D(Paclitaxel_Disulfiram)_Sensitive_Paclitaxel.csv
- Figure2/Fig2 - Panels A-D_MCF7/MCF7(Paclitaxel_Disulfiram)_Sensitive_Paclitaxel.csv
- __MACOSX/Figure2/Fig2 - Panels A-D_MCF7/._MCF7(Paclitaxel_Disulfiram)_Sensitive_Paclitaxel.csv
- Figure2/Fig2 - Panels A-D_MCF7/MCF7(Doxorubicin_Disulfiram)_Resistant_Paclitaxel.csv
- __MACOSX/Figure2/Fig2 - Panels A-D_MCF7/._MCF7(Doxorubicin_Disulfiram)_Resistant_Paclitaxel.csv
- Figure2/Fig2 - Panels A-D_MCF7/MCF7(Doxorubicin_Disulfiram)_Resistant_Doxorubicin.csv
- __MACOSX/Figure2/Fig2 - Panels A-D_MCF7/._MCF7(Doxorubicin_Disulfiram)_Resistant_Doxorubicin.csv
- Figure2/Fig2 - Panels A-D_MCF7/MCF7(Doxorubicin_Disulfiram)_Sensitive_Doxorubicin.csv
- __MACOSX/Figure2/Fig2 - Panels A-D_MCF7/._MCF7(Doxorubicin_Disulfiram)_Sensitive_Doxorubicin.csv
- Figure2/Fig2 - Panels A-D_MCF7/MCF7(Paclitaxel_Disulfiram)_Resistant_Paclitaxel.csv
- __MACOSX/Figure2/Fig2 - Panels A-D_MCF7/._MCF7(Paclitaxel_Disulfiram)_Resistant_Paclitaxel.csv
- Figure2/Fig2 - Panels A-D_MCF7/MCF7(Doxorubicin_Disulfiram)_Sensitive_Paclitaxel.csv
- __MACOSX/Figure2/Fig2 - Panels A-D_MCF7/._MCF7(Doxorubicin_Disulfiram)_Sensitive_Paclitaxel.csv
- Figure2/Fig2 - Panels A-D_MCF7/MCF7(Paclitaxel_Disulfiram)_Resistant_Doxorubicin.csv
- __MACOSX/Figure2/Fig2 - Panels A-D_MCF7/._MCF7(Paclitaxel_Disulfiram)_Resistant_Doxorubicin.csv
- Figure2/Fig2 - Panels A-D_MCF7/MCF7(Paclitaxel_Disulfiram)_Sensitive_Doxorubicin.csv
- __MACOSX/Figure2/Fig2 - Panels A-D_MCF7/._MCF7(Paclitaxel_Disulfiram)_Sensitive_Doxorubicin.csv
