# Supplementary material for: A novel combination therapy for ER+ breast cancer suppresses drug resistance via an evolutionary double-bind
Source: Mol Syst Biol. 2026 Mar 26;22(7):1070–96. doi: 10.1038/s44320-026-00191-z (PMC13328575; doi:10.1038/s44320-026-00191-z)
Supplement: Supplementary file 3 — Source data Fig. 2 [file 44320_2026_191_MOESM3_ESM.zip › Figure2/Fig2 - Panels E-H_T47D/T47D(Doxorubicin_Disulfiram)_Sensitive_Doxorubicin.csv]

drug1.conc	drug2.conc	effect	batch	drug1	drug2	sample	expt.date	drug1.units	drug2.units
3000	0	0.28503549388221	1	Doxorubicin	Disulfiram	T47D(Sensitive_Doxorubicin)	2021-01-25	uM	uM
1000	0	0.127892127135876	1	Doxorubicin	Disulfiram	T47D(Sensitive_Doxorubicin)	2021-01-25	uM	uM
300	0	0.138501052331181	1	Doxorubicin	Disulfiram	T47D(Sensitive_Doxorubicin)	2021-01-25	uM	uM
100	0	0.325537759069668	1	Doxorubicin	Disulfiram	T47D(Sensitive_Doxorubicin)	2021-01-25	uM	uM
30	0	0.721513930011058	1	Doxorubicin	Disulfiram	T47D(Sensitive_Doxorubicin)	2021-01-25	uM	uM
10	0	0.907373452716441	1	Doxorubicin	Disulfiram	T47D(Sensitive_Doxorubicin)	2021-01-25	uM	uM
3	0	1.04998394749046	1	Doxorubicin	Disulfiram	T47D(Sensitive_Doxorubicin)	2021-01-25	uM	uM
1	0	0.995790675275568	1	Doxorubicin	Disulfiram	T47D(Sensitive_Doxorubicin)	2021-01-25	uM	uM
0.3	0	1.10026040737702	1	Doxorubicin	Disulfiram	T47D(Sensitive_Doxorubicin)	2021-01-25	uM	uM
0	0	1	1	Doxorubicin	Disulfiram	T47D(Sensitive_Doxorubicin)	2021-01-25	uM	uM
0	3000	0.594898869189883	1	Doxorubicin	Disulfiram	T47D(Sensitive_Doxorubicin)	2021-01-25	uM	uM
0	900	0.501366246923269	1	Doxorubicin	Disulfiram	T47D(Sensitive_Doxorubicin)	2021-01-25	uM	uM
0	300	0.368986551564228	1	Doxorubicin	Disulfiram	T47D(Sensitive_Doxorubicin)	2021-01-25	uM	uM
0	90	0.501608818178575	1	Doxorubicin	Disulfiram	T47D(Sensitive_Doxorubicin)	2021-01-25	uM	uM
0	30	0.836371419398566	1	Doxorubicin	Disulfiram	T47D(Sensitive_Doxorubicin)	2021-01-25	uM	uM
0	9	0.9788748974423	1	Doxorubicin	Disulfiram	T47D(Sensitive_Doxorubicin)	2021-01-25	uM	uM
0	3	1.13664609567296	1	Doxorubicin	Disulfiram	T47D(Sensitive_Doxorubicin)	2021-01-25	uM	uM
0	0.9	1.11234616345022	1	Doxorubicin	Disulfiram	T47D(Sensitive_Doxorubicin)	2021-01-25	uM	uM
0	0.3	1.06423857596404	1	Doxorubicin	Disulfiram	T47D(Sensitive_Doxorubicin)	2021-01-25	uM	uM
30	3000	0.519266578675133	1	Doxorubicin	Disulfiram	T47D(Sensitive_Doxorubicin)	2021-01-25	uM	uM
30	900	0.426575821353405	1	Doxorubicin	Disulfiram	T47D(Sensitive_Doxorubicin)	2021-01-25	uM	uM
30	300	0.289836977847537	1	Doxorubicin	Disulfiram	T47D(Sensitive_Doxorubicin)	2021-01-25	uM	uM
30	90	0.43470909285485	1	Doxorubicin	Disulfiram	T47D(Sensitive_Doxorubicin)	2021-01-25	uM	uM
30	30	0.604459030428424	1	Doxorubicin	Disulfiram	T47D(Sensitive_Doxorubicin)	2021-01-25	uM	uM
30	9	0.683066386045018	1	Doxorubicin	Disulfiram	T47D(Sensitive_Doxorubicin)	2021-01-25	uM	uM
30	3	0.673213712410374	1	Doxorubicin	Disulfiram	T47D(Sensitive_Doxorubicin)	2021-01-25	uM	uM
30	0.9	0.66061427603182	1	Doxorubicin	Disulfiram	T47D(Sensitive_Doxorubicin)	2021-01-25	uM	uM
30	0.3	0.677622801697999	1	Doxorubicin	Disulfiram	T47D(Sensitive_Doxorubicin)	2021-01-25	uM	uM
100	3000	0.259258730781579	1	Doxorubicin	Disulfiram	T47D(Sensitive_Doxorubicin)	2021-01-25	uM	uM
100	900	0.214019191666964	1	Doxorubicin	Disulfiram	T47D(Sensitive_Doxorubicin)	2021-01-25	uM	uM
100	300	0.206378197124817	1	Doxorubicin	Disulfiram	T47D(Sensitive_Doxorubicin)	2021-01-25	uM	uM
100	90	0.241073021082296	1	Doxorubicin	Disulfiram	T47D(Sensitive_Doxorubicin)	2021-01-25	uM	uM
100	30	0.340969571576356	1	Doxorubicin	Disulfiram	T47D(Sensitive_Doxorubicin)	2021-01-25	uM	uM
100	9	0.298662290871473	1	Doxorubicin	Disulfiram	T47D(Sensitive_Doxorubicin)	2021-01-25	uM	uM
100	3	0.304562479934363	1	Doxorubicin	Disulfiram	T47D(Sensitive_Doxorubicin)	2021-01-25	uM	uM
100	0.9	0.288509970392038	1	Doxorubicin	Disulfiram	T47D(Sensitive_Doxorubicin)	2021-01-25	uM	uM
100	0.3	0.320907501872793	1	Doxorubicin	Disulfiram	T47D(Sensitive_Doxorubicin)	2021-01-25	uM	uM
300	3000	0.184418364070916	1	Doxorubicin	Disulfiram	T47D(Sensitive_Doxorubicin)	2021-01-25	uM	uM
300	900	0.126058573823708	1	Doxorubicin	Disulfiram	T47D(Sensitive_Doxorubicin)	2021-01-25	uM	uM
300	300	0.124938465380088	1	Doxorubicin	Disulfiram	T47D(Sensitive_Doxorubicin)	2021-01-25	uM	uM
300	90	0.161395498162879	1	Doxorubicin	Disulfiram	T47D(Sensitive_Doxorubicin)	2021-01-25	uM	uM
300	30	0.159733171619163	1	Doxorubicin	Disulfiram	T47D(Sensitive_Doxorubicin)	2021-01-25	uM	uM
300	9	0.127635286983198	1	Doxorubicin	Disulfiram	T47D(Sensitive_Doxorubicin)	2021-01-25	uM	uM
300	3	0.133435593764492	1	Doxorubicin	Disulfiram	T47D(Sensitive_Doxorubicin)	2021-01-25	uM	uM
300	0.9	0.130467663111333	1	Doxorubicin	Disulfiram	T47D(Sensitive_Doxorubicin)	2021-01-25	uM	uM
300	0.3	0.131330931402276	1	Doxorubicin	Disulfiram	T47D(Sensitive_Doxorubicin)	2021-01-25	uM	uM
10	3000	0.581065173188742	1	Doxorubicin	Disulfiram	T47D(Sensitive_Doxorubicin)	2021-01-25	uM	uM
10	900	0.446530874326686	1	Doxorubicin	Disulfiram	T47D(Sensitive_Doxorubicin)	2021-01-25	uM	uM
10	300	0.387222202404309	1	Doxorubicin	Disulfiram	T47D(Sensitive_Doxorubicin)	2021-01-25	uM	uM
10	90	0.480683480184069	1	Doxorubicin	Disulfiram	T47D(Sensitive_Doxorubicin)	2021-01-25	uM	uM
10	30	0.719801662326544	1	Doxorubicin	Disulfiram	T47D(Sensitive_Doxorubicin)	2021-01-25	uM	uM
10	9	0.837291763278993	1	Doxorubicin	Disulfiram	T47D(Sensitive_Doxorubicin)	2021-01-25	uM	uM
10	3	0.78283451646274	1	Doxorubicin	Disulfiram	T47D(Sensitive_Doxorubicin)	2021-01-25	uM	uM
10	0.9	0.78439696072486	1	Doxorubicin	Disulfiram	T47D(Sensitive_Doxorubicin)	2021-01-25	uM	uM
10	0.3	0.78715799236614	1	Doxorubicin	Disulfiram	T47D(Sensitive_Doxorubicin)	2021-01-25	uM	uM
3000	0	0.25157345921007	2	Doxorubicin	Disulfiram	T47D(Sensitive_Doxorubicin)	2021-01-25	uM	uM
1000	0	0.148258527348855	2	Doxorubicin	Disulfiram	T47D(Sensitive_Doxorubicin)	2021-01-25	uM	uM
300	0	0.104235005467104	2	Doxorubicin	Disulfiram	T47D(Sensitive_Doxorubicin)	2021-01-25	uM	uM
100	0	0.261894284876123	2	Doxorubicin	Disulfiram	T47D(Sensitive_Doxorubicin)	2021-01-25	uM	uM
30	0	0.615509240739259	2	Doxorubicin	Disulfiram	T47D(Sensitive_Doxorubicin)	2021-01-25	uM	uM
10	0	0.822459130063738	2	Doxorubicin	Disulfiram	T47D(Sensitive_Doxorubicin)	2021-01-25	uM	uM
3	0	0.925900738725765	2	Doxorubicin	Disulfiram	T47D(Sensitive_Doxorubicin)	2021-01-25	uM	uM
1	0	0.989179134330746	2	Doxorubicin	Disulfiram	T47D(Sensitive_Doxorubicin)	2021-01-25	uM	uM
0.3	0	0.953896311704936	2	Doxorubicin	Disulfiram	T47D(Sensitive_Doxorubicin)	2021-01-25	uM	uM
0	0	1	2	Doxorubicin	Disulfiram	T47D(Sensitive_Doxorubicin)	2021-01-25	uM	uM
0	3000	0.556971224364616	2	Doxorubicin	Disulfiram	T47D(Sensitive_Doxorubicin)	2021-01-25	uM	uM
0	900	0.438221724404619	2	Doxorubicin	Disulfiram	T47D(Sensitive_Doxorubicin)	2021-01-25	uM	uM
0	300	0.34416086620263	2	Doxorubicin	Disulfiram	T47D(Sensitive_Doxorubicin)	2021-01-25	uM	uM
0	90	0.505700456036483	2	Doxorubicin	Disulfiram	T47D(Sensitive_Doxorubicin)	2021-01-25	uM	uM
0	30	0.844020855001734	2	Doxorubicin	Disulfiram	T47D(Sensitive_Doxorubicin)	2021-01-25	uM	uM
0	9	1.0337026962157	2	Doxorubicin	Disulfiram	T47D(Sensitive_Doxorubicin)	2021-01-25	uM	uM
0	3	1.00449369282876	2	Doxorubicin	Disulfiram	T47D(Sensitive_Doxorubicin)	2021-01-25	uM	uM
0	0.9	1.011874283276	2	Doxorubicin	Disulfiram	T47D(Sensitive_Doxorubicin)	2021-01-25	uM	uM
0	0.3	0.979765047870496	2	Doxorubicin	Disulfiram	T47D(Sensitive_Doxorubicin)	2021-01-25	uM	uM
30	3000	0.474751313438408	2	Doxorubicin	Disulfiram	T47D(Sensitive_Doxorubicin)	2021-01-25	uM	uM
30	900	0.410459503426941	2	Doxorubicin	Disulfiram	T47D(Sensitive_Doxorubicin)	2021-01-25	uM	uM
30	300	0.261680934474758	2	Doxorubicin	Disulfiram	T47D(Sensitive_Doxorubicin)	2021-01-25	uM	uM
30	90	0.41093287462997	2	Doxorubicin	Disulfiram	T47D(Sensitive_Doxorubicin)	2021-01-25	uM	uM
30	30	0.630470437635011	2	Doxorubicin	Disulfiram	T47D(Sensitive_Doxorubicin)	2021-01-25	uM	uM
30	9	0.611355575112676	2	Doxorubicin	Disulfiram	T47D(Sensitive_Doxorubicin)	2021-01-25	uM	uM
30	3	0.640684588100381	2	Doxorubicin	Disulfiram	T47D(Sensitive_Doxorubicin)	2021-01-25	uM	uM
30	0.9	0.582173240525909	2	Doxorubicin	Disulfiram	T47D(Sensitive_Doxorubicin)	2021-01-25	uM	uM
30	0.3	0.57123903245593	2	Doxorubicin	Disulfiram	T47D(Sensitive_Doxorubicin)	2021-01-25	uM	uM
100	3000	0.241332639944529	2	Doxorubicin	Disulfiram	T47D(Sensitive_Doxorubicin)	2021-01-25	uM	uM
100	900	0.200402698882577	2	Doxorubicin	Disulfiram	T47D(Sensitive_Doxorubicin)	2021-01-25	uM	uM
100	300	0.185008133984052	2	Doxorubicin	Disulfiram	T47D(Sensitive_Doxorubicin)	2021-01-25	uM	uM
100	90	0.216904018988186	2	Doxorubicin	Disulfiram	T47D(Sensitive_Doxorubicin)	2021-01-25	uM	uM
100	30	0.305137744352882	2	Doxorubicin	Disulfiram	T47D(Sensitive_Doxorubicin)	2021-01-25	uM	uM
100	9	0.258974051257434	2	Doxorubicin	Disulfiram	T47D(Sensitive_Doxorubicin)	2021-01-25	uM	uM
100	3	0.236212230311758	2	Doxorubicin	Disulfiram	T47D(Sensitive_Doxorubicin)	2021-01-25	uM	uM
100	0.9	0.278275595380964	2	Doxorubicin	Disulfiram	T47D(Sensitive_Doxorubicin)	2021-01-25	uM	uM
100	0.3	0.256987225644718	2	Doxorubicin	Disulfiram	T47D(Sensitive_Doxorubicin)	2021-01-25	uM	uM
300	3000	0.0928674293943516	2	Doxorubicin	Disulfiram	T47D(Sensitive_Doxorubicin)	2021-01-25	uM	uM
300	900	0.0968210790196549	2	Doxorubicin	Disulfiram	T47D(Sensitive_Doxorubicin)	2021-01-25	uM	uM
300	300	0.117702749553298	2	Doxorubicin	Disulfiram	T47D(Sensitive_Doxorubicin)	2021-01-25	uM	uM
300	90	0.126516788009707	2	Doxorubicin	Disulfiram	T47D(Sensitive_Doxorubicin)	2021-01-25	uM	uM
300	30	0.141771341707337	2	Doxorubicin	Disulfiram	T47D(Sensitive_Doxorubicin)	2021-01-25	uM	uM
300	9	0.117942768754834	2	Doxorubicin	Disulfiram	T47D(Sensitive_Doxorubicin)	2021-01-25	uM	uM
300	3	0.115749259940795	2	Doxorubicin	Disulfiram	T47D(Sensitive_Doxorubicin)	2021-01-25	uM	uM
300	0.9	0.120262954369683	2	Doxorubicin	Disulfiram	T47D(Sensitive_Doxorubicin)	2021-01-25	uM	uM
300	0.3	0.127170173613889	2	Doxorubicin	Disulfiram	T47D(Sensitive_Doxorubicin)	2021-01-25	uM	uM
10	3000	0.511054217670747	2	Doxorubicin	Disulfiram	T47D(Sensitive_Doxorubicin)	2021-01-25	uM	uM
10	900	0.302057497933168	2	Doxorubicin	Disulfiram	T47D(Sensitive_Doxorubicin)	2021-01-25	uM	uM
10	300	0.33172653812305	2	Doxorubicin	Disulfiram	T47D(Sensitive_Doxorubicin)	2021-01-25	uM	uM
10	90	0.421033682694616	2	Doxorubicin	Disulfiram	T47D(Sensitive_Doxorubicin)	2021-01-25	uM	uM
10	30	0.688861775608715	2	Doxorubicin	Disulfiram	T47D(Sensitive_Doxorubicin)	2021-01-25	uM	uM
10	9	0.7530469104195	2	Doxorubicin	Disulfiram	T47D(Sensitive_Doxorubicin)	2021-01-25	uM	uM
10	3	0.717524068592154	2	Doxorubicin	Disulfiram	T47D(Sensitive_Doxorubicin)	2021-01-25	uM	uM
10	0.9	0.729078326266101	2	Doxorubicin	Disulfiram	T47D(Sensitive_Doxorubicin)	2021-01-25	uM	uM
10	0.3	0.767374723311198	2	Doxorubicin	Disulfiram	T47D(Sensitive_Doxorubicin)	2021-01-25	uM	uM
3000	0	0.274605335287922	3	Doxorubicin	Disulfiram	T47D(Sensitive_Doxorubicin)	2021-01-25	uM	uM
1000	0	0.15837711653003	3	Doxorubicin	Disulfiram	T47D(Sensitive_Doxorubicin)	2021-01-25	uM	uM
300	0	0.132606111374597	3	Doxorubicin	Disulfiram	T47D(Sensitive_Doxorubicin)	2021-01-25	uM	uM
100	0	0.277672725480897	3	Doxorubicin	Disulfiram	T47D(Sensitive_Doxorubicin)	2021-01-25	uM	uM
30	0	0.673877292073445	3	Doxorubicin	Disulfiram	T47D(Sensitive_Doxorubicin)	2021-01-25	uM	uM
10	0	0.831983394208915	3	Doxorubicin	Disulfiram	T47D(Sensitive_Doxorubicin)	2021-01-25	uM	uM
3	0	0.982143847049331	3	Doxorubicin	Disulfiram	T47D(Sensitive_Doxorubicin)	2021-01-25	uM	uM
1	0	0.965076099610109	3	Doxorubicin	Disulfiram	T47D(Sensitive_Doxorubicin)	2021-01-25	uM	uM
0.3	0	1.02859817804414	3	Doxorubicin	Disulfiram	T47D(Sensitive_Doxorubicin)	2021-01-25	uM	uM
0	0	1	3	Doxorubicin	Disulfiram	T47D(Sensitive_Doxorubicin)	2021-01-25	uM	uM
0	3000	0.53987299279964	3	Doxorubicin	Disulfiram	T47D(Sensitive_Doxorubicin)	2021-01-25	uM	uM
0	900	0.434553103422789	3	Doxorubicin	Disulfiram	T47D(Sensitive_Doxorubicin)	2021-01-25	uM	uM
0	300	0.367249142301035	3	Doxorubicin	Disulfiram	T47D(Sensitive_Doxorubicin)	2021-01-25	uM	uM
0	90	0.489704532715749	3	Doxorubicin	Disulfiram	T47D(Sensitive_Doxorubicin)	2021-01-25	uM	uM
0	30	0.802091738372559	3	Doxorubicin	Disulfiram	T47D(Sensitive_Doxorubicin)	2021-01-25	uM	uM
0	9	0.988974641675854	3	Doxorubicin	Disulfiram	T47D(Sensitive_Doxorubicin)	2021-01-25	uM	uM
0	3	1.04732896835907	3	Doxorubicin	Disulfiram	T47D(Sensitive_Doxorubicin)	2021-01-25	uM	uM
0	0.9	1.03491158155377	3	Doxorubicin	Disulfiram	T47D(Sensitive_Doxorubicin)	2021-01-25	uM	uM
0	0.3	1.0120047057954	3	Doxorubicin	Disulfiram	T47D(Sensitive_Doxorubicin)	2021-01-25	uM	uM
30	3000	0.464333889734098	3	Doxorubicin	Disulfiram	T47D(Sensitive_Doxorubicin)	2021-01-25	uM	uM
30	900	0.354382117977493	3	Doxorubicin	Disulfiram	T47D(Sensitive_Doxorubicin)	2021-01-25	uM	uM
30	300	0.353057843094984	3	Doxorubicin	Disulfiram	T47D(Sensitive_Doxorubicin)	2021-01-25	uM	uM
30	90	0.392515075175697	3	Doxorubicin	Disulfiram	T47D(Sensitive_Doxorubicin)	2021-01-25	uM	uM
30	30	0.584122252129619	3	Doxorubicin	Disulfiram	T47D(Sensitive_Doxorubicin)	2021-01-25	uM	uM
30	9	0.622643252665488	3	Doxorubicin	Disulfiram	T47D(Sensitive_Doxorubicin)	2021-01-25	uM	uM
30	3	0.650120416623037	3	Doxorubicin	Disulfiram	T47D(Sensitive_Doxorubicin)	2021-01-25	uM	uM
30	0.9	0.604282027434048	3	Doxorubicin	Disulfiram	T47D(Sensitive_Doxorubicin)	2021-01-25	uM	uM
30	0.3	0.636551218640863	3	Doxorubicin	Disulfiram	T47D(Sensitive_Doxorubicin)	2021-01-25	uM	uM
100	3000	0.258172007908693	3	Doxorubicin	Disulfiram	T47D(Sensitive_Doxorubicin)	2021-01-25	uM	uM
100	900	0.192777466384976	3	Doxorubicin	Disulfiram	T47D(Sensitive_Doxorubicin)	2021-01-25	uM	uM
100	300	0.21783397904566	3	Doxorubicin	Disulfiram	T47D(Sensitive_Doxorubicin)	2021-01-25	uM	uM
100	90	0.235209697387791	3	Doxorubicin	Disulfiram	T47D(Sensitive_Doxorubicin)	2021-01-25	uM	uM
100	30	0.327397707464599	3	Doxorubicin	Disulfiram	T47D(Sensitive_Doxorubicin)	2021-01-25	uM	uM
100	9	0.258572370082475	3	Doxorubicin	Disulfiram	T47D(Sensitive_Doxorubicin)	2021-01-25	uM	uM
100	3	0.262933238067667	3	Doxorubicin	Disulfiram	T47D(Sensitive_Doxorubicin)	2021-01-25	uM	uM
100	0.9	0.287583229136511	3	Doxorubicin	Disulfiram	T47D(Sensitive_Doxorubicin)	2021-01-25	uM	uM
100	0.3	0.282791201887246	3	Doxorubicin	Disulfiram	T47D(Sensitive_Doxorubicin)	2021-01-25	uM	uM
300	3000	0.0976267762221825	3	Doxorubicin	Disulfiram	T47D(Sensitive_Doxorubicin)	2021-01-25	uM	uM
300	900	0.117447783533412	3	Doxorubicin	Disulfiram	T47D(Sensitive_Doxorubicin)	2021-01-25	uM	uM
300	300	0.127912634814263	3	Doxorubicin	Disulfiram	T47D(Sensitive_Doxorubicin)	2021-01-25	uM	uM
300	90	0.124075317364015	3	Doxorubicin	Disulfiram	T47D(Sensitive_Doxorubicin)	2021-01-25	uM	uM
300	30	0.147253207516954	3	Doxorubicin	Disulfiram	T47D(Sensitive_Doxorubicin)	2021-01-25	uM	uM
300	9	0.136591254858241	3	Doxorubicin	Disulfiram	T47D(Sensitive_Doxorubicin)	2021-01-25	uM	uM
300	3	0.125769157330015	3	Doxorubicin	Disulfiram	T47D(Sensitive_Doxorubicin)	2021-01-25	uM	uM
300	0.9	0.12761698274747	3	Doxorubicin	Disulfiram	T47D(Sensitive_Doxorubicin)	2021-01-25	uM	uM
300	0.3	0.117681841419623	3	Doxorubicin	Disulfiram	T47D(Sensitive_Doxorubicin)	2021-01-25	uM	uM
10	3000	0.480674825842454	3	Doxorubicin	Disulfiram	T47D(Sensitive_Doxorubicin)	2021-01-25	uM	uM
10	900	0.404612172241967	3	Doxorubicin	Disulfiram	T47D(Sensitive_Doxorubicin)	2021-01-25	uM	uM
10	300	0.3005611229851	3	Doxorubicin	Disulfiram	T47D(Sensitive_Doxorubicin)	2021-01-25	uM	uM
10	90	0.433709263148818	3	Doxorubicin	Disulfiram	T47D(Sensitive_Doxorubicin)	2021-01-25	uM	uM
10	30	0.719352275597002	3	Doxorubicin	Disulfiram	T47D(Sensitive_Doxorubicin)	2021-01-25	uM	uM
10	9	0.752520741840311	3	Doxorubicin	Disulfiram	T47D(Sensitive_Doxorubicin)	2021-01-25	uM	uM
10	3	0.73988777540298	3	Doxorubicin	Disulfiram	T47D(Sensitive_Doxorubicin)	2021-01-25	uM	uM
10	0.9	0.753838857304762	3	Doxorubicin	Disulfiram	T47D(Sensitive_Doxorubicin)	2021-01-25	uM	uM
10	0.3	0.763977259428529	3	Doxorubicin	Disulfiram	T47D(Sensitive_Doxorubicin)	2021-01-25	uM	uM
3000	0	0.28422151832643	4	Doxorubicin	Disulfiram	T47D(Sensitive_Doxorubicin)	2021-01-25	uM	uM
1000	0	0.138501166069129	4	Doxorubicin	Disulfiram	T47D(Sensitive_Doxorubicin)	2021-01-25	uM	uM
300	0	0.137310731316788	4	Doxorubicin	Disulfiram	T47D(Sensitive_Doxorubicin)	2021-01-25	uM	uM
100	0	0.307243551811758	4	Doxorubicin	Disulfiram	T47D(Sensitive_Doxorubicin)	2021-01-25	uM	uM
30	0	0.728942880016708	4	Doxorubicin	Disulfiram	T47D(Sensitive_Doxorubicin)	2021-01-25	uM	uM
10	0	0.877016255351735	4	Doxorubicin	Disulfiram	T47D(Sensitive_Doxorubicin)	2021-01-25	uM	uM
3	0	0.984719273208256	4	Doxorubicin	Disulfiram	T47D(Sensitive_Doxorubicin)	2021-01-25	uM	uM
1	0	1.10511330014967	4	Doxorubicin	Disulfiram	T47D(Sensitive_Doxorubicin)	2021-01-25	uM	uM
0.3	0	1.0166173552856	4	Doxorubicin	Disulfiram	T47D(Sensitive_Doxorubicin)	2021-01-25	uM	uM
0	0	1	4	Doxorubicin	Disulfiram	T47D(Sensitive_Doxorubicin)	2021-01-25	uM	uM
0	3000	0.509895923979254	4	Doxorubicin	Disulfiram	T47D(Sensitive_Doxorubicin)	2021-01-25	uM	uM
0	900	0.393838978036131	4	Doxorubicin	Disulfiram	T47D(Sensitive_Doxorubicin)	2021-01-25	uM	uM
0	300	0.334721013609941	4	Doxorubicin	Disulfiram	T47D(Sensitive_Doxorubicin)	2021-01-25	uM	uM
0	90	0.492867833896063	4	Doxorubicin	Disulfiram	T47D(Sensitive_Doxorubicin)	2021-01-25	uM	uM
0	30	0.83388910160465	4	Doxorubicin	Disulfiram	T47D(Sensitive_Doxorubicin)	2021-01-25	uM	uM
0	9	1.02616171812454	4	Doxorubicin	Disulfiram	T47D(Sensitive_Doxorubicin)	2021-01-25	uM	uM
0	3	1.05120261756413	4	Doxorubicin	Disulfiram	T47D(Sensitive_Doxorubicin)	2021-01-25	uM	uM
0	0.9	1.03001844825786	4	Doxorubicin	Disulfiram	T47D(Sensitive_Doxorubicin)	2021-01-25	uM	uM
0	0.3	1.01378398134289	4	Doxorubicin	Disulfiram	T47D(Sensitive_Doxorubicin)	2021-01-25	uM	uM
30	3000	0.464541056075742	4	Doxorubicin	Disulfiram	T47D(Sensitive_Doxorubicin)	2021-01-25	uM	uM
30	900	0.366438093912075	4	Doxorubicin	Disulfiram	T47D(Sensitive_Doxorubicin)	2021-01-25	uM	uM
30	300	0.31219325420307	4	Doxorubicin	Disulfiram	T47D(Sensitive_Doxorubicin)	2021-01-25	uM	uM
30	90	0.426231334191931	4	Doxorubicin	Disulfiram	T47D(Sensitive_Doxorubicin)	2021-01-25	uM	uM
30	30	0.675359392947892	4	Doxorubicin	Disulfiram	T47D(Sensitive_Doxorubicin)	2021-01-25	uM	uM
30	9	0.66252219012148	4	Doxorubicin	Disulfiram	T47D(Sensitive_Doxorubicin)	2021-01-25	uM	uM
30	3	0.645403599150684	4	Doxorubicin	Disulfiram	T47D(Sensitive_Doxorubicin)	2021-01-25	uM	uM
30	0.9	0.653792335270981	4	Doxorubicin	Disulfiram	T47D(Sensitive_Doxorubicin)	2021-01-25	uM	uM
30	0.3	0.648592015037071	4	Doxorubicin	Disulfiram	T47D(Sensitive_Doxorubicin)	2021-01-25	uM	uM
100	3000	0.266114379198719	4	Doxorubicin	Disulfiram	T47D(Sensitive_Doxorubicin)	2021-01-25	uM	uM
100	900	0.181781475164468	4	Doxorubicin	Disulfiram	T47D(Sensitive_Doxorubicin)	2021-01-25	uM	uM
100	300	0.19294789237356	4	Doxorubicin	Disulfiram	T47D(Sensitive_Doxorubicin)	2021-01-25	uM	uM
100	90	0.249065404295311	4	Doxorubicin	Disulfiram	T47D(Sensitive_Doxorubicin)	2021-01-25	uM	uM
100	30	0.351185213547287	4	Doxorubicin	Disulfiram	T47D(Sensitive_Doxorubicin)	2021-01-25	uM	uM
100	9	0.312701451495005	4	Doxorubicin	Disulfiram	T47D(Sensitive_Doxorubicin)	2021-01-25	uM	uM
100	3	0.263622123986216	4	Doxorubicin	Disulfiram	T47D(Sensitive_Doxorubicin)	2021-01-25	uM	uM
100	0.9	0.312840683629782	4	Doxorubicin	Disulfiram	T47D(Sensitive_Doxorubicin)	2021-01-25	uM	uM
100	0.3	0.290730620627241	4	Doxorubicin	Disulfiram	T47D(Sensitive_Doxorubicin)	2021-01-25	uM	uM
300	3000	0.107765672317171	4	Doxorubicin	Disulfiram	T47D(Sensitive_Doxorubicin)	2021-01-25	uM	uM
300	900	0.128010024713704	4	Doxorubicin	Disulfiram	T47D(Sensitive_Doxorubicin)	2021-01-25	uM	uM
300	300	0.111608479237008	4	Doxorubicin	Disulfiram	T47D(Sensitive_Doxorubicin)	2021-01-25	uM	uM
300	90	0.156204532005987	4	Doxorubicin	Disulfiram	T47D(Sensitive_Doxorubicin)	2021-01-25	uM	uM
300	30	0.161599777228584	4	Doxorubicin	Disulfiram	T47D(Sensitive_Doxorubicin)	2021-01-25	uM	uM
300	9	0.133460962790212	4	Doxorubicin	Disulfiram	T47D(Sensitive_Doxorubicin)	2021-01-25	uM	uM
300	3	0.12665947300637	4	Doxorubicin	Disulfiram	T47D(Sensitive_Doxorubicin)	2021-01-25	uM	uM
300	0.9	0.134693167182986	4	Doxorubicin	Disulfiram	T47D(Sensitive_Doxorubicin)	2021-01-25	uM	uM
300	0.3	0.134999477879495	4	Doxorubicin	Disulfiram	T47D(Sensitive_Doxorubicin)	2021-01-25	uM	uM
10	3000	0.498263079118661	4	Doxorubicin	Disulfiram	T47D(Sensitive_Doxorubicin)	2021-01-25	uM	uM
10	900	0.362212398621602	4	Doxorubicin	Disulfiram	T47D(Sensitive_Doxorubicin)	2021-01-25	uM	uM
10	300	0.311705941731352	4	Doxorubicin	Disulfiram	T47D(Sensitive_Doxorubicin)	2021-01-25	uM	uM
10	90	0.473625952869922	4	Doxorubicin	Disulfiram	T47D(Sensitive_Doxorubicin)	2021-01-25	uM	uM
10	30	0.750725747502524	4	Doxorubicin	Disulfiram	T47D(Sensitive_Doxorubicin)	2021-01-25	uM	uM
10	9	0.774172438998921	4	Doxorubicin	Disulfiram	T47D(Sensitive_Doxorubicin)	2021-01-25	uM	uM
10	3	0.799157645584601	4	Doxorubicin	Disulfiram	T47D(Sensitive_Doxorubicin)	2021-01-25	uM	uM
10	0.9	0.745741237077517	4	Doxorubicin	Disulfiram	T47D(Sensitive_Doxorubicin)	2021-01-25	uM	uM
10	0.3	0.730418740645341	4	Doxorubicin	Disulfiram	T47D(Sensitive_Doxorubicin)	2021-01-25	uM	uM
