# Supplementary material for: A novel combination therapy for ER+ breast cancer suppresses drug resistance via an evolutionary double-bind
Source: Mol Syst Biol. 2026 Mar 26;22(7):1070–96. doi: 10.1038/s44320-026-00191-z (PMC13328575; doi:10.1038/s44320-026-00191-z)
Supplement: Supplementary file 3 — Source data Fig. 2 [file 44320_2026_191_MOESM3_ESM.zip › Figure2/Fig2 - Panels E-H_T47D/T47D(Doxorubicin_Disulfiram)_Resistant_Paclitaxel.csv]

drug1.conc	drug2.conc	effect	batch	drug1	drug2	sample	expt.date	drug1.units	drug2.units
3000	0	0.388095867477311	1	Doxorubicin	Disulfiram	T47D(Resistant_Paclitaxel)	2021-02-24	uM	uM
1000	0	0.242444268217464	1	Doxorubicin	Disulfiram	T47D(Resistant_Paclitaxel)	2021-02-24	uM	uM
300	0	0.173076923076923	1	Doxorubicin	Disulfiram	T47D(Resistant_Paclitaxel)	2021-02-24	uM	uM
100	0	0.426381178958499	1	Doxorubicin	Disulfiram	T47D(Resistant_Paclitaxel)	2021-02-24	uM	uM
30	0	0.556679002555291	1	Doxorubicin	Disulfiram	T47D(Resistant_Paclitaxel)	2021-02-24	uM	uM
10	0	0.996717772490968	1	Doxorubicin	Disulfiram	T47D(Resistant_Paclitaxel)	2021-02-24	uM	uM
3	0	0.948475636619966	1	Doxorubicin	Disulfiram	T47D(Resistant_Paclitaxel)	2021-02-24	uM	uM
1	0	1.02509031632743	1	Doxorubicin	Disulfiram	T47D(Resistant_Paclitaxel)	2021-02-24	uM	uM
0.3	0	0.987620054630364	1	Doxorubicin	Disulfiram	T47D(Resistant_Paclitaxel)	2021-02-24	uM	uM
0	0	1	1	Doxorubicin	Disulfiram	T47D(Resistant_Paclitaxel)	2021-02-24	uM	uM
0	3000	0.0262578200722531	1	Doxorubicin	Disulfiram	T47D(Resistant_Paclitaxel)	2021-02-24	uM	uM
0	1000	0.010375363468147	1	Doxorubicin	Disulfiram	T47D(Resistant_Paclitaxel)	2021-02-24	uM	uM
0	300	0.0160586835844568	1	Doxorubicin	Disulfiram	T47D(Resistant_Paclitaxel)	2021-02-24	uM	uM
0	100	0.0653802097101066	1	Doxorubicin	Disulfiram	T47D(Resistant_Paclitaxel)	2021-02-24	uM	uM
0	30	0.344105207507269	1	Doxorubicin	Disulfiram	T47D(Resistant_Paclitaxel)	2021-02-24	uM	uM
0	10	1.06676799718037	1	Doxorubicin	Disulfiram	T47D(Resistant_Paclitaxel)	2021-02-24	uM	uM
0	3	1.19314477046436	1	Doxorubicin	Disulfiram	T47D(Resistant_Paclitaxel)	2021-02-24	uM	uM
0	1	1.2008547008547	1	Doxorubicin	Disulfiram	T47D(Resistant_Paclitaxel)	2021-02-24	uM	uM
0	0.3	0.99270860868799	1	Doxorubicin	Disulfiram	T47D(Resistant_Paclitaxel)	2021-02-24	uM	uM
10	3000	0.0134373072517402	1	Doxorubicin	Disulfiram	T47D(Resistant_Paclitaxel)	2021-02-24	uM	uM
10	1000	0.0325579346197903	1	Doxorubicin	Disulfiram	T47D(Resistant_Paclitaxel)	2021-02-24	uM	uM
10	300	0.00731341968455371	1	Doxorubicin	Disulfiram	T47D(Resistant_Paclitaxel)	2021-02-24	uM	uM
10	100	0.123733368578729	1	Doxorubicin	Disulfiram	T47D(Resistant_Paclitaxel)	2021-02-24	uM	uM
10	30	0.277777777777778	1	Doxorubicin	Disulfiram	T47D(Resistant_Paclitaxel)	2021-02-24	uM	uM
10	10	0.842541193056657	1	Doxorubicin	Disulfiram	T47D(Resistant_Paclitaxel)	2021-02-24	uM	uM
10	3	0.918935589038682	1	Doxorubicin	Disulfiram	T47D(Resistant_Paclitaxel)	2021-02-24	uM	uM
10	1	0.883910476693982	1	Doxorubicin	Disulfiram	T47D(Resistant_Paclitaxel)	2021-02-24	uM	uM
10	0.3	0.953057538109084	1	Doxorubicin	Disulfiram	T47D(Resistant_Paclitaxel)	2021-02-24	uM	uM
30	3000	0.0287249977971627	1	Doxorubicin	Disulfiram	T47D(Resistant_Paclitaxel)	2021-02-24	uM	uM
30	1000	0.000462595823420566	1	Doxorubicin	Disulfiram	T47D(Resistant_Paclitaxel)	2021-02-24	uM	uM
30	300	0.0213234646224337	1	Doxorubicin	Disulfiram	T47D(Resistant_Paclitaxel)	2021-02-24	uM	uM
30	100	0.145078861573707	1	Doxorubicin	Disulfiram	T47D(Resistant_Paclitaxel)	2021-02-24	uM	uM
30	30	0.300400916380298	1	Doxorubicin	Disulfiram	T47D(Resistant_Paclitaxel)	2021-02-24	uM	uM
30	10	0.685104414485858	1	Doxorubicin	Disulfiram	T47D(Resistant_Paclitaxel)	2021-02-24	uM	uM
30	3	0.604965195171381	1	Doxorubicin	Disulfiram	T47D(Resistant_Paclitaxel)	2021-02-24	uM	uM
30	1	0.757379504802185	1	Doxorubicin	Disulfiram	T47D(Resistant_Paclitaxel)	2021-02-24	uM	uM
30	0.3	0.741056480747202	1	Doxorubicin	Disulfiram	T47D(Resistant_Paclitaxel)	2021-02-24	uM	uM
100	3000	0.00581549035157283	1	Doxorubicin	Disulfiram	T47D(Resistant_Paclitaxel)	2021-02-24	uM	uM
100	1000	0.00764384527271125	1	Doxorubicin	Disulfiram	T47D(Resistant_Paclitaxel)	2021-02-24	uM	uM
100	300	0.0341439774429465	1	Doxorubicin	Disulfiram	T47D(Resistant_Paclitaxel)	2021-02-24	uM	uM
100	100	0.0957573354480571	1	Doxorubicin	Disulfiram	T47D(Resistant_Paclitaxel)	2021-02-24	uM	uM
100	30	0.314168649220196	1	Doxorubicin	Disulfiram	T47D(Resistant_Paclitaxel)	2021-02-24	uM	uM
100	10	0.416204070843246	1	Doxorubicin	Disulfiram	T47D(Resistant_Paclitaxel)	2021-02-24	uM	uM
100	3	0.368005991717332	1	Doxorubicin	Disulfiram	T47D(Resistant_Paclitaxel)	2021-02-24	uM	uM
100	1	0.43373865538814	1	Doxorubicin	Disulfiram	T47D(Resistant_Paclitaxel)	2021-02-24	uM	uM
100	0.3	0.418935589038682	1	Doxorubicin	Disulfiram	T47D(Resistant_Paclitaxel)	2021-02-24	uM	uM
300	3000	0.00151995770552472	1	Doxorubicin	Disulfiram	T47D(Resistant_Paclitaxel)	2021-02-24	uM	uM
300	1000	0.000110141862719182	1	Doxorubicin	Disulfiram	T47D(Resistant_Paclitaxel)	2021-02-24	uM	uM
300	300	0.0137016477222663	1	Doxorubicin	Disulfiram	T47D(Resistant_Paclitaxel)	2021-02-24	uM	uM
300	100	0.0854260287249978	1	Doxorubicin	Disulfiram	T47D(Resistant_Paclitaxel)	2021-02-24	uM	uM
300	30	0.159265133491938	1	Doxorubicin	Disulfiram	T47D(Resistant_Paclitaxel)	2021-02-24	uM	uM
300	10	0.236518636003172	1	Doxorubicin	Disulfiram	T47D(Resistant_Paclitaxel)	2021-02-24	uM	uM
300	3	0.202066261344612	1	Doxorubicin	Disulfiram	T47D(Resistant_Paclitaxel)	2021-02-24	uM	uM
300	1	0.214314036478985	1	Doxorubicin	Disulfiram	T47D(Resistant_Paclitaxel)	2021-02-24	uM	uM
300	0.3	0.210459071283814	1	Doxorubicin	Disulfiram	T47D(Resistant_Paclitaxel)	2021-02-24	uM	uM
3000	0	0.392710612691466	2	Doxorubicin	Disulfiram	T47D(Resistant_Paclitaxel)	2021-02-24	uM	uM
1000	0	0.243253099927061	2	Doxorubicin	Disulfiram	T47D(Resistant_Paclitaxel)	2021-02-24	uM	uM
300	0	0.198668854850474	2	Doxorubicin	Disulfiram	T47D(Resistant_Paclitaxel)	2021-02-24	uM	uM
100	0	0.461068563092633	2	Doxorubicin	Disulfiram	T47D(Resistant_Paclitaxel)	2021-02-24	uM	uM
30	0	0.609409190371991	2	Doxorubicin	Disulfiram	T47D(Resistant_Paclitaxel)	2021-02-24	uM	uM
10	0	0.923003282275711	2	Doxorubicin	Disulfiram	T47D(Resistant_Paclitaxel)	2021-02-24	uM	uM
3	0	1.0631610138585	2	Doxorubicin	Disulfiram	T47D(Resistant_Paclitaxel)	2021-02-24	uM	uM
1	0	0.981149708242159	2	Doxorubicin	Disulfiram	T47D(Resistant_Paclitaxel)	2021-02-24	uM	uM
0.3	0	1.06072210065646	2	Doxorubicin	Disulfiram	T47D(Resistant_Paclitaxel)	2021-02-24	uM	uM
0	0	1	2	Doxorubicin	Disulfiram	T47D(Resistant_Paclitaxel)	2021-02-24	uM	uM
0	3000	0.0493936907366885	2	Doxorubicin	Disulfiram	T47D(Resistant_Paclitaxel)	2021-02-24	uM	uM
0	1000	0.037199124726477	2	Doxorubicin	Disulfiram	T47D(Resistant_Paclitaxel)	2021-02-24	uM	uM
0	300	0.0130607221006565	2	Doxorubicin	Disulfiram	T47D(Resistant_Paclitaxel)	2021-02-24	uM	uM
0	100	0.136054886943837	2	Doxorubicin	Disulfiram	T47D(Resistant_Paclitaxel)	2021-02-24	uM	uM
0	30	0.34894693654267	2	Doxorubicin	Disulfiram	T47D(Resistant_Paclitaxel)	2021-02-24	uM	uM
0	10	1.09543672501823	2	Doxorubicin	Disulfiram	T47D(Resistant_Paclitaxel)	2021-02-24	uM	uM
0	3	1.03505652808169	2	Doxorubicin	Disulfiram	T47D(Resistant_Paclitaxel)	2021-02-24	uM	uM
0	1	1.15358315098468	2	Doxorubicin	Disulfiram	T47D(Resistant_Paclitaxel)	2021-02-24	uM	uM
0	0.3	1.09953956965718	2	Doxorubicin	Disulfiram	T47D(Resistant_Paclitaxel)	2021-02-24	uM	uM
10	3000	0.0238648796498906	2	Doxorubicin	Disulfiram	T47D(Resistant_Paclitaxel)	2021-02-24	uM	uM
10	1000	0.00567560175054705	2	Doxorubicin	Disulfiram	T47D(Resistant_Paclitaxel)	2021-02-24	uM	uM
10	300	0.0194201312910284	2	Doxorubicin	Disulfiram	T47D(Resistant_Paclitaxel)	2021-02-24	uM	uM
10	100	0.0913566739606127	2	Doxorubicin	Disulfiram	T47D(Resistant_Paclitaxel)	2021-02-24	uM	uM
10	30	0.324694566010212	2	Doxorubicin	Disulfiram	T47D(Resistant_Paclitaxel)	2021-02-24	uM	uM
10	10	1.00631382202772	2	Doxorubicin	Disulfiram	T47D(Resistant_Paclitaxel)	2021-02-24	uM	uM
10	3	0.932964077315828	2	Doxorubicin	Disulfiram	T47D(Resistant_Paclitaxel)	2021-02-24	uM	uM
10	1	1.04180342815463	2	Doxorubicin	Disulfiram	T47D(Resistant_Paclitaxel)	2021-02-24	uM	uM
10	0.3	0.997857403355215	2	Doxorubicin	Disulfiram	T47D(Resistant_Paclitaxel)	2021-02-24	uM	uM
30	3000	0.0413019693654267	2	Doxorubicin	Disulfiram	T47D(Resistant_Paclitaxel)	2021-02-24	uM	uM
30	1000	0.0200127644055434	2	Doxorubicin	Disulfiram	T47D(Resistant_Paclitaxel)	2021-02-24	uM	uM
30	300	0.0242979576951131	2	Doxorubicin	Disulfiram	T47D(Resistant_Paclitaxel)	2021-02-24	uM	uM
30	100	0.11980306345733	2	Doxorubicin	Disulfiram	T47D(Resistant_Paclitaxel)	2021-02-24	uM	uM
30	30	0.273682530999271	2	Doxorubicin	Disulfiram	T47D(Resistant_Paclitaxel)	2021-02-24	uM	uM
30	10	0.62809992706054	2	Doxorubicin	Disulfiram	T47D(Resistant_Paclitaxel)	2021-02-24	uM	uM
30	3	0.59393234865062	2	Doxorubicin	Disulfiram	T47D(Resistant_Paclitaxel)	2021-02-24	uM	uM
30	1	0.682644967177243	2	Doxorubicin	Disulfiram	T47D(Resistant_Paclitaxel)	2021-02-24	uM	uM
30	0.3	0.650346462436178	2	Doxorubicin	Disulfiram	T47D(Resistant_Paclitaxel)	2021-02-24	uM	uM
100	3000	0.0191466083150985	2	Doxorubicin	Disulfiram	T47D(Resistant_Paclitaxel)	2021-02-24	uM	uM
100	1000	0.0141092268417214	2	Doxorubicin	Disulfiram	T47D(Resistant_Paclitaxel)	2021-02-24	uM	uM
100	300	0.024389132020423	2	Doxorubicin	Disulfiram	T47D(Resistant_Paclitaxel)	2021-02-24	uM	uM
100	100	0.131564551422319	2	Doxorubicin	Disulfiram	T47D(Resistant_Paclitaxel)	2021-02-24	uM	uM
100	30	0.289387308533917	2	Doxorubicin	Disulfiram	T47D(Resistant_Paclitaxel)	2021-02-24	uM	uM
100	10	0.417669584245077	2	Doxorubicin	Disulfiram	T47D(Resistant_Paclitaxel)	2021-02-24	uM	uM
100	3	0.364697301239971	2	Doxorubicin	Disulfiram	T47D(Resistant_Paclitaxel)	2021-02-24	uM	uM
100	1	0.417555616338439	2	Doxorubicin	Disulfiram	T47D(Resistant_Paclitaxel)	2021-02-24	uM	uM
100	0.3	0.395947301239971	2	Doxorubicin	Disulfiram	T47D(Resistant_Paclitaxel)	2021-02-24	uM	uM
300	3000	0.000182348650619985	2	Doxorubicin	Disulfiram	T47D(Resistant_Paclitaxel)	2021-02-24	uM	uM
300	1000	0.000159555069292487	2	Doxorubicin	Disulfiram	T47D(Resistant_Paclitaxel)	2021-02-24	uM	uM
300	300	0.0175966447848286	2	Doxorubicin	Disulfiram	T47D(Resistant_Paclitaxel)	2021-02-24	uM	uM
300	100	0.0919721006564551	2	Doxorubicin	Disulfiram	T47D(Resistant_Paclitaxel)	2021-02-24	uM	uM
300	30	0.152489059080963	2	Doxorubicin	Disulfiram	T47D(Resistant_Paclitaxel)	2021-02-24	uM	uM
300	10	0.216037563822028	2	Doxorubicin	Disulfiram	T47D(Resistant_Paclitaxel)	2021-02-24	uM	uM
300	3	0.178884026258206	2	Doxorubicin	Disulfiram	T47D(Resistant_Paclitaxel)	2021-02-24	uM	uM
300	1	0.173299598832969	2	Doxorubicin	Disulfiram	T47D(Resistant_Paclitaxel)	2021-02-24	uM	uM
300	0.3	0.174621626549964	2	Doxorubicin	Disulfiram	T47D(Resistant_Paclitaxel)	2021-02-24	uM	uM
3000	0	0.336460813980555	3	Doxorubicin	Disulfiram	T47D(Resistant_Paclitaxel)	2021-02-24	uM	uM
1000	0	0.218625221579616	3	Doxorubicin	Disulfiram	T47D(Resistant_Paclitaxel)	2021-02-24	uM	uM
300	0	0.152661641211123	3	Doxorubicin	Disulfiram	T47D(Resistant_Paclitaxel)	2021-02-24	uM	uM
100	0	0.384071335207434	3	Doxorubicin	Disulfiram	T47D(Resistant_Paclitaxel)	2021-02-24	uM	uM
30	0	0.540385682823327	3	Doxorubicin	Disulfiram	T47D(Resistant_Paclitaxel)	2021-02-24	uM	uM
10	0	0.878654944582714	3	Doxorubicin	Disulfiram	T47D(Resistant_Paclitaxel)	2021-02-24	uM	uM
3	0	0.944546903256997	3	Doxorubicin	Disulfiram	T47D(Resistant_Paclitaxel)	2021-02-24	uM	uM
1	0	0.887321169582266	3	Doxorubicin	Disulfiram	T47D(Resistant_Paclitaxel)	2021-02-24	uM	uM
0.3	0	0.927035399022364	3	Doxorubicin	Disulfiram	T47D(Resistant_Paclitaxel)	2021-02-24	uM	uM
0	0	1	3	Doxorubicin	Disulfiram	T47D(Resistant_Paclitaxel)	2021-02-24	uM	uM
0	3000	0.0516034306791527	3	Doxorubicin	Disulfiram	T47D(Resistant_Paclitaxel)	2021-02-24	uM	uM
0	1000	0.0430267327973643	3	Doxorubicin	Disulfiram	T47D(Resistant_Paclitaxel)	2021-02-24	uM	uM
0	300	0.00598041146663324	3	Doxorubicin	Disulfiram	T47D(Resistant_Paclitaxel)	2021-02-24	uM	uM
0	100	0.0865011011835485	3	Doxorubicin	Disulfiram	T47D(Resistant_Paclitaxel)	2021-02-24	uM	uM
0	30	0.320650324983437	3	Doxorubicin	Disulfiram	T47D(Resistant_Paclitaxel)	2021-02-24	uM	uM
0	10	0.86805493383946	3	Doxorubicin	Disulfiram	T47D(Resistant_Paclitaxel)	2021-02-24	uM	uM
0	3	0.95385772350445	3	Doxorubicin	Disulfiram	T47D(Resistant_Paclitaxel)	2021-02-24	uM	uM
0	1	1.01025980769575	3	Doxorubicin	Disulfiram	T47D(Resistant_Paclitaxel)	2021-02-24	uM	uM
0	0.3	0.938870883990761	3	Doxorubicin	Disulfiram	T47D(Resistant_Paclitaxel)	2021-02-24	uM	uM
10	3000	0.0645490519078229	3	Doxorubicin	Disulfiram	T47D(Resistant_Paclitaxel)	2021-02-24	uM	uM
10	1000	0.0284338126018371	3	Doxorubicin	Disulfiram	T47D(Resistant_Paclitaxel)	2021-02-24	uM	uM
10	300	0.01339325681749	3	Doxorubicin	Disulfiram	T47D(Resistant_Paclitaxel)	2021-02-24	uM	uM
10	100	0.106913284033734	3	Doxorubicin	Disulfiram	T47D(Resistant_Paclitaxel)	2021-02-24	uM	uM
10	30	0.263908037744633	3	Doxorubicin	Disulfiram	T47D(Resistant_Paclitaxel)	2021-02-24	uM	uM
10	10	0.802252502282942	3	Doxorubicin	Disulfiram	T47D(Resistant_Paclitaxel)	2021-02-24	uM	uM
10	3	0.831742734874393	3	Doxorubicin	Disulfiram	T47D(Resistant_Paclitaxel)	2021-02-24	uM	uM
10	1	0.857472828519759	3	Doxorubicin	Disulfiram	T47D(Resistant_Paclitaxel)	2021-02-24	uM	uM
10	0.3	0.914018156099483	3	Doxorubicin	Disulfiram	T47D(Resistant_Paclitaxel)	2021-02-24	uM	uM
30	3000	0.0362047664237498	3	Doxorubicin	Disulfiram	T47D(Resistant_Paclitaxel)	2021-02-24	uM	uM
30	1000	0.0318716539239736	3	Doxorubicin	Disulfiram	T47D(Resistant_Paclitaxel)	2021-02-24	uM	uM
30	300	0.0314240183351537	3	Doxorubicin	Disulfiram	T47D(Resistant_Paclitaxel)	2021-02-24	uM	uM
30	100	0.111890991781411	3	Doxorubicin	Disulfiram	T47D(Resistant_Paclitaxel)	2021-02-24	uM	uM
30	30	0.228401582839442	3	Doxorubicin	Disulfiram	T47D(Resistant_Paclitaxel)	2021-02-24	uM	uM
30	10	0.544629268205339	3	Doxorubicin	Disulfiram	T47D(Resistant_Paclitaxel)	2021-02-24	uM	uM
30	3	0.568174900177264	3	Doxorubicin	Disulfiram	T47D(Resistant_Paclitaxel)	2021-02-24	uM	uM
30	1	0.679743594334724	3	Doxorubicin	Disulfiram	T47D(Resistant_Paclitaxel)	2021-02-24	uM	uM
30	0.3	0.603054665258107	3	Doxorubicin	Disulfiram	T47D(Resistant_Paclitaxel)	2021-02-24	uM	uM
100	3000	0.0473061290264821	3	Doxorubicin	Disulfiram	T47D(Resistant_Paclitaxel)	2021-02-24	uM	uM
100	1000	0.0141631900302602	3	Doxorubicin	Disulfiram	T47D(Resistant_Paclitaxel)	2021-02-24	uM	uM
100	300	0.0492757256172895	3	Doxorubicin	Disulfiram	T47D(Resistant_Paclitaxel)	2021-02-24	uM	uM
100	100	0.0961700299020573	3	Doxorubicin	Disulfiram	T47D(Resistant_Paclitaxel)	2021-02-24	uM	uM
100	30	0.24209923185733	3	Doxorubicin	Disulfiram	T47D(Resistant_Paclitaxel)	2021-02-24	uM	uM
100	10	0.359146985621945	3	Doxorubicin	Disulfiram	T47D(Resistant_Paclitaxel)	2021-02-24	uM	uM
100	3	0.327060466615338	3	Doxorubicin	Disulfiram	T47D(Resistant_Paclitaxel)	2021-02-24	uM	uM
100	1	0.388744650754714	3	Doxorubicin	Disulfiram	T47D(Resistant_Paclitaxel)	2021-02-24	uM	uM
100	0.3	0.373220648534441	3	Doxorubicin	Disulfiram	T47D(Resistant_Paclitaxel)	2021-02-24	uM	uM
300	3000	0.00592669519597486	3	Doxorubicin	Disulfiram	T47D(Resistant_Paclitaxel)	2021-02-24	uM	uM
300	1000	0.00127128507224838	3	Doxorubicin	Disulfiram	T47D(Resistant_Paclitaxel)	2021-02-24	uM	uM
300	300	0.0202510340382102	3	Doxorubicin	Disulfiram	T47D(Resistant_Paclitaxel)	2021-02-24	uM	uM
300	100	0.0725348708123691	3	Doxorubicin	Disulfiram	T47D(Resistant_Paclitaxel)	2021-02-24	uM	uM
300	30	0.169170441726799	3	Doxorubicin	Disulfiram	T47D(Resistant_Paclitaxel)	2021-02-24	uM	uM
300	10	0.20313703020645	3	Doxorubicin	Disulfiram	T47D(Resistant_Paclitaxel)	2021-02-24	uM	uM
300	3	0.162205231964762	3	Doxorubicin	Disulfiram	T47D(Resistant_Paclitaxel)	2021-02-24	uM	uM
300	1	0.161327866210675	3	Doxorubicin	Disulfiram	T47D(Resistant_Paclitaxel)	2021-02-24	uM	uM
300	0.3	0.190334652366202	3	Doxorubicin	Disulfiram	T47D(Resistant_Paclitaxel)	2021-02-24	uM	uM
3000	0	0.379289717969737	4	Doxorubicin	Disulfiram	T47D(Resistant_Paclitaxel)	2021-02-24	uM	uM
1000	0	0.229191129228792	4	Doxorubicin	Disulfiram	T47D(Resistant_Paclitaxel)	2021-02-24	uM	uM
300	0	0.177526198019363	4	Doxorubicin	Disulfiram	T47D(Resistant_Paclitaxel)	2021-02-24	uM	uM
100	0	0.428761326627822	4	Doxorubicin	Disulfiram	T47D(Resistant_Paclitaxel)	2021-02-24	uM	uM
30	0	0.632806788222523	4	Doxorubicin	Disulfiram	T47D(Resistant_Paclitaxel)	2021-02-24	uM	uM
10	0	0.935839776679886	4	Doxorubicin	Disulfiram	T47D(Resistant_Paclitaxel)	2021-02-24	uM	uM
3	0	1.03735294769258	4	Doxorubicin	Disulfiram	T47D(Resistant_Paclitaxel)	2021-02-24	uM	uM
1	0	1.06385005649467	4	Doxorubicin	Disulfiram	T47D(Resistant_Paclitaxel)	2021-02-24	uM	uM
0.3	0	1.0348051487693	4	Doxorubicin	Disulfiram	T47D(Resistant_Paclitaxel)	2021-02-24	uM	uM
0	0	1	4	Doxorubicin	Disulfiram	T47D(Resistant_Paclitaxel)	2021-02-24	uM	uM
0	3000	0.064226687639852	4	Doxorubicin	Disulfiram	T47D(Resistant_Paclitaxel)	2021-02-24	uM	uM
0	1000	0.0241708576112723	4	Doxorubicin	Disulfiram	T47D(Resistant_Paclitaxel)	2021-02-24	uM	uM
0	300	0.0301083368411724	4	Doxorubicin	Disulfiram	T47D(Resistant_Paclitaxel)	2021-02-24	uM	uM
0	100	0.15444092429714	4	Doxorubicin	Disulfiram	T47D(Resistant_Paclitaxel)	2021-02-24	uM	uM
0	30	0.438730974588475	4	Doxorubicin	Disulfiram	T47D(Resistant_Paclitaxel)	2021-02-24	uM	uM
0	10	1.05950772093848	4	Doxorubicin	Disulfiram	T47D(Resistant_Paclitaxel)	2021-02-24	uM	uM
0	3	1.09050224870948	4	Doxorubicin	Disulfiram	T47D(Resistant_Paclitaxel)	2021-02-24	uM	uM
0	1	1.07860513547644	4	Doxorubicin	Disulfiram	T47D(Resistant_Paclitaxel)	2021-02-24	uM	uM
0	0.3	1.01355872122649	4	Doxorubicin	Disulfiram	T47D(Resistant_Paclitaxel)	2021-02-24	uM	uM
10	3000	0.051044597558544	4	Doxorubicin	Disulfiram	T47D(Resistant_Paclitaxel)	2021-02-24	uM	uM
10	1000	0.0168597824401267	4	Doxorubicin	Disulfiram	T47D(Resistant_Paclitaxel)	2021-02-24	uM	uM
10	300	0.0397899727496289	4	Doxorubicin	Disulfiram	T47D(Resistant_Paclitaxel)	2021-02-24	uM	uM
10	100	0.140328333739504	4	Doxorubicin	Disulfiram	T47D(Resistant_Paclitaxel)	2021-02-24	uM	uM
10	30	0.338502780424042	4	Doxorubicin	Disulfiram	T47D(Resistant_Paclitaxel)	2021-02-24	uM	uM
10	10	1.03196933779383	4	Doxorubicin	Disulfiram	T47D(Resistant_Paclitaxel)	2021-02-24	uM	uM
10	3	0.851341471520039	4	Doxorubicin	Disulfiram	T47D(Resistant_Paclitaxel)	2021-02-24	uM	uM
10	1	1.01785674723619	4	Doxorubicin	Disulfiram	T47D(Resistant_Paclitaxel)	2021-02-24	uM	uM
10	0.3	0.975120189644859	4	Doxorubicin	Disulfiram	T47D(Resistant_Paclitaxel)	2021-02-24	uM	uM
30	3000	0.0716042271307353	4	Doxorubicin	Disulfiram	T47D(Resistant_Paclitaxel)	2021-02-24	uM	uM
30	1000	0.0401666038948091	4	Doxorubicin	Disulfiram	T47D(Resistant_Paclitaxel)	2021-02-24	uM	uM
30	300	0.0269623590402552	4	Doxorubicin	Disulfiram	T47D(Resistant_Paclitaxel)	2021-02-24	uM	uM
30	100	0.132662782196424	4	Doxorubicin	Disulfiram	T47D(Resistant_Paclitaxel)	2021-02-24	uM	uM
30	30	0.29862418858143	4	Doxorubicin	Disulfiram	T47D(Resistant_Paclitaxel)	2021-02-24	uM	uM
30	10	0.672397368012938	4	Doxorubicin	Disulfiram	T47D(Resistant_Paclitaxel)	2021-02-24	uM	uM
30	3	0.676296608104216	4	Doxorubicin	Disulfiram	T47D(Resistant_Paclitaxel)	2021-02-24	uM	uM
30	1	0.771274121009371	4	Doxorubicin	Disulfiram	T47D(Resistant_Paclitaxel)	2021-02-24	uM	uM
30	0.3	0.742007665551543	4	Doxorubicin	Disulfiram	T47D(Resistant_Paclitaxel)	2021-02-24	uM	uM
100	3000	0.0429359505505461	4	Doxorubicin	Disulfiram	T47D(Resistant_Paclitaxel)	2021-02-24	uM	uM
100	1000	0.0425814741786118	4	Doxorubicin	Disulfiram	T47D(Resistant_Paclitaxel)	2021-02-24	uM	uM
100	300	0.0566940647362474	4	Doxorubicin	Disulfiram	T47D(Resistant_Paclitaxel)	2021-02-24	uM	uM
100	100	0.114362939495314	4	Doxorubicin	Disulfiram	T47D(Resistant_Paclitaxel)	2021-02-24	uM	uM
100	30	0.287967742650154	4	Doxorubicin	Disulfiram	T47D(Resistant_Paclitaxel)	2021-02-24	uM	uM
100	10	0.390189866406717	4	Doxorubicin	Disulfiram	T47D(Resistant_Paclitaxel)	2021-02-24	uM	uM
100	3	0.35848638589184	4	Doxorubicin	Disulfiram	T47D(Resistant_Paclitaxel)	2021-02-24	uM	uM
100	1	0.398076965682256	4	Doxorubicin	Disulfiram	T47D(Resistant_Paclitaxel)	2021-02-24	uM	uM
100	0.3	0.437268759554246	4	Doxorubicin	Disulfiram	T47D(Resistant_Paclitaxel)	2021-02-24	uM	uM
300	3000	0.00181669140616346	4	Doxorubicin	Disulfiram	T47D(Resistant_Paclitaxel)	2021-02-24	uM	uM
300	1000	0.000642488424130979	4	Doxorubicin	Disulfiram	T47D(Resistant_Paclitaxel)	2021-02-24	uM	uM
300	300	0.0150209362607174	4	Doxorubicin	Disulfiram	T47D(Resistant_Paclitaxel)	2021-02-24	uM	uM
300	100	0.0825929946606997	4	Doxorubicin	Disulfiram	T47D(Resistant_Paclitaxel)	2021-02-24	uM	uM
300	30	0.227285818729645	4	Doxorubicin	Disulfiram	T47D(Resistant_Paclitaxel)	2021-02-24	uM	uM
300	10	0.274143164144715	4	Doxorubicin	Disulfiram	T47D(Resistant_Paclitaxel)	2021-02-24	uM	uM
300	3	0.215344395950107	4	Doxorubicin	Disulfiram	T47D(Resistant_Paclitaxel)	2021-02-24	uM	uM
300	1	0.244012672530297	4	Doxorubicin	Disulfiram	T47D(Resistant_Paclitaxel)	2021-02-24	uM	uM
300	0.3	0.234596893900791	4	Doxorubicin	Disulfiram	T47D(Resistant_Paclitaxel)	2021-02-24	uM	uM
