# Supplementary material for: A novel combination therapy for ER+ breast cancer suppresses drug resistance via an evolutionary double-bind
Source: Mol Syst Biol. 2026 Mar 26;22(7):1070–96. doi: 10.1038/s44320-026-00191-z (PMC13328575; doi:10.1038/s44320-026-00191-z)
Supplement: Supplementary file 3 — Source data Fig. 2 [file 44320_2026_191_MOESM3_ESM.zip › Figure2/Fig2 - Panels E-H_T47D/T47D(Doxorubicin_Disulfiram)_Sensitive_Paclitaxel.csv]

drug1.conc	drug2.conc	effect	batch	drug1	drug2	sample	expt.date	drug1.units	drug2.units
3000	0	0.18777758278548	1	Doxorubicin	Disulfiram	T47D(Sensitive_Paclitaxel)	2021-02-24	uM	uM
1000	0	0.134805675175831	1	Doxorubicin	Disulfiram	T47D(Sensitive_Paclitaxel)	2021-02-24	uM	uM
300	0	0.0761369925887927	1	Doxorubicin	Disulfiram	T47D(Sensitive_Paclitaxel)	2021-02-24	uM	uM
100	0	0.14800815367793	1	Doxorubicin	Disulfiram	T47D(Sensitive_Paclitaxel)	2021-02-24	uM	uM
30	0	0.394548915317845	1	Doxorubicin	Disulfiram	T47D(Sensitive_Paclitaxel)	2021-02-24	uM	uM
10	0	0.632497266357979	1	Doxorubicin	Disulfiram	T47D(Sensitive_Paclitaxel)	2021-02-24	uM	uM
3	0	0.883067618829056	1	Doxorubicin	Disulfiram	T47D(Sensitive_Paclitaxel)	2021-02-24	uM	uM
1	0	0.992703538210241	1	Doxorubicin	Disulfiram	T47D(Sensitive_Paclitaxel)	2021-02-24	uM	uM
0.3	0	1.08682857027147	1	Doxorubicin	Disulfiram	T47D(Sensitive_Paclitaxel)	2021-02-24	uM	uM
0	0	1	1	Doxorubicin	Disulfiram	T47D(Sensitive_Paclitaxel)	2021-02-24	uM	uM
0	3000	0.515018156782807	1	Doxorubicin	Disulfiram	T47D(Sensitive_Paclitaxel)	2021-02-24	uM	uM
0	1000	0.3998879544258	1	Doxorubicin	Disulfiram	T47D(Sensitive_Paclitaxel)	2021-02-24	uM	uM
0	300	0.161392874981438	1	Doxorubicin	Disulfiram	T47D(Sensitive_Paclitaxel)	2021-02-24	uM	uM
0	100	0.237766108238725	1	Doxorubicin	Disulfiram	T47D(Sensitive_Paclitaxel)	2021-02-24	uM	uM
0	30	0.694621812438409	1	Doxorubicin	Disulfiram	T47D(Sensitive_Paclitaxel)	2021-02-24	uM	uM
0	10	1.02020870175628	1	Doxorubicin	Disulfiram	T47D(Sensitive_Paclitaxel)	2021-02-24	uM	uM
0	3	1.0063447493824	1	Doxorubicin	Disulfiram	T47D(Sensitive_Paclitaxel)	2021-02-24	uM	uM
0	1	0.894508416917532	1	Doxorubicin	Disulfiram	T47D(Sensitive_Paclitaxel)	2021-02-24	uM	uM
0	0.3	1.01524089798453	1	Doxorubicin	Disulfiram	T47D(Sensitive_Paclitaxel)	2021-02-24	uM	uM
10	3000	0.39899698961891	1	Doxorubicin	Disulfiram	T47D(Sensitive_Paclitaxel)	2021-02-24	uM	uM
10	1000	0.249031413259176	1	Doxorubicin	Disulfiram	T47D(Sensitive_Paclitaxel)	2021-02-24	uM	uM
10	300	0.156107833740567	1	Doxorubicin	Disulfiram	T47D(Sensitive_Paclitaxel)	2021-02-24	uM	uM
10	100	0.214054294855353	1	Doxorubicin	Disulfiram	T47D(Sensitive_Paclitaxel)	2021-02-24	uM	uM
10	30	0.523097587645288	1	Doxorubicin	Disulfiram	T47D(Sensitive_Paclitaxel)	2021-02-24	uM	uM
10	10	0.875339174102623	1	Doxorubicin	Disulfiram	T47D(Sensitive_Paclitaxel)	2021-02-24	uM	uM
10	3	0.600949012514006	1	Doxorubicin	Disulfiram	T47D(Sensitive_Paclitaxel)	2021-02-24	uM	uM
10	1	0.676296286296691	1	Doxorubicin	Disulfiram	T47D(Sensitive_Paclitaxel)	2021-02-24	uM	uM
10	0.3	0.626247013242977	1	Doxorubicin	Disulfiram	T47D(Sensitive_Paclitaxel)	2021-02-24	uM	uM
30	3000	0.36443835468499	1	Doxorubicin	Disulfiram	T47D(Sensitive_Paclitaxel)	2021-02-24	uM	uM
30	1000	0.184929195296786	1	Doxorubicin	Disulfiram	T47D(Sensitive_Paclitaxel)	2021-02-24	uM	uM
30	300	0.148095900211942	1	Doxorubicin	Disulfiram	T47D(Sensitive_Paclitaxel)	2021-02-24	uM	uM
30	100	0.182877276347584	1	Doxorubicin	Disulfiram	T47D(Sensitive_Paclitaxel)	2021-02-24	uM	uM
30	30	0.385315280046438	1	Doxorubicin	Disulfiram	T47D(Sensitive_Paclitaxel)	2021-02-24	uM	uM
30	10	0.431267464935135	1	Doxorubicin	Disulfiram	T47D(Sensitive_Paclitaxel)	2021-02-24	uM	uM
30	3	0.38540302658045	1	Doxorubicin	Disulfiram	T47D(Sensitive_Paclitaxel)	2021-02-24	uM	uM
30	1	0.419603925644937	1	Doxorubicin	Disulfiram	T47D(Sensitive_Paclitaxel)	2021-02-24	uM	uM
30	0.3	0.433953858822577	1	Doxorubicin	Disulfiram	T47D(Sensitive_Paclitaxel)	2021-02-24	uM	uM
100	3000	0.103210173198159	1	Doxorubicin	Disulfiram	T47D(Sensitive_Paclitaxel)	2021-02-24	uM	uM
100	1000	0.0801058358194851	1	Doxorubicin	Disulfiram	T47D(Sensitive_Paclitaxel)	2021-02-24	uM	uM
100	300	0.0950632450018224	1	Doxorubicin	Disulfiram	T47D(Sensitive_Paclitaxel)	2021-02-24	uM	uM
100	100	0.122338917612754	1	Doxorubicin	Disulfiram	T47D(Sensitive_Paclitaxel)	2021-02-24	uM	uM
100	30	0.152321233311284	1	Doxorubicin	Disulfiram	T47D(Sensitive_Paclitaxel)	2021-02-24	uM	uM
100	10	0.146030481795969	1	Doxorubicin	Disulfiram	T47D(Sensitive_Paclitaxel)	2021-02-24	uM	uM
100	3	0.174656101084007	1	Doxorubicin	Disulfiram	T47D(Sensitive_Paclitaxel)	2021-02-24	uM	uM
100	1	0.142898605505083	1	Doxorubicin	Disulfiram	T47D(Sensitive_Paclitaxel)	2021-02-24	uM	uM
100	0.3	0.131862791419739	1	Doxorubicin	Disulfiram	T47D(Sensitive_Paclitaxel)	2021-02-24	uM	uM
300	3000	0.049205556380523	1	Doxorubicin	Disulfiram	T47D(Sensitive_Paclitaxel)	2021-02-24	uM	uM
300	1000	0.0512912239966521	1	Doxorubicin	Disulfiram	T47D(Sensitive_Paclitaxel)	2021-02-24	uM	uM
300	300	0.0599308827301322	1	Doxorubicin	Disulfiram	T47D(Sensitive_Paclitaxel)	2021-02-24	uM	uM
300	100	0.0685097938631424	1	Doxorubicin	Disulfiram	T47D(Sensitive_Paclitaxel)	2021-02-24	uM	uM
300	30	0.0874427960095576	1	Doxorubicin	Disulfiram	T47D(Sensitive_Paclitaxel)	2021-02-24	uM	uM
300	10	0.0828462275740108	1	Doxorubicin	Disulfiram	T47D(Sensitive_Paclitaxel)	2021-02-24	uM	uM
300	3	0.0677065755902642	1	Doxorubicin	Disulfiram	T47D(Sensitive_Paclitaxel)	2021-02-24	uM	uM
300	1	0.0645611998326066	1	Doxorubicin	Disulfiram	T47D(Sensitive_Paclitaxel)	2021-02-24	uM	uM
300	0.3	0.0699609865410316	1	Doxorubicin	Disulfiram	T47D(Sensitive_Paclitaxel)	2021-02-24	uM	uM
3000	0	0.202136602451839	2	Doxorubicin	Disulfiram	T47D(Sensitive_Paclitaxel)	2021-02-24	uM	uM
1000	0	0.142472854640981	2	Doxorubicin	Disulfiram	T47D(Sensitive_Paclitaxel)	2021-02-24	uM	uM
300	0	0.0676497373029772	2	Doxorubicin	Disulfiram	T47D(Sensitive_Paclitaxel)	2021-02-24	uM	uM
100	0	0.153527145359019	2	Doxorubicin	Disulfiram	T47D(Sensitive_Paclitaxel)	2021-02-24	uM	uM
30	0	0.347901926444834	2	Doxorubicin	Disulfiram	T47D(Sensitive_Paclitaxel)	2021-02-24	uM	uM
10	0	0.586360770577933	2	Doxorubicin	Disulfiram	T47D(Sensitive_Paclitaxel)	2021-02-24	uM	uM
3	0	0.912392294220665	2	Doxorubicin	Disulfiram	T47D(Sensitive_Paclitaxel)	2021-02-24	uM	uM
1	0	1.04338353765324	2	Doxorubicin	Disulfiram	T47D(Sensitive_Paclitaxel)	2021-02-24	uM	uM
0.3	0	0.990640980735552	2	Doxorubicin	Disulfiram	T47D(Sensitive_Paclitaxel)	2021-02-24	uM	uM
0	0	1	2	Doxorubicin	Disulfiram	T47D(Sensitive_Paclitaxel)	2021-02-24	uM	uM
0	3000	0.596651488616462	2	Doxorubicin	Disulfiram	T47D(Sensitive_Paclitaxel)	2021-02-24	uM	uM
0	1000	0.349737302977233	2	Doxorubicin	Disulfiram	T47D(Sensitive_Paclitaxel)	2021-02-24	uM	uM
0	300	0.189632224168126	2	Doxorubicin	Disulfiram	T47D(Sensitive_Paclitaxel)	2021-02-24	uM	uM
0	100	0.213947460595447	2	Doxorubicin	Disulfiram	T47D(Sensitive_Paclitaxel)	2021-02-24	uM	uM
0	30	0.623663747810858	2	Doxorubicin	Disulfiram	T47D(Sensitive_Paclitaxel)	2021-02-24	uM	uM
0	10	0.963453590192645	2	Doxorubicin	Disulfiram	T47D(Sensitive_Paclitaxel)	2021-02-24	uM	uM
0	3	0.967285464098074	2	Doxorubicin	Disulfiram	T47D(Sensitive_Paclitaxel)	2021-02-24	uM	uM
0	1	0.984546409807356	2	Doxorubicin	Disulfiram	T47D(Sensitive_Paclitaxel)	2021-02-24	uM	uM
0	0.3	1.01090718038529	2	Doxorubicin	Disulfiram	T47D(Sensitive_Paclitaxel)	2021-02-24	uM	uM
10	3000	0.454241681260946	2	Doxorubicin	Disulfiram	T47D(Sensitive_Paclitaxel)	2021-02-24	uM	uM
10	1000	0.303600700525394	2	Doxorubicin	Disulfiram	T47D(Sensitive_Paclitaxel)	2021-02-24	uM	uM
10	300	0.138626970227671	2	Doxorubicin	Disulfiram	T47D(Sensitive_Paclitaxel)	2021-02-24	uM	uM
10	100	0.228546409807356	2	Doxorubicin	Disulfiram	T47D(Sensitive_Paclitaxel)	2021-02-24	uM	uM
10	30	0.430080560420315	2	Doxorubicin	Disulfiram	T47D(Sensitive_Paclitaxel)	2021-02-24	uM	uM
10	10	0.802865148861646	2	Doxorubicin	Disulfiram	T47D(Sensitive_Paclitaxel)	2021-02-24	uM	uM
10	3	0.669022767075307	2	Doxorubicin	Disulfiram	T47D(Sensitive_Paclitaxel)	2021-02-24	uM	uM
10	1	0.603943957968476	2	Doxorubicin	Disulfiram	T47D(Sensitive_Paclitaxel)	2021-02-24	uM	uM
10	0.3	0.619530647985989	2	Doxorubicin	Disulfiram	T47D(Sensitive_Paclitaxel)	2021-02-24	uM	uM
30	3000	0.324336252189142	2	Doxorubicin	Disulfiram	T47D(Sensitive_Paclitaxel)	2021-02-24	uM	uM
30	1000	0.230059544658494	2	Doxorubicin	Disulfiram	T47D(Sensitive_Paclitaxel)	2021-02-24	uM	uM
30	300	0.135894921190893	2	Doxorubicin	Disulfiram	T47D(Sensitive_Paclitaxel)	2021-02-24	uM	uM
30	100	0.161253940455341	2	Doxorubicin	Disulfiram	T47D(Sensitive_Paclitaxel)	2021-02-24	uM	uM
30	30	0.35461295971979	2	Doxorubicin	Disulfiram	T47D(Sensitive_Paclitaxel)	2021-02-24	uM	uM
30	10	0.392847635726795	2	Doxorubicin	Disulfiram	T47D(Sensitive_Paclitaxel)	2021-02-24	uM	uM
30	3	0.417057793345009	2	Doxorubicin	Disulfiram	T47D(Sensitive_Paclitaxel)	2021-02-24	uM	uM
30	1	0.402647985989492	2	Doxorubicin	Disulfiram	T47D(Sensitive_Paclitaxel)	2021-02-24	uM	uM
30	0.3	0.392357267950963	2	Doxorubicin	Disulfiram	T47D(Sensitive_Paclitaxel)	2021-02-24	uM	uM
100	3000	0.102676007005254	2	Doxorubicin	Disulfiram	T47D(Sensitive_Paclitaxel)	2021-02-24	uM	uM
100	1000	0.0712504378283713	2	Doxorubicin	Disulfiram	T47D(Sensitive_Paclitaxel)	2021-02-24	uM	uM
100	300	0.0953765323992995	2	Doxorubicin	Disulfiram	T47D(Sensitive_Paclitaxel)	2021-02-24	uM	uM
100	100	0.11431173380035	2	Doxorubicin	Disulfiram	T47D(Sensitive_Paclitaxel)	2021-02-24	uM	uM
100	30	0.143341506129597	2	Doxorubicin	Disulfiram	T47D(Sensitive_Paclitaxel)	2021-02-24	uM	uM
100	10	0.143369527145359	2	Doxorubicin	Disulfiram	T47D(Sensitive_Paclitaxel)	2021-02-24	uM	uM
100	3	0.168105078809107	2	Doxorubicin	Disulfiram	T47D(Sensitive_Paclitaxel)	2021-02-24	uM	uM
100	1	0.135929947460595	2	Doxorubicin	Disulfiram	T47D(Sensitive_Paclitaxel)	2021-02-24	uM	uM
100	0.3	0.128126094570928	2	Doxorubicin	Disulfiram	T47D(Sensitive_Paclitaxel)	2021-02-24	uM	uM
300	3000	0.0289527145359019	2	Doxorubicin	Disulfiram	T47D(Sensitive_Paclitaxel)	2021-02-24	uM	uM
300	1000	0.0408896672504378	2	Doxorubicin	Disulfiram	T47D(Sensitive_Paclitaxel)	2021-02-24	uM	uM
300	300	0.0519299474605954	2	Doxorubicin	Disulfiram	T47D(Sensitive_Paclitaxel)	2021-02-24	uM	uM
300	100	0.0654711033274956	2	Doxorubicin	Disulfiram	T47D(Sensitive_Paclitaxel)	2021-02-24	uM	uM
300	30	0.079523642732049	2	Doxorubicin	Disulfiram	T47D(Sensitive_Paclitaxel)	2021-02-24	uM	uM
300	10	0.0730297723292469	2	Doxorubicin	Disulfiram	T47D(Sensitive_Paclitaxel)	2021-02-24	uM	uM
300	3	0.07984588441331	2	Doxorubicin	Disulfiram	T47D(Sensitive_Paclitaxel)	2021-02-24	uM	uM
300	1	0.0676077057793345	2	Doxorubicin	Disulfiram	T47D(Sensitive_Paclitaxel)	2021-02-24	uM	uM
300	0.3	0.0757828371278459	2	Doxorubicin	Disulfiram	T47D(Sensitive_Paclitaxel)	2021-02-24	uM	uM
3000	0	0.186530228038745	3	Doxorubicin	Disulfiram	T47D(Sensitive_Paclitaxel)	2021-02-24	uM	uM
1000	0	0.132408222755291	3	Doxorubicin	Disulfiram	T47D(Sensitive_Paclitaxel)	2021-02-24	uM	uM
300	0	0.0772598912944463	3	Doxorubicin	Disulfiram	T47D(Sensitive_Paclitaxel)	2021-02-24	uM	uM
100	0	0.135244283849027	3	Doxorubicin	Disulfiram	T47D(Sensitive_Paclitaxel)	2021-02-24	uM	uM
30	0	0.381908723772508	3	Doxorubicin	Disulfiram	T47D(Sensitive_Paclitaxel)	2021-02-24	uM	uM
10	0	0.602708529438557	3	Doxorubicin	Disulfiram	T47D(Sensitive_Paclitaxel)	2021-02-24	uM	uM
3	0	0.876470409619531	3	Doxorubicin	Disulfiram	T47D(Sensitive_Paclitaxel)	2021-02-24	uM	uM
1	0	0.989912853368961	3	Doxorubicin	Disulfiram	T47D(Sensitive_Paclitaxel)	2021-02-24	uM	uM
0.3	0	1.0784623326147	3	Doxorubicin	Disulfiram	T47D(Sensitive_Paclitaxel)	2021-02-24	uM	uM
0	0	1	3	Doxorubicin	Disulfiram	T47D(Sensitive_Paclitaxel)	2021-02-24	uM	uM
0	3000	0.575015941456897	3	Doxorubicin	Disulfiram	T47D(Sensitive_Paclitaxel)	2021-02-24	uM	uM
0	1000	0.424370692011053	3	Doxorubicin	Disulfiram	T47D(Sensitive_Paclitaxel)	2021-02-24	uM	uM
0	300	0.193362280994747	3	Doxorubicin	Disulfiram	T47D(Sensitive_Paclitaxel)	2021-02-24	uM	uM
0	100	0.232957823459752	3	Doxorubicin	Disulfiram	T47D(Sensitive_Paclitaxel)	2021-02-24	uM	uM
0	30	0.489527221935445	3	Doxorubicin	Disulfiram	T47D(Sensitive_Paclitaxel)	2021-02-24	uM	uM
0	10	0.990835939635017	3	Doxorubicin	Disulfiram	T47D(Sensitive_Paclitaxel)	2021-02-24	uM	uM
0	3	1.02095162906507	3	Doxorubicin	Disulfiram	T47D(Sensitive_Paclitaxel)	2021-02-24	uM	uM
0	1	1.01480581787265	3	Doxorubicin	Disulfiram	T47D(Sensitive_Paclitaxel)	2021-02-24	uM	uM
0	0.3	1.01217016366562	3	Doxorubicin	Disulfiram	T47D(Sensitive_Paclitaxel)	2021-02-24	uM	uM
10	3000	0.435496310691404	3	Doxorubicin	Disulfiram	T47D(Sensitive_Paclitaxel)	2021-02-24	uM	uM
10	1000	0.336665350863875	3	Doxorubicin	Disulfiram	T47D(Sensitive_Paclitaxel)	2021-02-24	uM	uM
10	300	0.167947043998421	3	Doxorubicin	Disulfiram	T47D(Sensitive_Paclitaxel)	2021-02-24	uM	uM
10	100	0.216530531685543	3	Doxorubicin	Disulfiram	T47D(Sensitive_Paclitaxel)	2021-02-24	uM	uM
10	30	0.421874715331127	3	Doxorubicin	Disulfiram	T47D(Sensitive_Paclitaxel)	2021-02-24	uM	uM
10	10	0.758400388667901	3	Doxorubicin	Disulfiram	T47D(Sensitive_Paclitaxel)	2021-02-24	uM	uM
10	3	0.622324112592233	3	Doxorubicin	Disulfiram	T47D(Sensitive_Paclitaxel)	2021-02-24	uM	uM
10	1	0.581684025141955	3	Doxorubicin	Disulfiram	T47D(Sensitive_Paclitaxel)	2021-02-24	uM	uM
10	0.3	0.661603862387271	3	Doxorubicin	Disulfiram	T47D(Sensitive_Paclitaxel)	2021-02-24	uM	uM
30	3000	0.356742477150578	3	Doxorubicin	Disulfiram	T47D(Sensitive_Paclitaxel)	2021-02-24	uM	uM
30	1000	0.269273980505876	3	Doxorubicin	Disulfiram	T47D(Sensitive_Paclitaxel)	2021-02-24	uM	uM
30	300	0.164436887013026	3	Doxorubicin	Disulfiram	T47D(Sensitive_Paclitaxel)	2021-02-24	uM	uM
30	100	0.202259132177451	3	Doxorubicin	Disulfiram	T47D(Sensitive_Paclitaxel)	2021-02-24	uM	uM
30	30	0.366489539367807	3	Doxorubicin	Disulfiram	T47D(Sensitive_Paclitaxel)	2021-02-24	uM	uM
30	10	0.396538426502293	3	Doxorubicin	Disulfiram	T47D(Sensitive_Paclitaxel)	2021-02-24	uM	uM
30	3	0.391983724531625	3	Doxorubicin	Disulfiram	T47D(Sensitive_Paclitaxel)	2021-02-24	uM	uM
30	1	0.386949260620047	3	Doxorubicin	Disulfiram	T47D(Sensitive_Paclitaxel)	2021-02-24	uM	uM
30	0.3	0.359797163938906	3	Doxorubicin	Disulfiram	T47D(Sensitive_Paclitaxel)	2021-02-24	uM	uM
100	3000	0.108359396350165	3	Doxorubicin	Disulfiram	T47D(Sensitive_Paclitaxel)	2021-02-24	uM	uM
100	1000	0.0789542404275347	3	Doxorubicin	Disulfiram	T47D(Sensitive_Paclitaxel)	2021-02-24	uM	uM
100	300	0.0855615947529833	3	Doxorubicin	Disulfiram	T47D(Sensitive_Paclitaxel)	2021-02-24	uM	uM
100	100	0.137873865120092	3	Doxorubicin	Disulfiram	T47D(Sensitive_Paclitaxel)	2021-02-24	uM	uM
100	30	0.14004190325813	3	Doxorubicin	Disulfiram	T47D(Sensitive_Paclitaxel)	2021-02-24	uM	uM
100	10	0.146369902529378	3	Doxorubicin	Disulfiram	T47D(Sensitive_Paclitaxel)	2021-02-24	uM	uM
100	3	0.167576594904807	3	Doxorubicin	Disulfiram	T47D(Sensitive_Paclitaxel)	2021-02-24	uM	uM
100	1	0.16030121762366	3	Doxorubicin	Disulfiram	T47D(Sensitive_Paclitaxel)	2021-02-24	uM	uM
100	0.3	0.133926456745514	3	Doxorubicin	Disulfiram	T47D(Sensitive_Paclitaxel)	2021-02-24	uM	uM
300	3000	0.0443263595785382	3	Doxorubicin	Disulfiram	T47D(Sensitive_Paclitaxel)	2021-02-24	uM	uM
300	1000	0.0633771596878511	3	Doxorubicin	Disulfiram	T47D(Sensitive_Paclitaxel)	2021-02-24	uM	uM
300	300	0.0460510733914311	3	Doxorubicin	Disulfiram	T47D(Sensitive_Paclitaxel)	2021-02-24	uM	uM
300	100	0.0592718549782893	3	Doxorubicin	Disulfiram	T47D(Sensitive_Paclitaxel)	2021-02-24	uM	uM
300	30	0.0808915069990587	3	Doxorubicin	Disulfiram	T47D(Sensitive_Paclitaxel)	2021-02-24	uM	uM
300	10	0.0786445206935293	3	Doxorubicin	Disulfiram	T47D(Sensitive_Paclitaxel)	2021-02-24	uM	uM
300	3	0.0720250204961589	3	Doxorubicin	Disulfiram	T47D(Sensitive_Paclitaxel)	2021-02-24	uM	uM
300	1	0.0768651504569884	3	Doxorubicin	Disulfiram	T47D(Sensitive_Paclitaxel)	2021-02-24	uM	uM
300	0.3	0.0842437676494701	3	Doxorubicin	Disulfiram	T47D(Sensitive_Paclitaxel)	2021-02-24	uM	uM
3000	0	0.189660234339552	4	Doxorubicin	Disulfiram	T47D(Sensitive_Paclitaxel)	2021-02-24	uM	uM
1000	0	0.105592921771159	4	Doxorubicin	Disulfiram	T47D(Sensitive_Paclitaxel)	2021-02-24	uM	uM
300	0	0.0808845117036325	4	Doxorubicin	Disulfiram	T47D(Sensitive_Paclitaxel)	2021-02-24	uM	uM
100	0	0.160674727093175	4	Doxorubicin	Disulfiram	T47D(Sensitive_Paclitaxel)	2021-02-24	uM	uM
30	0	0.395928417006966	4	Doxorubicin	Disulfiram	T47D(Sensitive_Paclitaxel)	2021-02-24	uM	uM
10	0	0.626571382816879	4	Doxorubicin	Disulfiram	T47D(Sensitive_Paclitaxel)	2021-02-24	uM	uM
3	0	0.839645554754851	4	Doxorubicin	Disulfiram	T47D(Sensitive_Paclitaxel)	2021-02-24	uM	uM
1	0	0.981470360583981	4	Doxorubicin	Disulfiram	T47D(Sensitive_Paclitaxel)	2021-02-24	uM	uM
0.3	0	0.988603304241065	4	Doxorubicin	Disulfiram	T47D(Sensitive_Paclitaxel)	2021-02-24	uM	uM
0	0	1	4	Doxorubicin	Disulfiram	T47D(Sensitive_Paclitaxel)	2021-02-24	uM	uM
0	3000	0.488703392318574	4	Doxorubicin	Disulfiram	T47D(Sensitive_Paclitaxel)	2021-02-24	uM	uM
0	1000	0.406257506605813	4	Doxorubicin	Disulfiram	T47D(Sensitive_Paclitaxel)	2021-02-24	uM	uM
0	300	0.16561240558358	4	Doxorubicin	Disulfiram	T47D(Sensitive_Paclitaxel)	2021-02-24	uM	uM
0	100	0.209324205300665	4	Doxorubicin	Disulfiram	T47D(Sensitive_Paclitaxel)	2021-02-24	uM	uM
0	30	0.649318066565244	4	Doxorubicin	Disulfiram	T47D(Sensitive_Paclitaxel)	2021-02-24	uM	uM
0	10	0.94110150265567	4	Doxorubicin	Disulfiram	T47D(Sensitive_Paclitaxel)	2021-02-24	uM	uM
0	3	0.963761443403528	4	Doxorubicin	Disulfiram	T47D(Sensitive_Paclitaxel)	2021-02-24	uM	uM
0	1	0.915999412816612	4	Doxorubicin	Disulfiram	T47D(Sensitive_Paclitaxel)	2021-02-24	uM	uM
0	0.3	0.98878346278058	4	Doxorubicin	Disulfiram	T47D(Sensitive_Paclitaxel)	2021-02-24	uM	uM
10	3000	0.427462833960552	4	Doxorubicin	Disulfiram	T47D(Sensitive_Paclitaxel)	2021-02-24	uM	uM
10	1000	0.269990925347639	4	Doxorubicin	Disulfiram	T47D(Sensitive_Paclitaxel)	2021-02-24	uM	uM
10	300	0.169095470680866	4	Doxorubicin	Disulfiram	T47D(Sensitive_Paclitaxel)	2021-02-24	uM	uM
10	100	0.239904449248672	4	Doxorubicin	Disulfiram	T47D(Sensitive_Paclitaxel)	2021-02-24	uM	uM
10	30	0.426755544879494	4	Doxorubicin	Disulfiram	T47D(Sensitive_Paclitaxel)	2021-02-24	uM	uM
10	10	0.780113166252969	4	Doxorubicin	Disulfiram	T47D(Sensitive_Paclitaxel)	2021-02-24	uM	uM
10	3	0.61536819067446	4	Doxorubicin	Disulfiram	T47D(Sensitive_Paclitaxel)	2021-02-24	uM	uM
10	1	0.568560333093122	4	Doxorubicin	Disulfiram	T47D(Sensitive_Paclitaxel)	2021-02-24	uM	uM
10	0.3	0.638008113806817	4	Doxorubicin	Disulfiram	T47D(Sensitive_Paclitaxel)	2021-02-24	uM	uM
30	3000	0.405817119064777	4	Doxorubicin	Disulfiram	T47D(Sensitive_Paclitaxel)	2021-02-24	uM	uM
30	1000	0.215743187338191	4	Doxorubicin	Disulfiram	T47D(Sensitive_Paclitaxel)	2021-02-24	uM	uM
30	300	0.129367176448608	4	Doxorubicin	Disulfiram	T47D(Sensitive_Paclitaxel)	2021-02-24	uM	uM
30	100	0.187024581631836	4	Doxorubicin	Disulfiram	T47D(Sensitive_Paclitaxel)	2021-02-24	uM	uM
30	30	0.312695171751141	4	Doxorubicin	Disulfiram	T47D(Sensitive_Paclitaxel)	2021-02-24	uM	uM
30	10	0.448921717778312	4	Doxorubicin	Disulfiram	T47D(Sensitive_Paclitaxel)	2021-02-24	uM	uM
30	3	0.422331651853631	4	Doxorubicin	Disulfiram	T47D(Sensitive_Paclitaxel)	2021-02-24	uM	uM
30	1	0.400198841647316	4	Doxorubicin	Disulfiram	T47D(Sensitive_Paclitaxel)	2021-02-24	uM	uM
30	0.3	0.431559772599888	4	Doxorubicin	Disulfiram	T47D(Sensitive_Paclitaxel)	2021-02-24	uM	uM
100	3000	0.100721968665759	4	Doxorubicin	Disulfiram	T47D(Sensitive_Paclitaxel)	2021-02-24	uM	uM
100	1000	0.076780900525796	4	Doxorubicin	Disulfiram	T47D(Sensitive_Paclitaxel)	2021-02-24	uM	uM
100	300	0.103270878372968	4	Doxorubicin	Disulfiram	T47D(Sensitive_Paclitaxel)	2021-02-24	uM	uM
100	100	0.114100408359356	4	Doxorubicin	Disulfiram	T47D(Sensitive_Paclitaxel)	2021-02-24	uM	uM
100	30	0.158866469159527	4	Doxorubicin	Disulfiram	T47D(Sensitive_Paclitaxel)	2021-02-24	uM	uM
100	10	0.150692609496357	4	Doxorubicin	Disulfiram	T47D(Sensitive_Paclitaxel)	2021-02-24	uM	uM
100	3	0.153788667360611	4	Doxorubicin	Disulfiram	T47D(Sensitive_Paclitaxel)	2021-02-24	uM	uM
100	1	0.147162836629567	4	Doxorubicin	Disulfiram	T47D(Sensitive_Paclitaxel)	2021-02-24	uM	uM
100	0.3	0.14121760482558	4	Doxorubicin	Disulfiram	T47D(Sensitive_Paclitaxel)	2021-02-24	uM	uM
300	3000	0.0451664131102036	4	Doxorubicin	Disulfiram	T47D(Sensitive_Paclitaxel)	2021-02-24	uM	uM
300	1000	0.0475685269704006	4	Doxorubicin	Disulfiram	T47D(Sensitive_Paclitaxel)	2021-02-24	uM	uM
300	300	0.0631489043691782	4	Doxorubicin	Disulfiram	T47D(Sensitive_Paclitaxel)	2021-02-24	uM	uM
300	100	0.0649705073798276	4	Doxorubicin	Disulfiram	T47D(Sensitive_Paclitaxel)	2021-02-24	uM	uM
300	30	0.0855152534230122	4	Doxorubicin	Disulfiram	T47D(Sensitive_Paclitaxel)	2021-02-24	uM	uM
300	10	0.0759935409827315	4	Doxorubicin	Disulfiram	T47D(Sensitive_Paclitaxel)	2021-02-24	uM	uM
300	3	0.073878346278058	4	Doxorubicin	Disulfiram	T47D(Sensitive_Paclitaxel)	2021-02-24	uM	uM
300	1	0.0716163557263725	4	Doxorubicin	Disulfiram	T47D(Sensitive_Paclitaxel)	2021-02-24	uM	uM
300	0.3	0.0854685456535084	4	Doxorubicin	Disulfiram	T47D(Sensitive_Paclitaxel)	2021-02-24	uM	uM
