# Supplementary material for: A novel combination therapy for ER+ breast cancer suppresses drug resistance via an evolutionary double-bind
Source: Mol Syst Biol. 2026 Mar 26;22(7):1070–96. doi: 10.1038/s44320-026-00191-z (PMC13328575; doi:10.1038/s44320-026-00191-z)
Supplement: Supplementary file 3 — Source data Fig. 2 [file 44320_2026_191_MOESM3_ESM.zip › Figure2/Fig2 - Panels E-H_T47D/T47D(Doxorubicin_Disulfiram)_Resistant_Doxorubicin.csv]

drug1.conc	drug2.conc	effect	batch	drug1	drug2	sample	expt.date	drug1.units	drug2.units
3000	0	0.809807243258093	1	Doxorubicin	Disulfiram	T47D(Resistant_Doxorubicin)	2021-01-25	uM	uM
1000	0	0.265464035529509	1	Doxorubicin	Disulfiram	T47D(Resistant_Doxorubicin)	2021-01-25	uM	uM
300	0	1.02843276406758	1	Doxorubicin	Disulfiram	T47D(Resistant_Doxorubicin)	2021-01-25	uM	uM
100	0	1.22618011995788	1	Doxorubicin	Disulfiram	T47D(Resistant_Doxorubicin)	2021-01-25	uM	uM
30	0	1.23094180669383	1	Doxorubicin	Disulfiram	T47D(Resistant_Doxorubicin)	2021-01-25	uM	uM
10	0	1.32805274483769	1	Doxorubicin	Disulfiram	T47D(Resistant_Doxorubicin)	2021-01-25	uM	uM
3	0	1.52621216977245	1	Doxorubicin	Disulfiram	T47D(Resistant_Doxorubicin)	2021-01-25	uM	uM
1	0	1.38990888695573	1	Doxorubicin	Disulfiram	T47D(Resistant_Doxorubicin)	2021-01-25	uM	uM
0.3	0	1.52094684309326	1	Doxorubicin	Disulfiram	T47D(Resistant_Doxorubicin)	2021-01-25	uM	uM
0	0	1	1	Doxorubicin	Disulfiram	T47D(Resistant_Doxorubicin)	2021-01-25	uM	uM
0	3000	0.121651939013781	1	Doxorubicin	Disulfiram	T47D(Resistant_Doxorubicin)	2021-01-25	uM	uM
0	900	0.291744883476031	1	Doxorubicin	Disulfiram	T47D(Resistant_Doxorubicin)	2021-01-25	uM	uM
0	300	0.355249301771897	1	Doxorubicin	Disulfiram	T47D(Resistant_Doxorubicin)	2021-01-25	uM	uM
0	90	0.57831601117165	1	Doxorubicin	Disulfiram	T47D(Resistant_Doxorubicin)	2021-01-25	uM	uM
0	30	1.26770752254933	1	Doxorubicin	Disulfiram	T47D(Resistant_Doxorubicin)	2021-01-25	uM	uM
0	9	1.34998397509272	1	Doxorubicin	Disulfiram	T47D(Resistant_Doxorubicin)	2021-01-25	uM	uM
0	3	1.42232498511973	1	Doxorubicin	Disulfiram	T47D(Resistant_Doxorubicin)	2021-01-25	uM	uM
0	0.9	1.63353326312898	1	Doxorubicin	Disulfiram	T47D(Resistant_Doxorubicin)	2021-01-25	uM	uM
0	0.3	1.43349663476947	1	Doxorubicin	Disulfiram	T47D(Resistant_Doxorubicin)	2021-01-25	uM	uM
30	3000	0.101964195778582	1	Doxorubicin	Disulfiram	T47D(Resistant_Doxorubicin)	2021-01-25	uM	uM
30	900	0.280344306579369	1	Doxorubicin	Disulfiram	T47D(Resistant_Doxorubicin)	2021-01-25	uM	uM
30	300	0.296598141110755	1	Doxorubicin	Disulfiram	T47D(Resistant_Doxorubicin)	2021-01-25	uM	uM
30	90	0.74108328373243	1	Doxorubicin	Disulfiram	T47D(Resistant_Doxorubicin)	2021-01-25	uM	uM
30	30	1.78613616592647	1	Doxorubicin	Disulfiram	T47D(Resistant_Doxorubicin)	2021-01-25	uM	uM
30	9	1.52960029302688	1	Doxorubicin	Disulfiram	T47D(Resistant_Doxorubicin)	2021-01-25	uM	uM
30	3	1.56609129618607	1	Doxorubicin	Disulfiram	T47D(Resistant_Doxorubicin)	2021-01-25	uM	uM
30	0.9	1.49924454008516	1	Doxorubicin	Disulfiram	T47D(Resistant_Doxorubicin)	2021-01-25	uM	uM
30	0.3	1.59054072615723	1	Doxorubicin	Disulfiram	T47D(Resistant_Doxorubicin)	2021-01-25	uM	uM
100	3000	0.0543473284190284	1	Doxorubicin	Disulfiram	T47D(Resistant_Doxorubicin)	2021-01-25	uM	uM
100	900	0.117348106771668	1	Doxorubicin	Disulfiram	T47D(Resistant_Doxorubicin)	2021-01-25	uM	uM
100	300	0.274758481754498	1	Doxorubicin	Disulfiram	T47D(Resistant_Doxorubicin)	2021-01-25	uM	uM
100	90	0.384918272972849	1	Doxorubicin	Disulfiram	T47D(Resistant_Doxorubicin)	2021-01-25	uM	uM
100	30	1.18346229568243	1	Doxorubicin	Disulfiram	T47D(Resistant_Doxorubicin)	2021-01-25	uM	uM
100	9	1.3204981456893	1	Doxorubicin	Disulfiram	T47D(Resistant_Doxorubicin)	2021-01-25	uM	uM
100	3	1.25932878531203	1	Doxorubicin	Disulfiram	T47D(Resistant_Doxorubicin)	2021-01-25	uM	uM
100	0.9	1.34682477908521	1	Doxorubicin	Disulfiram	T47D(Resistant_Doxorubicin)	2021-01-25	uM	uM
100	0.3	1.0382308502358	1	Doxorubicin	Disulfiram	T47D(Resistant_Doxorubicin)	2021-01-25	uM	uM
300	3000	0.023167437388398	1	Doxorubicin	Disulfiram	T47D(Resistant_Doxorubicin)	2021-01-25	uM	uM
300	900	0.155991026051921	1	Doxorubicin	Disulfiram	T47D(Resistant_Doxorubicin)	2021-01-25	uM	uM
300	300	0.116661325030905	1	Doxorubicin	Disulfiram	T47D(Resistant_Doxorubicin)	2021-01-25	uM	uM
300	90	0.325259832425255	1	Doxorubicin	Disulfiram	T47D(Resistant_Doxorubicin)	2021-01-25	uM	uM
300	30	0.850373151412481	1	Doxorubicin	Disulfiram	T47D(Resistant_Doxorubicin)	2021-01-25	uM	uM
300	9	1.02009981227966	1	Doxorubicin	Disulfiram	T47D(Resistant_Doxorubicin)	2021-01-25	uM	uM
300	3	0.871846527173664	1	Doxorubicin	Disulfiram	T47D(Resistant_Doxorubicin)	2021-01-25	uM	uM
300	0.9	0.878073348289913	1	Doxorubicin	Disulfiram	T47D(Resistant_Doxorubicin)	2021-01-25	uM	uM
300	0.3	0.965019916670482	1	Doxorubicin	Disulfiram	T47D(Resistant_Doxorubicin)	2021-01-25	uM	uM
10	3000	0.0990339270179937	1	Doxorubicin	Disulfiram	T47D(Resistant_Doxorubicin)	2021-01-25	uM	uM
10	900	0.150588343024587	1	Doxorubicin	Disulfiram	T47D(Resistant_Doxorubicin)	2021-01-25	uM	uM
10	300	0.200586053752118	1	Doxorubicin	Disulfiram	T47D(Resistant_Doxorubicin)	2021-01-25	uM	uM
10	90	0.363536468110434	1	Doxorubicin	Disulfiram	T47D(Resistant_Doxorubicin)	2021-01-25	uM	uM
10	30	1.18387436472689	1	Doxorubicin	Disulfiram	T47D(Resistant_Doxorubicin)	2021-01-25	uM	uM
10	9	1.25827571997619	1	Doxorubicin	Disulfiram	T47D(Resistant_Doxorubicin)	2021-01-25	uM	uM
10	3	1.23346000640996	1	Doxorubicin	Disulfiram	T47D(Resistant_Doxorubicin)	2021-01-25	uM	uM
10	0.9	1.11972895013965	1	Doxorubicin	Disulfiram	T47D(Resistant_Doxorubicin)	2021-01-25	uM	uM
10	0.3	1.23602399157548	1	Doxorubicin	Disulfiram	T47D(Resistant_Doxorubicin)	2021-01-25	uM	uM
3000	0	0.580752035765608	2	Doxorubicin	Disulfiram	T47D(Resistant_Doxorubicin)	2021-01-25	uM	uM
1000	0	0.202937889190484	2	Doxorubicin	Disulfiram	T47D(Resistant_Doxorubicin)	2021-01-25	uM	uM
300	0	0.572169886635797	2	Doxorubicin	Disulfiram	T47D(Resistant_Doxorubicin)	2021-01-25	uM	uM
100	0	0.820174038000958	2	Doxorubicin	Disulfiram	T47D(Resistant_Doxorubicin)	2021-01-25	uM	uM
30	0	1.06737984991218	2	Doxorubicin	Disulfiram	T47D(Resistant_Doxorubicin)	2021-01-25	uM	uM
10	0	1.10633881526425	2	Doxorubicin	Disulfiram	T47D(Resistant_Doxorubicin)	2021-01-25	uM	uM
3	0	1.01764330193198	2	Doxorubicin	Disulfiram	T47D(Resistant_Doxorubicin)	2021-01-25	uM	uM
1	0	1.32927510777583	2	Doxorubicin	Disulfiram	T47D(Resistant_Doxorubicin)	2021-01-25	uM	uM
0.3	0	1.08841609452339	2	Doxorubicin	Disulfiram	T47D(Resistant_Doxorubicin)	2021-01-25	uM	uM
0	0	1	2	Doxorubicin	Disulfiram	T47D(Resistant_Doxorubicin)	2021-01-25	uM	uM
0	3000	0.114002874022034	2	Doxorubicin	Disulfiram	T47D(Resistant_Doxorubicin)	2021-01-25	uM	uM
0	900	0.154239182500399	2	Doxorubicin	Disulfiram	T47D(Resistant_Doxorubicin)	2021-01-25	uM	uM
0	300	0.272712757464474	2	Doxorubicin	Disulfiram	T47D(Resistant_Doxorubicin)	2021-01-25	uM	uM
0	90	0.350670605141306	2	Doxorubicin	Disulfiram	T47D(Resistant_Doxorubicin)	2021-01-25	uM	uM
0	30	0.997604981638193	2	Doxorubicin	Disulfiram	T47D(Resistant_Doxorubicin)	2021-01-25	uM	uM
0	9	1.13352227367076	2	Doxorubicin	Disulfiram	T47D(Resistant_Doxorubicin)	2021-01-25	uM	uM
0	3	1.22628931821811	2	Doxorubicin	Disulfiram	T47D(Resistant_Doxorubicin)	2021-01-25	uM	uM
0	0.9	1.28931821810634	2	Doxorubicin	Disulfiram	T47D(Resistant_Doxorubicin)	2021-01-25	uM	uM
0	0.3	1.03927830113364	2	Doxorubicin	Disulfiram	T47D(Resistant_Doxorubicin)	2021-01-25	uM	uM
30	3000	0.095920485390388	2	Doxorubicin	Disulfiram	T47D(Resistant_Doxorubicin)	2021-01-25	uM	uM
30	900	0.148171802650487	2	Doxorubicin	Disulfiram	T47D(Resistant_Doxorubicin)	2021-01-25	uM	uM
30	300	0.293230081430624	2	Doxorubicin	Disulfiram	T47D(Resistant_Doxorubicin)	2021-01-25	uM	uM
30	90	0.44427590611528	2	Doxorubicin	Disulfiram	T47D(Resistant_Doxorubicin)	2021-01-25	uM	uM
30	30	1.3855580392783	2	Doxorubicin	Disulfiram	T47D(Resistant_Doxorubicin)	2021-01-25	uM	uM
30	9	1.13463994890627	2	Doxorubicin	Disulfiram	T47D(Resistant_Doxorubicin)	2021-01-25	uM	uM
30	3	1.38982915535686	2	Doxorubicin	Disulfiram	T47D(Resistant_Doxorubicin)	2021-01-25	uM	uM
30	0.9	1.34105061472138	2	Doxorubicin	Disulfiram	T47D(Resistant_Doxorubicin)	2021-01-25	uM	uM
30	0.3	1.2450103784129	2	Doxorubicin	Disulfiram	T47D(Resistant_Doxorubicin)	2021-01-25	uM	uM
100	3000	0.0710122944275906	2	Doxorubicin	Disulfiram	T47D(Resistant_Doxorubicin)	2021-01-25	uM	uM
100	900	0.0802331151205493	2	Doxorubicin	Disulfiram	T47D(Resistant_Doxorubicin)	2021-01-25	uM	uM
100	300	0.175355261057001	2	Doxorubicin	Disulfiram	T47D(Resistant_Doxorubicin)	2021-01-25	uM	uM
100	90	0.230081430624301	2	Doxorubicin	Disulfiram	T47D(Resistant_Doxorubicin)	2021-01-25	uM	uM
100	30	0.887074884240779	2	Doxorubicin	Disulfiram	T47D(Resistant_Doxorubicin)	2021-01-25	uM	uM
100	9	1.02850071850551	2	Doxorubicin	Disulfiram	T47D(Resistant_Doxorubicin)	2021-01-25	uM	uM
100	3	0.954494651125659	2	Doxorubicin	Disulfiram	T47D(Resistant_Doxorubicin)	2021-01-25	uM	uM
100	0.9	0.950463036883283	2	Doxorubicin	Disulfiram	T47D(Resistant_Doxorubicin)	2021-01-25	uM	uM
100	0.3	1.02051732396615	2	Doxorubicin	Disulfiram	T47D(Resistant_Doxorubicin)	2021-01-25	uM	uM
300	3000	0.0174836340411943	2	Doxorubicin	Disulfiram	T47D(Resistant_Doxorubicin)	2021-01-25	uM	uM
300	900	0.0555644259939326	2	Doxorubicin	Disulfiram	T47D(Resistant_Doxorubicin)	2021-01-25	uM	uM
300	300	0.139829155356858	2	Doxorubicin	Disulfiram	T47D(Resistant_Doxorubicin)	2021-01-25	uM	uM
300	90	0.155835861408271	2	Doxorubicin	Disulfiram	T47D(Resistant_Doxorubicin)	2021-01-25	uM	uM
300	30	0.680584384480281	2	Doxorubicin	Disulfiram	T47D(Resistant_Doxorubicin)	2021-01-25	uM	uM
300	9	0.642104422800575	2	Doxorubicin	Disulfiram	T47D(Resistant_Doxorubicin)	2021-01-25	uM	uM
300	3	0.644579275107776	2	Doxorubicin	Disulfiram	T47D(Resistant_Doxorubicin)	2021-01-25	uM	uM
300	0.9	0.677949864282293	2	Doxorubicin	Disulfiram	T47D(Resistant_Doxorubicin)	2021-01-25	uM	uM
300	0.3	0.653800095800735	2	Doxorubicin	Disulfiram	T47D(Resistant_Doxorubicin)	2021-01-25	uM	uM
10	3000	0.131007504390867	2	Doxorubicin	Disulfiram	T47D(Resistant_Doxorubicin)	2021-01-25	uM	uM
10	900	0.118114322209804	2	Doxorubicin	Disulfiram	T47D(Resistant_Doxorubicin)	2021-01-25	uM	uM
10	300	0.163499920166055	2	Doxorubicin	Disulfiram	T47D(Resistant_Doxorubicin)	2021-01-25	uM	uM
10	90	0.3196551173559	2	Doxorubicin	Disulfiram	T47D(Resistant_Doxorubicin)	2021-01-25	uM	uM
10	30	0.962198626856139	2	Doxorubicin	Disulfiram	T47D(Resistant_Doxorubicin)	2021-01-25	uM	uM
10	9	0.978045665016765	2	Doxorubicin	Disulfiram	T47D(Resistant_Doxorubicin)	2021-01-25	uM	uM
10	3	1.13891106498483	2	Doxorubicin	Disulfiram	T47D(Resistant_Doxorubicin)	2021-01-25	uM	uM
10	0.9	1.10897333546224	2	Doxorubicin	Disulfiram	T47D(Resistant_Doxorubicin)	2021-01-25	uM	uM
10	0.3	1.0783171004311	2	Doxorubicin	Disulfiram	T47D(Resistant_Doxorubicin)	2021-01-25	uM	uM
3000	0	0.756305226630415	3	Doxorubicin	Disulfiram	T47D(Resistant_Doxorubicin)	2021-01-25	uM	uM
1000	0	0.288412692734232	3	Doxorubicin	Disulfiram	T47D(Resistant_Doxorubicin)	2021-01-25	uM	uM
300	0	0.866776374628841	3	Doxorubicin	Disulfiram	T47D(Resistant_Doxorubicin)	2021-01-25	uM	uM
100	0	1.10270811719672	3	Doxorubicin	Disulfiram	T47D(Resistant_Doxorubicin)	2021-01-25	uM	uM
30	0	1.13154223160305	3	Doxorubicin	Disulfiram	T47D(Resistant_Doxorubicin)	2021-01-25	uM	uM
10	0	1.34837047901835	3	Doxorubicin	Disulfiram	T47D(Resistant_Doxorubicin)	2021-01-25	uM	uM
3	0	1.18176939863342	3	Doxorubicin	Disulfiram	T47D(Resistant_Doxorubicin)	2021-01-25	uM	uM
1	0	1.65978606947376	3	Doxorubicin	Disulfiram	T47D(Resistant_Doxorubicin)	2021-01-25	uM	uM
0.3	0	1.30054019246593	3	Doxorubicin	Disulfiram	T47D(Resistant_Doxorubicin)	2021-01-25	uM	uM
0	0	1	3	Doxorubicin	Disulfiram	T47D(Resistant_Doxorubicin)	2021-01-25	uM	uM
0	3000	0.0738024541194147	3	Doxorubicin	Disulfiram	T47D(Resistant_Doxorubicin)	2021-01-25	uM	uM
0	900	0.320323399992845	3	Doxorubicin	Disulfiram	T47D(Resistant_Doxorubicin)	2021-01-25	uM	uM
0	300	0.318248488534325	3	Doxorubicin	Disulfiram	T47D(Resistant_Doxorubicin)	2021-01-25	uM	uM
0	90	0.441991915000179	3	Doxorubicin	Disulfiram	T47D(Resistant_Doxorubicin)	2021-01-25	uM	uM
0	30	1.22888419847601	3	Doxorubicin	Disulfiram	T47D(Resistant_Doxorubicin)	2021-01-25	uM	uM
0	9	1.26508782599363	3	Doxorubicin	Disulfiram	T47D(Resistant_Doxorubicin)	2021-01-25	uM	uM
0	3	1.23317711873502	3	Doxorubicin	Disulfiram	T47D(Resistant_Doxorubicin)	2021-01-25	uM	uM
0	0.9	1.41262118556148	3	Doxorubicin	Disulfiram	T47D(Resistant_Doxorubicin)	2021-01-25	uM	uM
0	0.3	1.2021607698637	3	Doxorubicin	Disulfiram	T47D(Resistant_Doxorubicin)	2021-01-25	uM	uM
30	3000	0.102171502164347	3	Doxorubicin	Disulfiram	T47D(Resistant_Doxorubicin)	2021-01-25	uM	uM
30	900	0.26587486137445	3	Doxorubicin	Disulfiram	T47D(Resistant_Doxorubicin)	2021-01-25	uM	uM
30	300	0.27399563553107	3	Doxorubicin	Disulfiram	T47D(Resistant_Doxorubicin)	2021-01-25	uM	uM
30	90	0.590598504632776	3	Doxorubicin	Disulfiram	T47D(Resistant_Doxorubicin)	2021-01-25	uM	uM
30	30	1.30243623224699	3	Doxorubicin	Disulfiram	T47D(Resistant_Doxorubicin)	2021-01-25	uM	uM
30	9	1.48502844059672	3	Doxorubicin	Disulfiram	T47D(Resistant_Doxorubicin)	2021-01-25	uM	uM
30	3	1.5494580188173	3	Doxorubicin	Disulfiram	T47D(Resistant_Doxorubicin)	2021-01-25	uM	uM
30	0.9	1.43895109648338	3	Doxorubicin	Disulfiram	T47D(Resistant_Doxorubicin)	2021-01-25	uM	uM
30	0.3	1.28376202912031	3	Doxorubicin	Disulfiram	T47D(Resistant_Doxorubicin)	2021-01-25	uM	uM
100	3000	0.161163381390191	3	Doxorubicin	Disulfiram	T47D(Resistant_Doxorubicin)	2021-01-25	uM	uM
100	900	0.241655636246557	3	Doxorubicin	Disulfiram	T47D(Resistant_Doxorubicin)	2021-01-25	uM	uM
100	300	0.262404750831753	3	Doxorubicin	Disulfiram	T47D(Resistant_Doxorubicin)	2021-01-25	uM	uM
100	90	0.459879082746038	3	Doxorubicin	Disulfiram	T47D(Resistant_Doxorubicin)	2021-01-25	uM	uM
100	30	1.07090473294459	3	Doxorubicin	Disulfiram	T47D(Resistant_Doxorubicin)	2021-01-25	uM	uM
100	9	1.16094873537724	3	Doxorubicin	Disulfiram	T47D(Resistant_Doxorubicin)	2021-01-25	uM	uM
100	3	1.08807641398061	3	Doxorubicin	Disulfiram	T47D(Resistant_Doxorubicin)	2021-01-25	uM	uM
100	0.9	1.0928701749365	3	Doxorubicin	Disulfiram	T47D(Resistant_Doxorubicin)	2021-01-25	uM	uM
100	0.3	1.15772904518299	3	Doxorubicin	Disulfiram	T47D(Resistant_Doxorubicin)	2021-01-25	uM	uM
300	3000	0.062211569420098	3	Doxorubicin	Disulfiram	T47D(Resistant_Doxorubicin)	2021-01-25	uM	uM
300	900	0.10950524094015	3	Doxorubicin	Disulfiram	T47D(Resistant_Doxorubicin)	2021-01-25	uM	uM
300	300	0.172110328050656	3	Doxorubicin	Disulfiram	T47D(Resistant_Doxorubicin)	2021-01-25	uM	uM
300	90	0.303473687976246	3	Doxorubicin	Disulfiram	T47D(Resistant_Doxorubicin)	2021-01-25	uM	uM
300	30	0.778735734983723	3	Doxorubicin	Disulfiram	T47D(Resistant_Doxorubicin)	2021-01-25	uM	uM
300	9	0.692161843093764	3	Doxorubicin	Disulfiram	T47D(Resistant_Doxorubicin)	2021-01-25	uM	uM
300	3	0.810646442242335	3	Doxorubicin	Disulfiram	T47D(Resistant_Doxorubicin)	2021-01-25	uM	uM
300	0.9	0.759918434515079	3	Doxorubicin	Disulfiram	T47D(Resistant_Doxorubicin)	2021-01-25	uM	uM
300	0.3	0.889314205988624	3	Doxorubicin	Disulfiram	T47D(Resistant_Doxorubicin)	2021-01-25	uM	uM
10	3000	0.209566057310485	3	Doxorubicin	Disulfiram	T47D(Resistant_Doxorubicin)	2021-01-25	uM	uM
10	900	0.163274067184202	3	Doxorubicin	Disulfiram	T47D(Resistant_Doxorubicin)	2021-01-25	uM	uM
10	300	0.257074374843487	3	Doxorubicin	Disulfiram	T47D(Resistant_Doxorubicin)	2021-01-25	uM	uM
10	90	0.439881229206168	3	Doxorubicin	Disulfiram	T47D(Resistant_Doxorubicin)	2021-01-25	uM	uM
10	30	1.1658855936751	3	Doxorubicin	Disulfiram	T47D(Resistant_Doxorubicin)	2021-01-25	uM	uM
10	9	1.21936822523522	3	Doxorubicin	Disulfiram	T47D(Resistant_Doxorubicin)	2021-01-25	uM	uM
10	3	1.22537831359782	3	Doxorubicin	Disulfiram	T47D(Resistant_Doxorubicin)	2021-01-25	uM	uM
10	0.9	1.2639430472579	3	Doxorubicin	Disulfiram	T47D(Resistant_Doxorubicin)	2021-01-25	uM	uM
10	0.3	1.32722784674275	3	Doxorubicin	Disulfiram	T47D(Resistant_Doxorubicin)	2021-01-25	uM	uM
3000	0	0.598526462638417	4	Doxorubicin	Disulfiram	T47D(Resistant_Doxorubicin)	2021-01-25	uM	uM
1000	0	0.238294533089197	4	Doxorubicin	Disulfiram	T47D(Resistant_Doxorubicin)	2021-01-25	uM	uM
300	0	0.665620367948383	4	Doxorubicin	Disulfiram	T47D(Resistant_Doxorubicin)	2021-01-25	uM	uM
100	0	1.00074112825878	4	Doxorubicin	Disulfiram	T47D(Resistant_Doxorubicin)	2021-01-25	uM	uM
30	0	0.915685761618275	4	Doxorubicin	Disulfiram	T47D(Resistant_Doxorubicin)	2021-01-25	uM	uM
10	0	1.14465079780277	4	Doxorubicin	Disulfiram	T47D(Resistant_Doxorubicin)	2021-01-25	uM	uM
3	0	1.07271776092074	4	Doxorubicin	Disulfiram	T47D(Resistant_Doxorubicin)	2021-01-25	uM	uM
1	0	1.229880547563	4	Doxorubicin	Disulfiram	T47D(Resistant_Doxorubicin)	2021-01-25	uM	uM
0.3	0	1.08662481471794	4	Doxorubicin	Disulfiram	T47D(Resistant_Doxorubicin)	2021-01-25	uM	uM
0	0	1	4	Doxorubicin	Disulfiram	T47D(Resistant_Doxorubicin)	2021-01-25	uM	uM
0	3000	0.044642078646787	4	Doxorubicin	Disulfiram	T47D(Resistant_Doxorubicin)	2021-01-25	uM	uM
0	900	0.134492981079432	4	Doxorubicin	Disulfiram	T47D(Resistant_Doxorubicin)	2021-01-25	uM	uM
0	300	0.199363501613044	4	Doxorubicin	Disulfiram	T47D(Resistant_Doxorubicin)	2021-01-25	uM	uM
0	90	0.304167756561165	4	Doxorubicin	Disulfiram	T47D(Resistant_Doxorubicin)	2021-01-25	uM	uM
0	30	1.10214491237248	4	Doxorubicin	Disulfiram	T47D(Resistant_Doxorubicin)	2021-01-25	uM	uM
0	9	1.35526201063737	4	Doxorubicin	Disulfiram	T47D(Resistant_Doxorubicin)	2021-01-25	uM	uM
0	3	1.38185543639376	4	Doxorubicin	Disulfiram	T47D(Resistant_Doxorubicin)	2021-01-25	uM	uM
0	0.9	0.997166274304647	4	Doxorubicin	Disulfiram	T47D(Resistant_Doxorubicin)	2021-01-25	uM	uM
0	0.3	1.19269334728398	4	Doxorubicin	Disulfiram	T47D(Resistant_Doxorubicin)	2021-01-25	uM	uM
30	3000	0.0178306739907577	4	Doxorubicin	Disulfiram	T47D(Resistant_Doxorubicin)	2021-01-25	uM	uM
30	900	0.147266544598483	4	Doxorubicin	Disulfiram	T47D(Resistant_Doxorubicin)	2021-01-25	uM	uM
30	300	0.28624989101055	4	Doxorubicin	Disulfiram	T47D(Resistant_Doxorubicin)	2021-01-25	uM	uM
30	90	0.376711134362194	4	Doxorubicin	Disulfiram	T47D(Resistant_Doxorubicin)	2021-01-25	uM	uM
30	30	1.17782718632836	4	Doxorubicin	Disulfiram	T47D(Resistant_Doxorubicin)	2021-01-25	uM	uM
30	9	1.35639550091551	4	Doxorubicin	Disulfiram	T47D(Resistant_Doxorubicin)	2021-01-25	uM	uM
30	3	1.16505362280931	4	Doxorubicin	Disulfiram	T47D(Resistant_Doxorubicin)	2021-01-25	uM	uM
30	0.9	1.36803557415642	4	Doxorubicin	Disulfiram	T47D(Resistant_Doxorubicin)	2021-01-25	uM	uM
30	0.3	1.17006713750109	4	Doxorubicin	Disulfiram	T47D(Resistant_Doxorubicin)	2021-01-25	uM	uM
100	3000	0.0724997820211004	4	Doxorubicin	Disulfiram	T47D(Resistant_Doxorubicin)	2021-01-25	uM	uM
100	900	0.102580870171767	4	Doxorubicin	Disulfiram	T47D(Resistant_Doxorubicin)	2021-01-25	uM	uM
100	300	0.208867381637457	4	Doxorubicin	Disulfiram	T47D(Resistant_Doxorubicin)	2021-01-25	uM	uM
100	90	0.258261400296451	4	Doxorubicin	Disulfiram	T47D(Resistant_Doxorubicin)	2021-01-25	uM	uM
100	30	0.923053448426192	4	Doxorubicin	Disulfiram	T47D(Resistant_Doxorubicin)	2021-01-25	uM	uM
100	9	1.10781236376319	4	Doxorubicin	Disulfiram	T47D(Resistant_Doxorubicin)	2021-01-25	uM	uM
100	3	0.957058156770425	4	Doxorubicin	Disulfiram	T47D(Resistant_Doxorubicin)	2021-01-25	uM	uM
100	0.9	0.967695527072979	4	Doxorubicin	Disulfiram	T47D(Resistant_Doxorubicin)	2021-01-25	uM	uM
100	0.3	0.878236986659691	4	Doxorubicin	Disulfiram	T47D(Resistant_Doxorubicin)	2021-01-25	uM	uM
300	3000	0.00344406661435173	4	Doxorubicin	Disulfiram	T47D(Resistant_Doxorubicin)	2021-01-25	uM	uM
300	900	0.0795187025895893	4	Doxorubicin	Disulfiram	T47D(Resistant_Doxorubicin)	2021-01-25	uM	uM
300	300	0.128520359229227	4	Doxorubicin	Disulfiram	T47D(Resistant_Doxorubicin)	2021-01-25	uM	uM
300	90	0.241782195483477	4	Doxorubicin	Disulfiram	T47D(Resistant_Doxorubicin)	2021-01-25	uM	uM
300	30	0.675473014212224	4	Doxorubicin	Disulfiram	T47D(Resistant_Doxorubicin)	2021-01-25	uM	uM
300	9	0.749716627430465	4	Doxorubicin	Disulfiram	T47D(Resistant_Doxorubicin)	2021-01-25	uM	uM
300	3	0.713706513209521	4	Doxorubicin	Disulfiram	T47D(Resistant_Doxorubicin)	2021-01-25	uM	uM
300	0.9	0.679353038625861	4	Doxorubicin	Disulfiram	T47D(Resistant_Doxorubicin)	2021-01-25	uM	uM
300	0.3	0.795666579475107	4	Doxorubicin	Disulfiram	T47D(Resistant_Doxorubicin)	2021-01-25	uM	uM
10	3000	0.0953003749237074	4	Doxorubicin	Disulfiram	T47D(Resistant_Doxorubicin)	2021-01-25	uM	uM
10	900	0.101534571453483	4	Doxorubicin	Disulfiram	T47D(Resistant_Doxorubicin)	2021-01-25	uM	uM
10	300	0.158906617839393	4	Doxorubicin	Disulfiram	T47D(Resistant_Doxorubicin)	2021-01-25	uM	uM
10	90	0.283023803295841	4	Doxorubicin	Disulfiram	T47D(Resistant_Doxorubicin)	2021-01-25	uM	uM
10	30	0.99271950475194	4	Doxorubicin	Disulfiram	T47D(Resistant_Doxorubicin)	2021-01-25	uM	uM
10	9	1.01521492719505	4	Doxorubicin	Disulfiram	T47D(Resistant_Doxorubicin)	2021-01-25	uM	uM
10	3	1.17111343621937	4	Doxorubicin	Disulfiram	T47D(Resistant_Doxorubicin)	2021-01-25	uM	uM
10	0.9	1.04058767111344	4	Doxorubicin	Disulfiram	T47D(Resistant_Doxorubicin)	2021-01-25	uM	uM
10	0.3	1.07978027726916	4	Doxorubicin	Disulfiram	T47D(Resistant_Doxorubicin)	2021-01-25	uM	uM
