# Supplementary material for: A novel combination therapy for ER+ breast cancer suppresses drug resistance via an evolutionary double-bind
Source: Mol Syst Biol. 2026 Mar 26;22(7):1070–96. doi: 10.1038/s44320-026-00191-z (PMC13328575; doi:10.1038/s44320-026-00191-z)
Supplement: Supplementary file 3 — Source data Fig. 2 [file 44320_2026_191_MOESM3_ESM.zip › Figure2/Fig2 - Panels E-H_T47D/T47D(Paclitaxel_Disulfiram)_Resistant_Paclitaxel.csv]

drug1.conc	drug2.conc	effect	batch	drug1	drug2	sample	expt.date	drug1.units	drug2.units
3000	0	0.529137384165682	1	Paclitaxel	Disulfiram	T47D(Resistant_Paclitaxel)	2021-02-16	uM	uM
1000	0	0.636482368306487	1	Paclitaxel	Disulfiram	T47D(Resistant_Paclitaxel)	2021-02-16	uM	uM
300	0	0.609863797499845	1	Paclitaxel	Disulfiram	T47D(Resistant_Paclitaxel)	2021-02-16	uM	uM
100	0	0.60121898127993	1	Paclitaxel	Disulfiram	T47D(Resistant_Paclitaxel)	2021-02-16	uM	uM
30	0	0.50550407363642	1	Paclitaxel	Disulfiram	T47D(Resistant_Paclitaxel)	2021-02-16	uM	uM
10	0	0.519808445798868	1	Paclitaxel	Disulfiram	T47D(Resistant_Paclitaxel)	2021-02-16	uM	uM
3	0	0.729771751974625	1	Paclitaxel	Disulfiram	T47D(Resistant_Paclitaxel)	2021-02-16	uM	uM
1	0	0.976180110703402	1	Paclitaxel	Disulfiram	T47D(Resistant_Paclitaxel)	2021-02-16	uM	uM
0.3	0	0.938802164313701	1	Paclitaxel	Disulfiram	T47D(Resistant_Paclitaxel)	2021-02-16	uM	uM
0	0	1	1	Paclitaxel	Disulfiram	T47D(Resistant_Paclitaxel)	2021-02-16	uM	uM
0	3000	0.00236333105292618	1	Paclitaxel	Disulfiram	T47D(Resistant_Paclitaxel)	2021-02-16	uM	uM
0	1000	0.000373157534672554	1	Paclitaxel	Disulfiram	T47D(Resistant_Paclitaxel)	2021-02-16	uM	uM
0	300	0.0588966975558181	1	Paclitaxel	Disulfiram	T47D(Resistant_Paclitaxel)	2021-02-16	uM	uM
0	100	0.28484358480005	1	Paclitaxel	Disulfiram	T47D(Resistant_Paclitaxel)	2021-02-16	uM	uM
0	30	1.05759064618446	1	Paclitaxel	Disulfiram	T47D(Resistant_Paclitaxel)	2021-02-16	uM	uM
0	10	1.00230113813048	1	Paclitaxel	Disulfiram	T47D(Resistant_Paclitaxel)	2021-02-16	uM	uM
0	3	1.07332545556316	1	Paclitaxel	Disulfiram	T47D(Resistant_Paclitaxel)	2021-02-16	uM	uM
0	1	0.971577834442441	1	Paclitaxel	Disulfiram	T47D(Resistant_Paclitaxel)	2021-02-16	uM	uM
0	0.3	1.10740717706325	1	Paclitaxel	Disulfiram	T47D(Resistant_Paclitaxel)	2021-02-16	uM	uM
10	3000	0.000621929224454257	1	Paclitaxel	Disulfiram	T47D(Resistant_Paclitaxel)	2021-02-16	uM	uM
10	1000	0.00447789041607065	1	Paclitaxel	Disulfiram	T47D(Resistant_Paclitaxel)	2021-02-16	uM	uM
10	300	0.0797935194974812	1	Paclitaxel	Disulfiram	T47D(Resistant_Paclitaxel)	2021-02-16	uM	uM
10	100	0.255861682940481	1	Paclitaxel	Disulfiram	T47D(Resistant_Paclitaxel)	2021-02-16	uM	uM
10	30	0.568878661608309	1	Paclitaxel	Disulfiram	T47D(Resistant_Paclitaxel)	2021-02-16	uM	uM
10	10	0.552584115927607	1	Paclitaxel	Disulfiram	T47D(Resistant_Paclitaxel)	2021-02-16	uM	uM
10	3	0.528577647863673	1	Paclitaxel	Disulfiram	T47D(Resistant_Paclitaxel)	2021-02-16	uM	uM
10	1	0.541078425275204	1	Paclitaxel	Disulfiram	T47D(Resistant_Paclitaxel)	2021-02-16	uM	uM
10	0.3	0.646868586354873	1	Paclitaxel	Disulfiram	T47D(Resistant_Paclitaxel)	2021-02-16	uM	uM
30	3000	0	1	Paclitaxel	Disulfiram	T47D(Resistant_Paclitaxel)	2021-02-16	uM	uM
30	1000	0.00304745319982586	1	Paclitaxel	Disulfiram	T47D(Resistant_Paclitaxel)	2021-02-16	uM	uM
30	300	0.0531127557683936	1	Paclitaxel	Disulfiram	T47D(Resistant_Paclitaxel)	2021-02-16	uM	uM
30	100	0.27682069780459	1	Paclitaxel	Disulfiram	T47D(Resistant_Paclitaxel)	2021-02-16	uM	uM
30	30	0.461160519932832	1	Paclitaxel	Disulfiram	T47D(Resistant_Paclitaxel)	2021-02-16	uM	uM
30	10	0.495864170657379	1	Paclitaxel	Disulfiram	T47D(Resistant_Paclitaxel)	2021-02-16	uM	uM
30	3	0.453697369239381	1	Paclitaxel	Disulfiram	T47D(Resistant_Paclitaxel)	2021-02-16	uM	uM
30	1	0.547484296287083	1	Paclitaxel	Disulfiram	T47D(Resistant_Paclitaxel)	2021-02-16	uM	uM
30	0.3	0.487779090739474	1	Paclitaxel	Disulfiram	T47D(Resistant_Paclitaxel)	2021-02-16	uM	uM
100	3000	0	1	Paclitaxel	Disulfiram	T47D(Resistant_Paclitaxel)	2021-02-16	uM	uM
100	1000	0.00354499657938927	1	Paclitaxel	Disulfiram	T47D(Resistant_Paclitaxel)	2021-02-16	uM	uM
100	300	0.0252503265128428	1	Paclitaxel	Disulfiram	T47D(Resistant_Paclitaxel)	2021-02-16	uM	uM
100	100	0.255550718328254	1	Paclitaxel	Disulfiram	T47D(Resistant_Paclitaxel)	2021-02-16	uM	uM
100	30	0.478139187760433	1	Paclitaxel	Disulfiram	T47D(Resistant_Paclitaxel)	2021-02-16	uM	uM
100	10	0.54642701660551	1	Paclitaxel	Disulfiram	T47D(Resistant_Paclitaxel)	2021-02-16	uM	uM
100	3	0.477828223148206	1	Paclitaxel	Disulfiram	T47D(Resistant_Paclitaxel)	2021-02-16	uM	uM
100	1	0.413769513029417	1	Paclitaxel	Disulfiram	T47D(Resistant_Paclitaxel)	2021-02-16	uM	uM
100	0.3	0.510355121587163	1	Paclitaxel	Disulfiram	T47D(Resistant_Paclitaxel)	2021-02-16	uM	uM
300	3000	0.00136824429379937	1	Paclitaxel	Disulfiram	T47D(Resistant_Paclitaxel)	2021-02-16	uM	uM
300	1000	-0.000497543379563406	1	Paclitaxel	Disulfiram	T47D(Resistant_Paclitaxel)	2021-02-16	uM	uM
300	300	0.0643696747310156	1	Paclitaxel	Disulfiram	T47D(Resistant_Paclitaxel)	2021-02-16	uM	uM
300	100	0.34915106660862	1	Paclitaxel	Disulfiram	T47D(Resistant_Paclitaxel)	2021-02-16	uM	uM
300	30	0.503824864730394	1	Paclitaxel	Disulfiram	T47D(Resistant_Paclitaxel)	2021-02-16	uM	uM
300	10	0.489582685490391	1	Paclitaxel	Disulfiram	T47D(Resistant_Paclitaxel)	2021-02-16	uM	uM
300	3	0.47695752223397	1	Paclitaxel	Disulfiram	T47D(Resistant_Paclitaxel)	2021-02-16	uM	uM
300	1	0.480191554201132	1	Paclitaxel	Disulfiram	T47D(Resistant_Paclitaxel)	2021-02-16	uM	uM
300	0.3	0.506623546240438	1	Paclitaxel	Disulfiram	T47D(Resistant_Paclitaxel)	2021-02-16	uM	uM
3000	0	0.434908018716749	2	Paclitaxel	Disulfiram	T47D(Resistant_Paclitaxel)	2021-02-16	uM	uM
1000	0	0.537786039356452	2	Paclitaxel	Disulfiram	T47D(Resistant_Paclitaxel)	2021-02-16	uM	uM
300	0	0.544003589513493	2	Paclitaxel	Disulfiram	T47D(Resistant_Paclitaxel)	2021-02-16	uM	uM
100	0	0.512723543362605	2	Paclitaxel	Disulfiram	T47D(Resistant_Paclitaxel)	2021-02-16	uM	uM
30	0	0.504775334914429	2	Paclitaxel	Disulfiram	T47D(Resistant_Paclitaxel)	2021-02-16	uM	uM
10	0	0.451189026344465	2	Paclitaxel	Disulfiram	T47D(Resistant_Paclitaxel)	2021-02-16	uM	uM
3	0	0.809371194154221	2	Paclitaxel	Disulfiram	T47D(Resistant_Paclitaxel)	2021-02-16	uM	uM
1	0	1.02647266200885	2	Paclitaxel	Disulfiram	T47D(Resistant_Paclitaxel)	2021-02-16	uM	uM
0.3	0	1.08704570219858	2	Paclitaxel	Disulfiram	T47D(Resistant_Paclitaxel)	2021-02-16	uM	uM
0	0	1	2	Paclitaxel	Disulfiram	T47D(Resistant_Paclitaxel)	2021-02-16	uM	uM
0	3000	0.0132042817768092	2	Paclitaxel	Disulfiram	T47D(Resistant_Paclitaxel)	2021-02-16	uM	uM
0	1000	0.00339721812704314	2	Paclitaxel	Disulfiram	T47D(Resistant_Paclitaxel)	2021-02-16	uM	uM
0	300	0.0556374591372348	2	Paclitaxel	Disulfiram	T47D(Resistant_Paclitaxel)	2021-02-16	uM	uM
0	100	0.319594897762964	2	Paclitaxel	Disulfiram	T47D(Resistant_Paclitaxel)	2021-02-16	uM	uM
0	30	1.00782001153772	2	Paclitaxel	Disulfiram	T47D(Resistant_Paclitaxel)	2021-02-16	uM	uM
0	10	0.92853022242164	2	Paclitaxel	Disulfiram	T47D(Resistant_Paclitaxel)	2021-02-16	uM	uM
0	3	0.925325299660278	2	Paclitaxel	Disulfiram	T47D(Resistant_Paclitaxel)	2021-02-16	uM	uM
0	1	1.02019101339658	2	Paclitaxel	Disulfiram	T47D(Resistant_Paclitaxel)	2021-02-16	uM	uM
0	0.3	1.20947375168258	2	Paclitaxel	Disulfiram	T47D(Resistant_Paclitaxel)	2021-02-16	uM	uM
10	3000	-0.000192295365681687	2	Paclitaxel	Disulfiram	T47D(Resistant_Paclitaxel)	2021-02-16	uM	uM
10	1000	0.00205115056727133	2	Paclitaxel	Disulfiram	T47D(Resistant_Paclitaxel)	2021-02-16	uM	uM
10	300	0.0565989359656432	2	Paclitaxel	Disulfiram	T47D(Resistant_Paclitaxel)	2021-02-16	uM	uM
10	100	0.290045509903211	2	Paclitaxel	Disulfiram	T47D(Resistant_Paclitaxel)	2021-02-16	uM	uM
10	30	0.474713159412858	2	Paclitaxel	Disulfiram	T47D(Resistant_Paclitaxel)	2021-02-16	uM	uM
10	10	0.427536696365618	2	Paclitaxel	Disulfiram	T47D(Resistant_Paclitaxel)	2021-02-16	uM	uM
10	3	0.517915518236011	2	Paclitaxel	Disulfiram	T47D(Resistant_Paclitaxel)	2021-02-16	uM	uM
10	1	0.597013011986411	2	Paclitaxel	Disulfiram	T47D(Resistant_Paclitaxel)	2021-02-16	uM	uM
10	0.3	0.56118197551439	2	Paclitaxel	Disulfiram	T47D(Resistant_Paclitaxel)	2021-02-16	uM	uM
30	3000	0.000256393820908916	2	Paclitaxel	Disulfiram	T47D(Resistant_Paclitaxel)	2021-02-16	uM	uM
30	1000	0.00185885520158964	2	Paclitaxel	Disulfiram	T47D(Resistant_Paclitaxel)	2021-02-16	uM	uM
30	300	0.0427536696365618	2	Paclitaxel	Disulfiram	T47D(Resistant_Paclitaxel)	2021-02-16	uM	uM
30	100	0.238894942631883	2	Paclitaxel	Disulfiram	T47D(Resistant_Paclitaxel)	2021-02-16	uM	uM
30	30	0.581885776552785	2	Paclitaxel	Disulfiram	T47D(Resistant_Paclitaxel)	2021-02-16	uM	uM
30	10	0.508108454586244	2	Paclitaxel	Disulfiram	T47D(Resistant_Paclitaxel)	2021-02-16	uM	uM
30	3	0.56996346388052	2	Paclitaxel	Disulfiram	T47D(Resistant_Paclitaxel)	2021-02-16	uM	uM
30	1	0.46311133901673	2	Paclitaxel	Disulfiram	T47D(Resistant_Paclitaxel)	2021-02-16	uM	uM
30	0.3	0.504711236459201	2	Paclitaxel	Disulfiram	T47D(Resistant_Paclitaxel)	2021-02-16	uM	uM
100	3000	-0.000512787641817832	2	Paclitaxel	Disulfiram	T47D(Resistant_Paclitaxel)	2021-02-16	uM	uM
100	1000	-0.000384590731363374	2	Paclitaxel	Disulfiram	T47D(Resistant_Paclitaxel)	2021-02-16	uM	uM
100	300	0.0456381001217871	2	Paclitaxel	Disulfiram	T47D(Resistant_Paclitaxel)	2021-02-16	uM	uM
100	100	0.228126402153708	2	Paclitaxel	Disulfiram	T47D(Resistant_Paclitaxel)	2021-02-16	uM	uM
100	30	0.564771489007115	2	Paclitaxel	Disulfiram	T47D(Resistant_Paclitaxel)	2021-02-16	uM	uM
100	10	0.567271328760977	2	Paclitaxel	Disulfiram	T47D(Resistant_Paclitaxel)	2021-02-16	uM	uM
100	3	0.468111018524454	2	Paclitaxel	Disulfiram	T47D(Resistant_Paclitaxel)	2021-02-16	uM	uM
100	1	0.504839433369656	2	Paclitaxel	Disulfiram	T47D(Resistant_Paclitaxel)	2021-02-16	uM	uM
100	0.3	0.568168707134158	2	Paclitaxel	Disulfiram	T47D(Resistant_Paclitaxel)	2021-02-16	uM	uM
300	3000	0	2	Paclitaxel	Disulfiram	T47D(Resistant_Paclitaxel)	2021-02-16	uM	uM
300	1000	-0.000320492276136145	2	Paclitaxel	Disulfiram	T47D(Resistant_Paclitaxel)	2021-02-16	uM	uM
300	300	0.0319851291583873	2	Paclitaxel	Disulfiram	T47D(Resistant_Paclitaxel)	2021-02-16	uM	uM
300	100	0.267739247484136	2	Paclitaxel	Disulfiram	T47D(Resistant_Paclitaxel)	2021-02-16	uM	uM
300	30	0.53688866098327	2	Paclitaxel	Disulfiram	T47D(Resistant_Paclitaxel)	2021-02-16	uM	uM
300	10	0.465995769501955	2	Paclitaxel	Disulfiram	T47D(Resistant_Paclitaxel)	2021-02-16	uM	uM
300	3	0.524197166848279	2	Paclitaxel	Disulfiram	T47D(Resistant_Paclitaxel)	2021-02-16	uM	uM
300	1	0.440869175052881	2	Paclitaxel	Disulfiram	T47D(Resistant_Paclitaxel)	2021-02-16	uM	uM
300	0.3	0.585539388500737	2	Paclitaxel	Disulfiram	T47D(Resistant_Paclitaxel)	2021-02-16	uM	uM
3000	0	0.442782969885774	3	Paclitaxel	Disulfiram	T47D(Resistant_Paclitaxel)	2021-02-16	uM	uM
1000	0	0.498182762201454	3	Paclitaxel	Disulfiram	T47D(Resistant_Paclitaxel)	2021-02-16	uM	uM
300	0	0.498857736240914	3	Paclitaxel	Disulfiram	T47D(Resistant_Paclitaxel)	2021-02-16	uM	uM
100	0	0.51723779854621	3	Paclitaxel	Disulfiram	T47D(Resistant_Paclitaxel)	2021-02-16	uM	uM
30	0	0.420093457943925	3	Paclitaxel	Disulfiram	T47D(Resistant_Paclitaxel)	2021-02-16	uM	uM
10	0	0.464901349948079	3	Paclitaxel	Disulfiram	T47D(Resistant_Paclitaxel)	2021-02-16	uM	uM
3	0	0.765628245067497	3	Paclitaxel	Disulfiram	T47D(Resistant_Paclitaxel)	2021-02-16	uM	uM
1	0	0.81588785046729	3	Paclitaxel	Disulfiram	T47D(Resistant_Paclitaxel)	2021-02-16	uM	uM
0.3	0	0.949376947040498	3	Paclitaxel	Disulfiram	T47D(Resistant_Paclitaxel)	2021-02-16	uM	uM
0	0	1	3	Paclitaxel	Disulfiram	T47D(Resistant_Paclitaxel)	2021-02-16	uM	uM
0	3000	-0.000207684319833853	3	Paclitaxel	Disulfiram	T47D(Resistant_Paclitaxel)	2021-02-16	uM	uM
0	1000	0.0136033229491173	3	Paclitaxel	Disulfiram	T47D(Resistant_Paclitaxel)	2021-02-16	uM	uM
0	300	0.041588785046729	3	Paclitaxel	Disulfiram	T47D(Resistant_Paclitaxel)	2021-02-16	uM	uM
0	100	0.221858774662513	3	Paclitaxel	Disulfiram	T47D(Resistant_Paclitaxel)	2021-02-16	uM	uM
0	30	0.860747663551402	3	Paclitaxel	Disulfiram	T47D(Resistant_Paclitaxel)	2021-02-16	uM	uM
0	10	0.933852544132918	3	Paclitaxel	Disulfiram	T47D(Resistant_Paclitaxel)	2021-02-16	uM	uM
0	3	0.974247144340602	3	Paclitaxel	Disulfiram	T47D(Resistant_Paclitaxel)	2021-02-16	uM	uM
0	1	0.711370716510903	3	Paclitaxel	Disulfiram	T47D(Resistant_Paclitaxel)	2021-02-16	uM	uM
0	0.3	0.947871235721703	3	Paclitaxel	Disulfiram	T47D(Resistant_Paclitaxel)	2021-02-16	uM	uM
10	3000	5.19210799584631e-05	3	Paclitaxel	Disulfiram	T47D(Resistant_Paclitaxel)	2021-02-16	uM	uM
10	1000	0.00119418483904465	3	Paclitaxel	Disulfiram	T47D(Resistant_Paclitaxel)	2021-02-16	uM	uM
10	300	0.0487538940809969	3	Paclitaxel	Disulfiram	T47D(Resistant_Paclitaxel)	2021-02-16	uM	uM
10	100	0.218847352024922	3	Paclitaxel	Disulfiram	T47D(Resistant_Paclitaxel)	2021-02-16	uM	uM
10	30	0.456282450674974	3	Paclitaxel	Disulfiram	T47D(Resistant_Paclitaxel)	2021-02-16	uM	uM
10	10	0.483696780893043	3	Paclitaxel	Disulfiram	T47D(Resistant_Paclitaxel)	2021-02-16	uM	uM
10	3	0.496365524402908	3	Paclitaxel	Disulfiram	T47D(Resistant_Paclitaxel)	2021-02-16	uM	uM
10	1	0.477154724818276	3	Paclitaxel	Disulfiram	T47D(Resistant_Paclitaxel)	2021-02-16	uM	uM
10	0.3	0.545119418483904	3	Paclitaxel	Disulfiram	T47D(Resistant_Paclitaxel)	2021-02-16	uM	uM
30	3000	0.000207684319833853	3	Paclitaxel	Disulfiram	T47D(Resistant_Paclitaxel)	2021-02-16	uM	uM
30	1000	0.00960539979231568	3	Paclitaxel	Disulfiram	T47D(Resistant_Paclitaxel)	2021-02-16	uM	uM
30	300	0.0369158878504673	3	Paclitaxel	Disulfiram	T47D(Resistant_Paclitaxel)	2021-02-16	uM	uM
30	100	0.215472481827622	3	Paclitaxel	Disulfiram	T47D(Resistant_Paclitaxel)	2021-02-16	uM	uM
30	30	0.48816199376947	3	Paclitaxel	Disulfiram	T47D(Resistant_Paclitaxel)	2021-02-16	uM	uM
30	10	0.511422637590862	3	Paclitaxel	Disulfiram	T47D(Resistant_Paclitaxel)	2021-02-16	uM	uM
30	3	0.550363447559709	3	Paclitaxel	Disulfiram	T47D(Resistant_Paclitaxel)	2021-02-16	uM	uM
30	1	0.51588785046729	3	Paclitaxel	Disulfiram	T47D(Resistant_Paclitaxel)	2021-02-16	uM	uM
30	0.3	0.513291796469367	3	Paclitaxel	Disulfiram	T47D(Resistant_Paclitaxel)	2021-02-16	uM	uM
100	3000	-0.000103842159916926	3	Paclitaxel	Disulfiram	T47D(Resistant_Paclitaxel)	2021-02-16	uM	uM
100	1000	-0.000155763239875389	3	Paclitaxel	Disulfiram	T47D(Resistant_Paclitaxel)	2021-02-16	uM	uM
100	300	0.0373831775700935	3	Paclitaxel	Disulfiram	T47D(Resistant_Paclitaxel)	2021-02-16	uM	uM
100	100	0.198078920041537	3	Paclitaxel	Disulfiram	T47D(Resistant_Paclitaxel)	2021-02-16	uM	uM
100	30	0.518328141225337	3	Paclitaxel	Disulfiram	T47D(Resistant_Paclitaxel)	2021-02-16	uM	uM
100	10	0.46484942886812	3	Paclitaxel	Disulfiram	T47D(Resistant_Paclitaxel)	2021-02-16	uM	uM
100	3	0.477206645898235	3	Paclitaxel	Disulfiram	T47D(Resistant_Paclitaxel)	2021-02-16	uM	uM
100	1	0.507995846313603	3	Paclitaxel	Disulfiram	T47D(Resistant_Paclitaxel)	2021-02-16	uM	uM
100	0.3	0.476427829698858	3	Paclitaxel	Disulfiram	T47D(Resistant_Paclitaxel)	2021-02-16	uM	uM
300	3000	-0.000467289719626168	3	Paclitaxel	Disulfiram	T47D(Resistant_Paclitaxel)	2021-02-16	uM	uM
300	1000	0.000103842159916926	3	Paclitaxel	Disulfiram	T47D(Resistant_Paclitaxel)	2021-02-16	uM	uM
300	300	0.0592938733125649	3	Paclitaxel	Disulfiram	T47D(Resistant_Paclitaxel)	2021-02-16	uM	uM
300	100	0.251298026998962	3	Paclitaxel	Disulfiram	T47D(Resistant_Paclitaxel)	2021-02-16	uM	uM
300	30	0.50472481827622	3	Paclitaxel	Disulfiram	T47D(Resistant_Paclitaxel)	2021-02-16	uM	uM
300	10	0.468120456905504	3	Paclitaxel	Disulfiram	T47D(Resistant_Paclitaxel)	2021-02-16	uM	uM
300	3	0.500103842159917	3	Paclitaxel	Disulfiram	T47D(Resistant_Paclitaxel)	2021-02-16	uM	uM
300	1	0.470249221183801	3	Paclitaxel	Disulfiram	T47D(Resistant_Paclitaxel)	2021-02-16	uM	uM
300	0.3	0.45981308411215	3	Paclitaxel	Disulfiram	T47D(Resistant_Paclitaxel)	2021-02-16	uM	uM
3000	0	0.651606926530321	4	Paclitaxel	Disulfiram	T47D(Resistant_Paclitaxel)	2021-02-16	uM	uM
1000	0	0.659944416731989	4	Paclitaxel	Disulfiram	T47D(Resistant_Paclitaxel)	2021-02-16	uM	uM
300	0	0.647117508729424	4	Paclitaxel	Disulfiram	T47D(Resistant_Paclitaxel)	2021-02-16	uM	uM
100	0	0.559039407111808	4	Paclitaxel	Disulfiram	T47D(Resistant_Paclitaxel)	2021-02-16	uM	uM
30	0	0.618256965723651	4	Paclitaxel	Disulfiram	T47D(Resistant_Paclitaxel)	2021-02-16	uM	uM
10	0	0.711394569942279	4	Paclitaxel	Disulfiram	T47D(Resistant_Paclitaxel)	2021-02-16	uM	uM
3	0	1.03456139100691	4	Paclitaxel	Disulfiram	T47D(Resistant_Paclitaxel)	2021-02-16	uM	uM
1	0	0.989168388797834	4	Paclitaxel	Disulfiram	T47D(Resistant_Paclitaxel)	2021-02-16	uM	uM
0.3	0	1.11594099622319	4	Paclitaxel	Disulfiram	T47D(Resistant_Paclitaxel)	2021-02-16	uM	uM
0	0	1	4	Paclitaxel	Disulfiram	T47D(Resistant_Paclitaxel)	2021-02-16	uM	uM
0	3000	0.000213781800042756	4	Paclitaxel	Disulfiram	T47D(Resistant_Paclitaxel)	2021-02-16	uM	uM
0	1000	0.000213781800042756	4	Paclitaxel	Disulfiram	T47D(Resistant_Paclitaxel)	2021-02-16	uM	uM
0	300	0.0563671346112734	4	Paclitaxel	Disulfiram	T47D(Resistant_Paclitaxel)	2021-02-16	uM	uM
0	100	0.3630014964726	4	Paclitaxel	Disulfiram	T47D(Resistant_Paclitaxel)	2021-02-16	uM	uM
0	30	1.11693864462339	4	Paclitaxel	Disulfiram	T47D(Resistant_Paclitaxel)	2021-02-16	uM	uM
0	10	1.13254471602651	4	Paclitaxel	Disulfiram	T47D(Resistant_Paclitaxel)	2021-02-16	uM	uM
0	3	1.09007339841801	4	Paclitaxel	Disulfiram	T47D(Resistant_Paclitaxel)	2021-02-16	uM	uM
0	1	0.956887336991378	4	Paclitaxel	Disulfiram	T47D(Resistant_Paclitaxel)	2021-02-16	uM	uM
0	0.3	1.03655668780731	4	Paclitaxel	Disulfiram	T47D(Resistant_Paclitaxel)	2021-02-16	uM	uM
10	3000	-7.12606000142521e-05	4	Paclitaxel	Disulfiram	T47D(Resistant_Paclitaxel)	2021-02-16	uM	uM
10	1000	0.00106890900021378	4	Paclitaxel	Disulfiram	T47D(Resistant_Paclitaxel)	2021-02-16	uM	uM
10	300	0.0610703342122141	4	Paclitaxel	Disulfiram	T47D(Resistant_Paclitaxel)	2021-02-16	uM	uM
10	100	0.266087080453217	4	Paclitaxel	Disulfiram	T47D(Resistant_Paclitaxel)	2021-02-16	uM	uM
10	30	0.729209719945842	4	Paclitaxel	Disulfiram	T47D(Resistant_Paclitaxel)	2021-02-16	uM	uM
10	10	0.692154207938431	4	Paclitaxel	Disulfiram	T47D(Resistant_Paclitaxel)	2021-02-16	uM	uM
10	3	0.665360222333072	4	Paclitaxel	Disulfiram	T47D(Resistant_Paclitaxel)	2021-02-16	uM	uM
10	1	0.591462980118293	4	Paclitaxel	Disulfiram	T47D(Resistant_Paclitaxel)	2021-02-16	uM	uM
10	0.3	0.710539442742108	4	Paclitaxel	Disulfiram	T47D(Resistant_Paclitaxel)	2021-02-16	uM	uM
30	3000	0.000285042400057008	4	Paclitaxel	Disulfiram	T47D(Resistant_Paclitaxel)	2021-02-16	uM	uM
30	1000	0.00114016960022803	4	Paclitaxel	Disulfiram	T47D(Resistant_Paclitaxel)	2021-02-16	uM	uM
30	300	0.0396208936079242	4	Paclitaxel	Disulfiram	T47D(Resistant_Paclitaxel)	2021-02-16	uM	uM
30	100	0.257108244851422	4	Paclitaxel	Disulfiram	T47D(Resistant_Paclitaxel)	2021-02-16	uM	uM
30	30	0.514786574502957	4	Paclitaxel	Disulfiram	T47D(Resistant_Paclitaxel)	2021-02-16	uM	uM
30	10	0.519846077103969	4	Paclitaxel	Disulfiram	T47D(Resistant_Paclitaxel)	2021-02-16	uM	uM
30	3	0.551272001710254	4	Paclitaxel	Disulfiram	T47D(Resistant_Paclitaxel)	2021-02-16	uM	uM
30	1	0.567020594313404	4	Paclitaxel	Disulfiram	T47D(Resistant_Paclitaxel)	2021-02-16	uM	uM
30	0.3	0.562887479512577	4	Paclitaxel	Disulfiram	T47D(Resistant_Paclitaxel)	2021-02-16	uM	uM
100	3000	-7.12606000142521e-05	4	Paclitaxel	Disulfiram	T47D(Resistant_Paclitaxel)	2021-02-16	uM	uM
100	1000	0.000213781800042756	4	Paclitaxel	Disulfiram	T47D(Resistant_Paclitaxel)	2021-02-16	uM	uM
100	300	0.042970141808594	4	Paclitaxel	Disulfiram	T47D(Resistant_Paclitaxel)	2021-02-16	uM	uM
100	100	0.239364355447873	4	Paclitaxel	Disulfiram	T47D(Resistant_Paclitaxel)	2021-02-16	uM	uM
100	30	0.485854770897171	4	Paclitaxel	Disulfiram	T47D(Resistant_Paclitaxel)	2021-02-16	uM	uM
100	10	0.489631582697926	4	Paclitaxel	Disulfiram	T47D(Resistant_Paclitaxel)	2021-02-16	uM	uM
100	3	0.501888405900378	4	Paclitaxel	Disulfiram	T47D(Resistant_Paclitaxel)	2021-02-16	uM	uM
100	1	0.495403691299081	4	Paclitaxel	Disulfiram	T47D(Resistant_Paclitaxel)	2021-02-16	uM	uM
100	0.3	0.554336207510867	4	Paclitaxel	Disulfiram	T47D(Resistant_Paclitaxel)	2021-02-16	uM	uM
300	3000	0	4	Paclitaxel	Disulfiram	T47D(Resistant_Paclitaxel)	2021-02-16	uM	uM
300	1000	0.00441815720088363	4	Paclitaxel	Disulfiram	T47D(Resistant_Paclitaxel)	2021-02-16	uM	uM
300	300	0.0530178864106036	4	Paclitaxel	Disulfiram	T47D(Resistant_Paclitaxel)	2021-02-16	uM	uM
300	100	0.281265588256253	4	Paclitaxel	Disulfiram	T47D(Resistant_Paclitaxel)	2021-02-16	uM	uM
300	30	0.585619610917124	4	Paclitaxel	Disulfiram	T47D(Resistant_Paclitaxel)	2021-02-16	uM	uM
300	10	0.551628304710326	4	Paclitaxel	Disulfiram	T47D(Resistant_Paclitaxel)	2021-02-16	uM	uM
300	3	0.585975913917195	4	Paclitaxel	Disulfiram	T47D(Resistant_Paclitaxel)	2021-02-16	uM	uM
300	1	0.589396422717879	4	Paclitaxel	Disulfiram	T47D(Resistant_Paclitaxel)	2021-02-16	uM	uM
300	0.3	0.582341623316468	4	Paclitaxel	Disulfiram	T47D(Resistant_Paclitaxel)	2021-02-16	uM	uM
