# Supplementary material for: A novel combination therapy for ER+ breast cancer suppresses drug resistance via an evolutionary double-bind
Source: Mol Syst Biol. 2026 Mar 26;22(7):1070–96. doi: 10.1038/s44320-026-00191-z (PMC13328575; doi:10.1038/s44320-026-00191-z)
Supplement: Supplementary file 3 — Source data Fig. 2 [file 44320_2026_191_MOESM3_ESM.zip › Figure2/Fig2 - Panels E-H_T47D/T47D(Paclitaxel_Disulfiram)_Resistant_Doxorubicin.csv]

drug1.conc	drug2.conc	effect	batch	drug1	drug2	sample	expt.date	drug1.units	drug2.units
1000	0	0.581890748220812	1	Paclitaxel	Disulfiram	T47D(Resistant_Doxorubicin)	2021-01-25	uM	uM
300	0	0.66200230813618	1	Paclitaxel	Disulfiram	T47D(Resistant_Doxorubicin)	2021-01-25	uM	uM
100	0	0.59131563762262	1	Paclitaxel	Disulfiram	T47D(Resistant_Doxorubicin)	2021-01-25	uM	uM
30	0	0.616368532410079	1	Paclitaxel	Disulfiram	T47D(Resistant_Doxorubicin)	2021-01-25	uM	uM
10	0	0.551836891709944	1	Paclitaxel	Disulfiram	T47D(Resistant_Doxorubicin)	2021-01-25	uM	uM
3	0	0.811886901327178	1	Paclitaxel	Disulfiram	T47D(Resistant_Doxorubicin)	2021-01-25	uM	uM
1	0	1.06948451625313	1	Paclitaxel	Disulfiram	T47D(Resistant_Doxorubicin)	2021-01-25	uM	uM
0.3	0	1.15805924216195	1	Paclitaxel	Disulfiram	T47D(Resistant_Doxorubicin)	2021-01-25	uM	uM
0.1	0	1.07650509713406	1	Paclitaxel	Disulfiram	T47D(Resistant_Doxorubicin)	2021-01-25	uM	uM
0	0	1	1	Paclitaxel	Disulfiram	T47D(Resistant_Doxorubicin)	2021-01-25	uM	uM
0	3000	0.028130409694172	1	Paclitaxel	Disulfiram	T47D(Resistant_Doxorubicin)	2021-01-25	uM	uM
0	1000	0.05577995768417	1	Paclitaxel	Disulfiram	T47D(Resistant_Doxorubicin)	2021-01-25	uM	uM
0	300	0.048086170417388	1	Paclitaxel	Disulfiram	T47D(Resistant_Doxorubicin)	2021-01-25	uM	uM
0	100	0.126610886708982	1	Paclitaxel	Disulfiram	T47D(Resistant_Doxorubicin)	2021-01-25	uM	uM
0	30	0.920753991152145	1	Paclitaxel	Disulfiram	T47D(Resistant_Doxorubicin)	2021-01-25	uM	uM
0	10	1.12290825158684	1	Paclitaxel	Disulfiram	T47D(Resistant_Doxorubicin)	2021-01-25	uM	uM
0	3	1.07208116945566	1	Paclitaxel	Disulfiram	T47D(Resistant_Doxorubicin)	2021-01-25	uM	uM
0	1	1.1446432006155	1	Paclitaxel	Disulfiram	T47D(Resistant_Doxorubicin)	2021-01-25	uM	uM
0	0.3	0.972927486055011	1	Paclitaxel	Disulfiram	T47D(Resistant_Doxorubicin)	2021-01-25	uM	uM
1	3000	0.0436622427389883	1	Paclitaxel	Disulfiram	T47D(Resistant_Doxorubicin)	2021-01-25	uM	uM
1	1000	0.0198595883823812	1	Paclitaxel	Disulfiram	T47D(Resistant_Doxorubicin)	2021-01-25	uM	uM
1	300	0.0356318522792845	1	Paclitaxel	Disulfiram	T47D(Resistant_Doxorubicin)	2021-01-25	uM	uM
1	100	0.106799384497019	1	Paclitaxel	Disulfiram	T47D(Resistant_Doxorubicin)	2021-01-25	uM	uM
1	30	0.732496633968071	1	Paclitaxel	Disulfiram	T47D(Resistant_Doxorubicin)	2021-01-25	uM	uM
1	10	0.780582804385459	1	Paclitaxel	Disulfiram	T47D(Resistant_Doxorubicin)	2021-01-25	uM	uM
1	3	1.011059819196	1	Paclitaxel	Disulfiram	T47D(Resistant_Doxorubicin)	2021-01-25	uM	uM
1	1	0.985814579726871	1	Paclitaxel	Disulfiram	T47D(Resistant_Doxorubicin)	2021-01-25	uM	uM
1	0.3	1.10665512598577	1	Paclitaxel	Disulfiram	T47D(Resistant_Doxorubicin)	2021-01-25	uM	uM
3	3000	0.0439026735910752	1	Paclitaxel	Disulfiram	T47D(Resistant_Doxorubicin)	2021-01-25	uM	uM
3	1000	0.0272167724562416	1	Paclitaxel	Disulfiram	T47D(Resistant_Doxorubicin)	2021-01-25	uM	uM
3	300	0.0432294672052318	1	Paclitaxel	Disulfiram	T47D(Resistant_Doxorubicin)	2021-01-25	uM	uM
3	100	0.123485285631852	1	Paclitaxel	Disulfiram	T47D(Resistant_Doxorubicin)	2021-01-25	uM	uM
3	30	0.690757838045778	1	Paclitaxel	Disulfiram	T47D(Resistant_Doxorubicin)	2021-01-25	uM	uM
3	10	0.787218695903058	1	Paclitaxel	Disulfiram	T47D(Resistant_Doxorubicin)	2021-01-25	uM	uM
3	3	0.765050971340642	1	Paclitaxel	Disulfiram	T47D(Resistant_Doxorubicin)	2021-01-25	uM	uM
3	1	0.71446432006155	1	Paclitaxel	Disulfiram	T47D(Resistant_Doxorubicin)	2021-01-25	uM	uM
3	0.3	0.699894210425082	1	Paclitaxel	Disulfiram	T47D(Resistant_Doxorubicin)	2021-01-25	uM	uM
10	3000	0.0275052894787459	1	Paclitaxel	Disulfiram	T47D(Resistant_Doxorubicin)	2021-01-25	uM	uM
10	1000	0.00942488940180804	1	Paclitaxel	Disulfiram	T47D(Resistant_Doxorubicin)	2021-01-25	uM	uM
10	300	0.0234660511636853	1	Paclitaxel	Disulfiram	T47D(Resistant_Doxorubicin)	2021-01-25	uM	uM
10	100	0.101125216387767	1	Paclitaxel	Disulfiram	T47D(Resistant_Doxorubicin)	2021-01-25	uM	uM
10	30	0.610790536641662	1	Paclitaxel	Disulfiram	T47D(Resistant_Doxorubicin)	2021-01-25	uM	uM
10	10	0.53442969801885	1	Paclitaxel	Disulfiram	T47D(Resistant_Doxorubicin)	2021-01-25	uM	uM
10	3	0.590594345066359	1	Paclitaxel	Disulfiram	T47D(Resistant_Doxorubicin)	2021-01-25	uM	uM
10	1	0.563618003462204	1	Paclitaxel	Disulfiram	T47D(Resistant_Doxorubicin)	2021-01-25	uM	uM
10	0.3	0.668974802846701	1	Paclitaxel	Disulfiram	T47D(Resistant_Doxorubicin)	2021-01-25	uM	uM
30	3000	0.012021542604347	1	Paclitaxel	Disulfiram	T47D(Resistant_Doxorubicin)	2021-01-25	uM	uM
30	1000	0.0146181958068859	1	Paclitaxel	Disulfiram	T47D(Resistant_Doxorubicin)	2021-01-25	uM	uM
30	300	0.0171667628390075	1	Paclitaxel	Disulfiram	T47D(Resistant_Doxorubicin)	2021-01-25	uM	uM
30	100	0.106943643008271	1	Paclitaxel	Disulfiram	T47D(Resistant_Doxorubicin)	2021-01-25	uM	uM
30	30	0.57934218118869	1	Paclitaxel	Disulfiram	T47D(Resistant_Doxorubicin)	2021-01-25	uM	uM
30	10	0.572994806693595	1	Paclitaxel	Disulfiram	T47D(Resistant_Doxorubicin)	2021-01-25	uM	uM
30	3	0.502837084054626	1	Paclitaxel	Disulfiram	T47D(Resistant_Doxorubicin)	2021-01-25	uM	uM
30	1	0.445470282746682	1	Paclitaxel	Disulfiram	T47D(Resistant_Doxorubicin)	2021-01-25	uM	uM
30	0.3	0.508511252163878	1	Paclitaxel	Disulfiram	T47D(Resistant_Doxorubicin)	2021-01-25	uM	uM
1000	0	0.574531578689888	2	Paclitaxel	Disulfiram	T47D(Resistant_Doxorubicin)	2021-01-25	uM	uM
300	0	0.624186683626046	2	Paclitaxel	Disulfiram	T47D(Resistant_Doxorubicin)	2021-01-25	uM	uM
100	0	0.591556186096571	2	Paclitaxel	Disulfiram	T47D(Resistant_Doxorubicin)	2021-01-25	uM	uM
30	0	0.560050878137077	2	Paclitaxel	Disulfiram	T47D(Resistant_Doxorubicin)	2021-01-25	uM	uM
10	0	0.54532557115601	2	Paclitaxel	Disulfiram	T47D(Resistant_Doxorubicin)	2021-01-25	uM	uM
3	0	0.69345922410841	2	Paclitaxel	Disulfiram	T47D(Resistant_Doxorubicin)	2021-01-25	uM	uM
1	0	1.08414461132039	2	Paclitaxel	Disulfiram	T47D(Resistant_Doxorubicin)	2021-01-25	uM	uM
0.3	0	1.0476004109388	2	Paclitaxel	Disulfiram	T47D(Resistant_Doxorubicin)	2021-01-25	uM	uM
0.1	0	1.0705444939093	2	Paclitaxel	Disulfiram	T47D(Resistant_Doxorubicin)	2021-01-25	uM	uM
0	0	1	2	Paclitaxel	Disulfiram	T47D(Resistant_Doxorubicin)	2021-01-25	uM	uM
0	3000	0.009735335844626	2	Paclitaxel	Disulfiram	T47D(Resistant_Doxorubicin)	2021-01-25	uM	uM
0	1000	0.0172692138349396	2	Paclitaxel	Disulfiram	T47D(Resistant_Doxorubicin)	2021-01-25	uM	uM
0	300	0.0437845506579913	2	Paclitaxel	Disulfiram	T47D(Resistant_Doxorubicin)	2021-01-25	uM	uM
0	100	0.124651435839734	2	Paclitaxel	Disulfiram	T47D(Resistant_Doxorubicin)	2021-01-25	uM	uM
0	30	0.967663030184433	2	Paclitaxel	Disulfiram	T47D(Resistant_Doxorubicin)	2021-01-25	uM	uM
0	10	1.09378210459371	2	Paclitaxel	Disulfiram	T47D(Resistant_Doxorubicin)	2021-01-25	uM	uM
0	3	1.15605890122792	2	Paclitaxel	Disulfiram	T47D(Resistant_Doxorubicin)	2021-01-25	uM	uM
0	1	0.912773347683577	2	Paclitaxel	Disulfiram	T47D(Resistant_Doxorubicin)	2021-01-25	uM	uM
0	0.3	1.04261043980236	2	Paclitaxel	Disulfiram	T47D(Resistant_Doxorubicin)	2021-01-25	uM	uM
1	3000	0.0264174942517489	2	Paclitaxel	Disulfiram	T47D(Resistant_Doxorubicin)	2021-01-25	uM	uM
1	1000	0.0180030331197104	2	Paclitaxel	Disulfiram	T47D(Resistant_Doxorubicin)	2021-01-25	uM	uM
1	300	0.0566997700699574	2	Paclitaxel	Disulfiram	T47D(Resistant_Doxorubicin)	2021-01-25	uM	uM
1	100	0.0929993640232865	2	Paclitaxel	Disulfiram	T47D(Resistant_Doxorubicin)	2021-01-25	uM	uM
1	30	0.636172398610635	2	Paclitaxel	Disulfiram	T47D(Resistant_Doxorubicin)	2021-01-25	uM	uM
1	10	0.741353162761117	2	Paclitaxel	Disulfiram	T47D(Resistant_Doxorubicin)	2021-01-25	uM	uM
1	3	1.09754904358887	2	Paclitaxel	Disulfiram	T47D(Resistant_Doxorubicin)	2021-01-25	uM	uM
1	1	0.965608336187075	2	Paclitaxel	Disulfiram	T47D(Resistant_Doxorubicin)	2021-01-25	uM	uM
1	0.3	1.04128956508977	2	Paclitaxel	Disulfiram	T47D(Resistant_Doxorubicin)	2021-01-25	uM	uM
3	3000	0.0197641994031603	2	Paclitaxel	Disulfiram	T47D(Resistant_Doxorubicin)	2021-01-25	uM	uM
3	1000	0.0132576684115259	2	Paclitaxel	Disulfiram	T47D(Resistant_Doxorubicin)	2021-01-25	uM	uM
3	300	0.0395283988063206	2	Paclitaxel	Disulfiram	T47D(Resistant_Doxorubicin)	2021-01-25	uM	uM
3	100	0.0892324250281297	2	Paclitaxel	Disulfiram	T47D(Resistant_Doxorubicin)	2021-01-25	uM	uM
3	30	0.586077002103615	2	Paclitaxel	Disulfiram	T47D(Resistant_Doxorubicin)	2021-01-25	uM	uM
3	10	0.68959444254195	2	Paclitaxel	Disulfiram	T47D(Resistant_Doxorubicin)	2021-01-25	uM	uM
3	3	0.698791644244411	2	Paclitaxel	Disulfiram	T47D(Resistant_Doxorubicin)	2021-01-25	uM	uM
3	1	0.654713565872511	2	Paclitaxel	Disulfiram	T47D(Resistant_Doxorubicin)	2021-01-25	uM	uM
3	0.3	0.678049019128223	2	Paclitaxel	Disulfiram	T47D(Resistant_Doxorubicin)	2021-01-25	uM	uM
10	3000	0.0190303801183895	2	Paclitaxel	Disulfiram	T47D(Resistant_Doxorubicin)	2021-01-25	uM	uM
10	1000	0.0117411085563329	2	Paclitaxel	Disulfiram	T47D(Resistant_Doxorubicin)	2021-01-25	uM	uM
10	300	0.0479428599383592	2	Paclitaxel	Disulfiram	T47D(Resistant_Doxorubicin)	2021-01-25	uM	uM
10	100	0.073968983904897	2	Paclitaxel	Disulfiram	T47D(Resistant_Doxorubicin)	2021-01-25	uM	uM
10	30	0.514505161195636	2	Paclitaxel	Disulfiram	T47D(Resistant_Doxorubicin)	2021-01-25	uM	uM
10	10	0.589746098527469	2	Paclitaxel	Disulfiram	T47D(Resistant_Doxorubicin)	2021-01-25	uM	uM
10	3	0.482168191380069	2	Paclitaxel	Disulfiram	T47D(Resistant_Doxorubicin)	2021-01-25	uM	uM
10	1	0.577173328115063	2	Paclitaxel	Disulfiram	T47D(Resistant_Doxorubicin)	2021-01-25	uM	uM
10	0.3	0.521500905043785	2	Paclitaxel	Disulfiram	T47D(Resistant_Doxorubicin)	2021-01-25	uM	uM
30	3000	0.0192749865466464	2	Paclitaxel	Disulfiram	T47D(Resistant_Doxorubicin)	2021-01-25	uM	uM
30	1000	0.0180030331197104	2	Paclitaxel	Disulfiram	T47D(Resistant_Doxorubicin)	2021-01-25	uM	uM
30	300	0.018834694975784	2	Paclitaxel	Disulfiram	T47D(Resistant_Doxorubicin)	2021-01-25	uM	uM
30	100	0.0710826280514652	2	Paclitaxel	Disulfiram	T47D(Resistant_Doxorubicin)	2021-01-25	uM	uM
30	30	0.516559855192995	2	Paclitaxel	Disulfiram	T47D(Resistant_Doxorubicin)	2021-01-25	uM	uM
30	10	0.501834548211927	2	Paclitaxel	Disulfiram	T47D(Resistant_Doxorubicin)	2021-01-25	uM	uM
30	3	0.497969766645467	2	Paclitaxel	Disulfiram	T47D(Resistant_Doxorubicin)	2021-01-25	uM	uM
30	1	0.515923878479526	2	Paclitaxel	Disulfiram	T47D(Resistant_Doxorubicin)	2021-01-25	uM	uM
30	0.3	0.541020498018688	2	Paclitaxel	Disulfiram	T47D(Resistant_Doxorubicin)	2021-01-25	uM	uM
1000	0	0.577880741337631	3	Paclitaxel	Disulfiram	T47D(Resistant_Doxorubicin)	2021-01-25	uM	uM
300	0	0.575181305398872	3	Paclitaxel	Disulfiram	T47D(Resistant_Doxorubicin)	2021-01-25	uM	uM
100	0	0.54867042707494	3	Paclitaxel	Disulfiram	T47D(Resistant_Doxorubicin)	2021-01-25	uM	uM
30	0	0.52276390008058	3	Paclitaxel	Disulfiram	T47D(Resistant_Doxorubicin)	2021-01-25	uM	uM
10	0	0.464746172441579	3	Paclitaxel	Disulfiram	T47D(Resistant_Doxorubicin)	2021-01-25	uM	uM
3	0	0.693432715551974	3	Paclitaxel	Disulfiram	T47D(Resistant_Doxorubicin)	2021-01-25	uM	uM
1	0	1.03190975020145	3	Paclitaxel	Disulfiram	T47D(Resistant_Doxorubicin)	2021-01-25	uM	uM
0.3	0	0.991055600322321	3	Paclitaxel	Disulfiram	T47D(Resistant_Doxorubicin)	2021-01-25	uM	uM
0.1	0	1.00459307010475	3	Paclitaxel	Disulfiram	T47D(Resistant_Doxorubicin)	2021-01-25	uM	uM
0	0	1	3	Paclitaxel	Disulfiram	T47D(Resistant_Doxorubicin)	2021-01-25	uM	uM
0	3000	0.0159951651893634	3	Paclitaxel	Disulfiram	T47D(Resistant_Doxorubicin)	2021-01-25	uM	uM
0	1000	0.0699033037872683	3	Paclitaxel	Disulfiram	T47D(Resistant_Doxorubicin)	2021-01-25	uM	uM
0	300	0.0532634971796938	3	Paclitaxel	Disulfiram	T47D(Resistant_Doxorubicin)	2021-01-25	uM	uM
0	100	0.126148267526189	3	Paclitaxel	Disulfiram	T47D(Resistant_Doxorubicin)	2021-01-25	uM	uM
0	30	0.90624496373892	3	Paclitaxel	Disulfiram	T47D(Resistant_Doxorubicin)	2021-01-25	uM	uM
0	10	1.00370668815471	3	Paclitaxel	Disulfiram	T47D(Resistant_Doxorubicin)	2021-01-25	uM	uM
0	3	1.0923045930701	3	Paclitaxel	Disulfiram	T47D(Resistant_Doxorubicin)	2021-01-25	uM	uM
0	1	1.08235294117647	3	Paclitaxel	Disulfiram	T47D(Resistant_Doxorubicin)	2021-01-25	uM	uM
0	0.3	1.00636583400483	3	Paclitaxel	Disulfiram	T47D(Resistant_Doxorubicin)	2021-01-25	uM	uM
1	3000	0.0751007252215955	3	Paclitaxel	Disulfiram	T47D(Resistant_Doxorubicin)	2021-01-25	uM	uM
1	1000	0.0192586623690572	3	Paclitaxel	Disulfiram	T47D(Resistant_Doxorubicin)	2021-01-25	uM	uM
1	300	0.0685737308622079	3	Paclitaxel	Disulfiram	T47D(Resistant_Doxorubicin)	2021-01-25	uM	uM
1	100	0.108863819500403	3	Paclitaxel	Disulfiram	T47D(Resistant_Doxorubicin)	2021-01-25	uM	uM
1	30	0.642868654311039	3	Paclitaxel	Disulfiram	T47D(Resistant_Doxorubicin)	2021-01-25	uM	uM
1	10	0.74597099113618	3	Paclitaxel	Disulfiram	T47D(Resistant_Doxorubicin)	2021-01-25	uM	uM
1	3	0.942465753424658	3	Paclitaxel	Disulfiram	T47D(Resistant_Doxorubicin)	2021-01-25	uM	uM
1	1	0.854270749395649	3	Paclitaxel	Disulfiram	T47D(Resistant_Doxorubicin)	2021-01-25	uM	uM
1	0.3	0.95825946817083	3	Paclitaxel	Disulfiram	T47D(Resistant_Doxorubicin)	2021-01-25	uM	uM
3	3000	0.0408138597904915	3	Paclitaxel	Disulfiram	T47D(Resistant_Doxorubicin)	2021-01-25	uM	uM
3	1000	0.0242949234488316	3	Paclitaxel	Disulfiram	T47D(Resistant_Doxorubicin)	2021-01-25	uM	uM
3	300	0.0491136180499597	3	Paclitaxel	Disulfiram	T47D(Resistant_Doxorubicin)	2021-01-25	uM	uM
3	100	0.0856567284448026	3	Paclitaxel	Disulfiram	T47D(Resistant_Doxorubicin)	2021-01-25	uM	uM
3	30	0.57969379532635	3	Paclitaxel	Disulfiram	T47D(Resistant_Doxorubicin)	2021-01-25	uM	uM
3	10	0.695326349717969	3	Paclitaxel	Disulfiram	T47D(Resistant_Doxorubicin)	2021-01-25	uM	uM
3	3	0.62143432715552	3	Paclitaxel	Disulfiram	T47D(Resistant_Doxorubicin)	2021-01-25	uM	uM
3	1	0.700523771152297	3	Paclitaxel	Disulfiram	T47D(Resistant_Doxorubicin)	2021-01-25	uM	uM
3	0.3	0.65290088638195	3	Paclitaxel	Disulfiram	T47D(Resistant_Doxorubicin)	2021-01-25	uM	uM
10	3000	0.0617647058823529	3	Paclitaxel	Disulfiram	T47D(Resistant_Doxorubicin)	2021-01-25	uM	uM
10	1000	0.0263900080580177	3	Paclitaxel	Disulfiram	T47D(Resistant_Doxorubicin)	2021-01-25	uM	uM
10	300	0.0579371474617244	3	Paclitaxel	Disulfiram	T47D(Resistant_Doxorubicin)	2021-01-25	uM	uM
10	100	0.0984286865431104	3	Paclitaxel	Disulfiram	T47D(Resistant_Doxorubicin)	2021-01-25	uM	uM
10	30	0.525987107171636	3	Paclitaxel	Disulfiram	T47D(Resistant_Doxorubicin)	2021-01-25	uM	uM
10	10	0.551289282836422	3	Paclitaxel	Disulfiram	T47D(Resistant_Doxorubicin)	2021-01-25	uM	uM
10	3	0.52610797743755	3	Paclitaxel	Disulfiram	T47D(Resistant_Doxorubicin)	2021-01-25	uM	uM
10	1	0.553303787268332	3	Paclitaxel	Disulfiram	T47D(Resistant_Doxorubicin)	2021-01-25	uM	uM
10	0.3	0.537026591458501	3	Paclitaxel	Disulfiram	T47D(Resistant_Doxorubicin)	2021-01-25	uM	uM
30	3000	0.0441176470588235	3	Paclitaxel	Disulfiram	T47D(Resistant_Doxorubicin)	2021-01-25	uM	uM
30	1000	0.00902497985495568	3	Paclitaxel	Disulfiram	T47D(Resistant_Doxorubicin)	2021-01-25	uM	uM
30	300	0.0362610797743755	3	Paclitaxel	Disulfiram	T47D(Resistant_Doxorubicin)	2021-01-25	uM	uM
30	100	0.0852941176470588	3	Paclitaxel	Disulfiram	T47D(Resistant_Doxorubicin)	2021-01-25	uM	uM
30	30	0.456526994359388	3	Paclitaxel	Disulfiram	T47D(Resistant_Doxorubicin)	2021-01-25	uM	uM
30	10	0.484568896051571	3	Paclitaxel	Disulfiram	T47D(Resistant_Doxorubicin)	2021-01-25	uM	uM
30	3	0.476833199033038	3	Paclitaxel	Disulfiram	T47D(Resistant_Doxorubicin)	2021-01-25	uM	uM
30	1	0.470225624496374	3	Paclitaxel	Disulfiram	T47D(Resistant_Doxorubicin)	2021-01-25	uM	uM
30	0.3	0.492908944399678	3	Paclitaxel	Disulfiram	T47D(Resistant_Doxorubicin)	2021-01-25	uM	uM
1000	0	0.55521312160468	4	Paclitaxel	Disulfiram	T47D(Resistant_Doxorubicin)	2021-01-25	uM	uM
300	0	0.572085248641872	4	Paclitaxel	Disulfiram	T47D(Resistant_Doxorubicin)	2021-01-25	uM	uM
100	0	0.621709151692436	4	Paclitaxel	Disulfiram	T47D(Resistant_Doxorubicin)	2021-01-25	uM	uM
30	0	0.516036356038445	4	Paclitaxel	Disulfiram	T47D(Resistant_Doxorubicin)	2021-01-25	uM	uM
10	0	0.603531132469703	4	Paclitaxel	Disulfiram	T47D(Resistant_Doxorubicin)	2021-01-25	uM	uM
3	0	0.932459256163811	4	Paclitaxel	Disulfiram	T47D(Resistant_Doxorubicin)	2021-01-25	uM	uM
1	0	1.15132678646051	4	Paclitaxel	Disulfiram	T47D(Resistant_Doxorubicin)	2021-01-25	uM	uM
0.3	0	0.935332218972002	4	Paclitaxel	Disulfiram	T47D(Resistant_Doxorubicin)	2021-01-25	uM	uM
0.1	0	1.18214584203928	4	Paclitaxel	Disulfiram	T47D(Resistant_Doxorubicin)	2021-01-25	uM	uM
0	0	1	4	Paclitaxel	Disulfiram	T47D(Resistant_Doxorubicin)	2021-01-25	uM	uM
0	3000	0.0494149603008776	4	Paclitaxel	Disulfiram	T47D(Resistant_Doxorubicin)	2021-01-25	uM	uM
0	1000	0.0298788132051818	4	Paclitaxel	Disulfiram	T47D(Resistant_Doxorubicin)	2021-01-25	uM	uM
0	300	0.032647304638529	4	Paclitaxel	Disulfiram	T47D(Resistant_Doxorubicin)	2021-01-25	uM	uM
0	100	0.127037191809444	4	Paclitaxel	Disulfiram	T47D(Resistant_Doxorubicin)	2021-01-25	uM	uM
0	30	1.08707689093188	4	Paclitaxel	Disulfiram	T47D(Resistant_Doxorubicin)	2021-01-25	uM	uM
0	10	1.11350814876724	4	Paclitaxel	Disulfiram	T47D(Resistant_Doxorubicin)	2021-01-25	uM	uM
0	3	1.20345800250731	4	Paclitaxel	Disulfiram	T47D(Resistant_Doxorubicin)	2021-01-25	uM	uM
0	1	1.06075010447137	4	Paclitaxel	Disulfiram	T47D(Resistant_Doxorubicin)	2021-01-25	uM	uM
0	0.3	1.14767028834099	4	Paclitaxel	Disulfiram	T47D(Resistant_Doxorubicin)	2021-01-25	uM	uM
1	3000	0.0220956957793565	4	Paclitaxel	Disulfiram	T47D(Resistant_Doxorubicin)	2021-01-25	uM	uM
1	1000	0.0107605516088592	4	Paclitaxel	Disulfiram	T47D(Resistant_Doxorubicin)	2021-01-25	uM	uM
1	300	0.0433556205599666	4	Paclitaxel	Disulfiram	T47D(Resistant_Doxorubicin)	2021-01-25	uM	uM
1	100	0.111888842457167	4	Paclitaxel	Disulfiram	T47D(Resistant_Doxorubicin)	2021-01-25	uM	uM
1	30	0.687055996656916	4	Paclitaxel	Disulfiram	T47D(Resistant_Doxorubicin)	2021-01-25	uM	uM
1	10	1.08007730881738	4	Paclitaxel	Disulfiram	T47D(Resistant_Doxorubicin)	2021-01-25	uM	uM
1	3	1.07459256163811	4	Paclitaxel	Disulfiram	T47D(Resistant_Doxorubicin)	2021-01-25	uM	uM
1	1	1.11141872127037	4	Paclitaxel	Disulfiram	T47D(Resistant_Doxorubicin)	2021-01-25	uM	uM
1	0.3	1.32156289176766	4	Paclitaxel	Disulfiram	T47D(Resistant_Doxorubicin)	2021-01-25	uM	uM
3	3000	0.04314667781028	4	Paclitaxel	Disulfiram	T47D(Resistant_Doxorubicin)	2021-01-25	uM	uM
3	1000	0.00825323861262014	4	Paclitaxel	Disulfiram	T47D(Resistant_Doxorubicin)	2021-01-25	uM	uM
3	300	0.0374529878813205	4	Paclitaxel	Disulfiram	T47D(Resistant_Doxorubicin)	2021-01-25	uM	uM
3	100	0.105307145842039	4	Paclitaxel	Disulfiram	T47D(Resistant_Doxorubicin)	2021-01-25	uM	uM
3	30	0.677392394483911	4	Paclitaxel	Disulfiram	T47D(Resistant_Doxorubicin)	2021-01-25	uM	uM
3	10	0.85755328040117	4	Paclitaxel	Disulfiram	T47D(Resistant_Doxorubicin)	2021-01-25	uM	uM
3	3	0.820831592143753	4	Paclitaxel	Disulfiram	T47D(Resistant_Doxorubicin)	2021-01-25	uM	uM
3	1	0.804168407856247	4	Paclitaxel	Disulfiram	T47D(Resistant_Doxorubicin)	2021-01-25	uM	uM
3	0.3	0.795445048056832	4	Paclitaxel	Disulfiram	T47D(Resistant_Doxorubicin)	2021-01-25	uM	uM
10	3000	0.0302444630171333	4	Paclitaxel	Disulfiram	T47D(Resistant_Doxorubicin)	2021-01-25	uM	uM
10	1000	0.0404304220643544	4	Paclitaxel	Disulfiram	T47D(Resistant_Doxorubicin)	2021-01-25	uM	uM
10	300	0.0394379440033431	4	Paclitaxel	Disulfiram	T47D(Resistant_Doxorubicin)	2021-01-25	uM	uM
10	100	0.150961136648558	4	Paclitaxel	Disulfiram	T47D(Resistant_Doxorubicin)	2021-01-25	uM	uM
10	30	0.614030505641454	4	Paclitaxel	Disulfiram	T47D(Resistant_Doxorubicin)	2021-01-25	uM	uM
10	10	0.640722941913916	4	Paclitaxel	Disulfiram	T47D(Resistant_Doxorubicin)	2021-01-25	uM	uM
10	3	0.668042206435437	4	Paclitaxel	Disulfiram	T47D(Resistant_Doxorubicin)	2021-01-25	uM	uM
10	1	0.654565399080652	4	Paclitaxel	Disulfiram	T47D(Resistant_Doxorubicin)	2021-01-25	uM	uM
10	0.3	0.614343919765984	4	Paclitaxel	Disulfiram	T47D(Resistant_Doxorubicin)	2021-01-25	uM	uM
30	3000	0.0173944839114083	4	Paclitaxel	Disulfiram	T47D(Resistant_Doxorubicin)	2021-01-25	uM	uM
30	1000	0.0209465106560802	4	Paclitaxel	Disulfiram	T47D(Resistant_Doxorubicin)	2021-01-25	uM	uM
30	300	0.0491015461763477	4	Paclitaxel	Disulfiram	T47D(Resistant_Doxorubicin)	2021-01-25	uM	uM
30	100	0.109799414960301	4	Paclitaxel	Disulfiram	T47D(Resistant_Doxorubicin)	2021-01-25	uM	uM
30	30	0.533535311324697	4	Paclitaxel	Disulfiram	T47D(Resistant_Doxorubicin)	2021-01-25	uM	uM
30	10	0.498432929377351	4	Paclitaxel	Disulfiram	T47D(Resistant_Doxorubicin)	2021-01-25	uM	uM
30	3	0.57391349770163	4	Paclitaxel	Disulfiram	T47D(Resistant_Doxorubicin)	2021-01-25	uM	uM
30	1	0.488194734642708	4	Paclitaxel	Disulfiram	T47D(Resistant_Doxorubicin)	2021-01-25	uM	uM
30	0.3	0.495507730881738	4	Paclitaxel	Disulfiram	T47D(Resistant_Doxorubicin)	2021-01-25	uM	uM
