# Supplementary material for: A novel combination therapy for ER+ breast cancer suppresses drug resistance via an evolutionary double-bind
Source: Mol Syst Biol. 2026 Mar 26;22(7):1070–96. doi: 10.1038/s44320-026-00191-z (PMC13328575; doi:10.1038/s44320-026-00191-z)
Supplement: Supplementary file 3 — Source data Fig. 2 [file 44320_2026_191_MOESM3_ESM.zip › Figure2/Fig2 - Panels E-H_T47D/T47D(Paclitaxel_Disulfiram)_Sensitive_Doxorubicin.csv]

drug1.conc	drug2.conc	effect	batch	drug1	drug2	sample	expt.date	drug1.units	drug2.units
1000	0	0.251398230602728	1	Paclitaxel	Disulfiram	T47D(Sensitive_Doxorubicin)	2021-01-25	uM	uM
300	0	0.257347066257972	1	Paclitaxel	Disulfiram	T47D(Sensitive_Doxorubicin)	2021-01-25	uM	uM
100	0	0.23914464604791	1	Paclitaxel	Disulfiram	T47D(Sensitive_Doxorubicin)	2021-01-25	uM	uM
30	0	0.188387059284978	1	Paclitaxel	Disulfiram	T47D(Sensitive_Doxorubicin)	2021-01-25	uM	uM
10	0	0.213453520635705	1	Paclitaxel	Disulfiram	T47D(Sensitive_Doxorubicin)	2021-01-25	uM	uM
3	0	0.282733123175037	1	Paclitaxel	Disulfiram	T47D(Sensitive_Doxorubicin)	2021-01-25	uM	uM
1	0	0.697996716881909	1	Paclitaxel	Disulfiram	T47D(Sensitive_Doxorubicin)	2021-01-25	uM	uM
0.3	0	1.05129508839723	1	Paclitaxel	Disulfiram	T47D(Sensitive_Doxorubicin)	2021-01-25	uM	uM
0.1	0	0.99001990208754	1	Paclitaxel	Disulfiram	T47D(Sensitive_Doxorubicin)	2021-01-25	uM	uM
0	0	1	1	Paclitaxel	Disulfiram	T47D(Sensitive_Doxorubicin)	2021-01-25	uM	uM
0	3000	0.649832212327673	1	Paclitaxel	Disulfiram	T47D(Sensitive_Doxorubicin)	2021-01-25	uM	uM
0	1000	0.588157531560062	1	Paclitaxel	Disulfiram	T47D(Sensitive_Doxorubicin)	2021-01-25	uM	uM
0	300	0.345599023780816	1	Paclitaxel	Disulfiram	T47D(Sensitive_Doxorubicin)	2021-01-25	uM	uM
0	100	0.428098261109578	1	Paclitaxel	Disulfiram	T47D(Sensitive_Doxorubicin)	2021-01-25	uM	uM
0	30	0.973538939814344	1	Paclitaxel	Disulfiram	T47D(Sensitive_Doxorubicin)	2021-01-25	uM	uM
0	10	0.991211121925709	1	Paclitaxel	Disulfiram	T47D(Sensitive_Doxorubicin)	2021-01-25	uM	uM
0	3	0.950782282783968	1	Paclitaxel	Disulfiram	T47D(Sensitive_Doxorubicin)	2021-01-25	uM	uM
0	1	0.993520926246059	1	Paclitaxel	Disulfiram	T47D(Sensitive_Doxorubicin)	2021-01-25	uM	uM
0	0.3	1.06519023199733	1	Paclitaxel	Disulfiram	T47D(Sensitive_Doxorubicin)	2021-01-25	uM	uM
1	3000	0.388141551781745	1	Paclitaxel	Disulfiram	T47D(Sensitive_Doxorubicin)	2021-01-25	uM	uM
1	1000	0.370149774104043	1	Paclitaxel	Disulfiram	T47D(Sensitive_Doxorubicin)	2021-01-25	uM	uM
1	300	0.211230878742537	1	Paclitaxel	Disulfiram	T47D(Sensitive_Doxorubicin)	2021-01-25	uM	uM
1	100	0.31857140781847	1	Paclitaxel	Disulfiram	T47D(Sensitive_Doxorubicin)	2021-01-25	uM	uM
1	30	0.349441434112469	1	Paclitaxel	Disulfiram	T47D(Sensitive_Doxorubicin)	2021-01-25	uM	uM
1	10	0.348940250156166	1	Paclitaxel	Disulfiram	T47D(Sensitive_Doxorubicin)	2021-01-25	uM	uM
1	3	0.580443656754362	1	Paclitaxel	Disulfiram	T47D(Sensitive_Doxorubicin)	2021-01-25	uM	uM
1	1	0.653333236486192	1	Paclitaxel	Disulfiram	T47D(Sensitive_Doxorubicin)	2021-01-25	uM	uM
1	0.3	0.548978020541279	1	Paclitaxel	Disulfiram	T47D(Sensitive_Doxorubicin)	2021-01-25	uM	uM
3	3000	0.322137803797376	1	Paclitaxel	Disulfiram	T47D(Sensitive_Doxorubicin)	2021-01-25	uM	uM
3	1000	0.172218429042521	1	Paclitaxel	Disulfiram	T47D(Sensitive_Doxorubicin)	2021-01-25	uM	uM
3	300	0.194611909292967	1	Paclitaxel	Disulfiram	T47D(Sensitive_Doxorubicin)	2021-01-25	uM	uM
3	100	0.239013902407136	1	Paclitaxel	Disulfiram	T47D(Sensitive_Doxorubicin)	2021-01-25	uM	uM
3	30	0.27860017141944	1	Paclitaxel	Disulfiram	T47D(Sensitive_Doxorubicin)	2021-01-25	uM	uM
3	10	0.355085201272571	1	Paclitaxel	Disulfiram	T47D(Sensitive_Doxorubicin)	2021-01-25	uM	uM
3	3	0.330498133271351	1	Paclitaxel	Disulfiram	T47D(Sensitive_Doxorubicin)	2021-01-25	uM	uM
3	1	0.318731205601639	1	Paclitaxel	Disulfiram	T47D(Sensitive_Doxorubicin)	2021-01-25	uM	uM
3	0.3	0.303971701265308	1	Paclitaxel	Disulfiram	T47D(Sensitive_Doxorubicin)	2021-01-25	uM	uM
10	3000	0.249662245594666	1	Paclitaxel	Disulfiram	T47D(Sensitive_Doxorubicin)	2021-01-25	uM	uM
10	1000	0.211695745020846	1	Paclitaxel	Disulfiram	T47D(Sensitive_Doxorubicin)	2021-01-25	uM	uM
10	300	0.172777721283612	1	Paclitaxel	Disulfiram	T47D(Sensitive_Doxorubicin)	2021-01-25	uM	uM
10	100	0.1877551316879	1	Paclitaxel	Disulfiram	T47D(Sensitive_Doxorubicin)	2021-01-25	uM	uM
10	30	0.228539884073972	1	Paclitaxel	Disulfiram	T47D(Sensitive_Doxorubicin)	2021-01-25	uM	uM
10	10	0.215625317779682	1	Paclitaxel	Disulfiram	T47D(Sensitive_Doxorubicin)	2021-01-25	uM	uM
10	3	0.20756279326525	1	Paclitaxel	Disulfiram	T47D(Sensitive_Doxorubicin)	2021-01-25	uM	uM
10	1	0.204439472957857	1	Paclitaxel	Disulfiram	T47D(Sensitive_Doxorubicin)	2021-01-25	uM	uM
10	0.3	0.227246974737423	1	Paclitaxel	Disulfiram	T47D(Sensitive_Doxorubicin)	2021-01-25	uM	uM
30	3000	0.191539433734765	1	Paclitaxel	Disulfiram	T47D(Sensitive_Doxorubicin)	2021-01-25	uM	uM
30	1000	0.149665151008905	1	Paclitaxel	Disulfiram	T47D(Sensitive_Doxorubicin)	2021-01-25	uM	uM
30	300	0.129901070645147	1	Paclitaxel	Disulfiram	T47D(Sensitive_Doxorubicin)	2021-01-25	uM	uM
30	100	0.135515783662856	1	Paclitaxel	Disulfiram	T47D(Sensitive_Doxorubicin)	2021-01-25	uM	uM
30	30	0.194038089980679	1	Paclitaxel	Disulfiram	T47D(Sensitive_Doxorubicin)	2021-01-25	uM	uM
30	10	0.185808504147479	1	Paclitaxel	Disulfiram	T47D(Sensitive_Doxorubicin)	2021-01-25	uM	uM
30	3	0.185525226259134	1	Paclitaxel	Disulfiram	T47D(Sensitive_Doxorubicin)	2021-01-25	uM	uM
30	1	0.175966413411392	1	Paclitaxel	Disulfiram	T47D(Sensitive_Doxorubicin)	2021-01-25	uM	uM
30	0.3	0.187740604616703	1	Paclitaxel	Disulfiram	T47D(Sensitive_Doxorubicin)	2021-01-25	uM	uM
1000	0	0.284756033344405	2	Paclitaxel	Disulfiram	T47D(Sensitive_Doxorubicin)	2021-01-25	uM	uM
300	0	0.295814126815674	2	Paclitaxel	Disulfiram	T47D(Sensitive_Doxorubicin)	2021-01-25	uM	uM
100	0	0.26194314600734	2	Paclitaxel	Disulfiram	T47D(Sensitive_Doxorubicin)	2021-01-25	uM	uM
30	0	0.231952624373172	2	Paclitaxel	Disulfiram	T47D(Sensitive_Doxorubicin)	2021-01-25	uM	uM
10	0	0.249175706219266	2	Paclitaxel	Disulfiram	T47D(Sensitive_Doxorubicin)	2021-01-25	uM	uM
3	0	0.349532967700646	2	Paclitaxel	Disulfiram	T47D(Sensitive_Doxorubicin)	2021-01-25	uM	uM
1	0	0.554249467348245	2	Paclitaxel	Disulfiram	T47D(Sensitive_Doxorubicin)	2021-01-25	uM	uM
0.3	0	1.0736801173049	2	Paclitaxel	Disulfiram	T47D(Sensitive_Doxorubicin)	2021-01-25	uM	uM
0.1	0	1.1228136974538	2	Paclitaxel	Disulfiram	T47D(Sensitive_Doxorubicin)	2021-01-25	uM	uM
0	0	1	2	Paclitaxel	Disulfiram	T47D(Sensitive_Doxorubicin)	2021-01-25	uM	uM
0	3000	0.68319574850736	2	Paclitaxel	Disulfiram	T47D(Sensitive_Doxorubicin)	2021-01-25	uM	uM
0	1000	0.539983311595201	2	Paclitaxel	Disulfiram	T47D(Sensitive_Doxorubicin)	2021-01-25	uM	uM
0	300	0.372734711071865	2	Paclitaxel	Disulfiram	T47D(Sensitive_Doxorubicin)	2021-01-25	uM	uM
0	100	0.349897520232666	2	Paclitaxel	Disulfiram	T47D(Sensitive_Doxorubicin)	2021-01-25	uM	uM
0	30	1.15913123081036	2	Paclitaxel	Disulfiram	T47D(Sensitive_Doxorubicin)	2021-01-25	uM	uM
0	10	1.10004941712101	2	Paclitaxel	Disulfiram	T47D(Sensitive_Doxorubicin)	2021-01-25	uM	uM
0	3	1.10811817982971	2	Paclitaxel	Disulfiram	T47D(Sensitive_Doxorubicin)	2021-01-25	uM	uM
0	1	1.09795121477005	2	Paclitaxel	Disulfiram	T47D(Sensitive_Doxorubicin)	2021-01-25	uM	uM
0	0.3	1.13955881042458	2	Paclitaxel	Disulfiram	T47D(Sensitive_Doxorubicin)	2021-01-25	uM	uM
1	3000	0.412357520718736	2	Paclitaxel	Disulfiram	T47D(Sensitive_Doxorubicin)	2021-01-25	uM	uM
1	1000	0.37126029860903	2	Paclitaxel	Disulfiram	T47D(Sensitive_Doxorubicin)	2021-01-25	uM	uM
1	300	0.208702273997683	2	Paclitaxel	Disulfiram	T47D(Sensitive_Doxorubicin)	2021-01-25	uM	uM
1	100	0.26735472581599	2	Paclitaxel	Disulfiram	T47D(Sensitive_Doxorubicin)	2021-01-25	uM	uM
1	30	0.302935052941129	2	Paclitaxel	Disulfiram	T47D(Sensitive_Doxorubicin)	2021-01-25	uM	uM
1	10	0.388742617811227	2	Paclitaxel	Disulfiram	T47D(Sensitive_Doxorubicin)	2021-01-25	uM	uM
1	3	0.532352011924918	2	Paclitaxel	Disulfiram	T47D(Sensitive_Doxorubicin)	2021-01-25	uM	uM
1	1	0.579743841087501	2	Paclitaxel	Disulfiram	T47D(Sensitive_Doxorubicin)	2021-01-25	uM	uM
1	0.3	0.649648814394154	2	Paclitaxel	Disulfiram	T47D(Sensitive_Doxorubicin)	2021-01-25	uM	uM
3	3000	0.294250601511678	2	Paclitaxel	Disulfiram	T47D(Sensitive_Doxorubicin)	2021-01-25	uM	uM
3	1000	0.225779534830969	2	Paclitaxel	Disulfiram	T47D(Sensitive_Doxorubicin)	2021-01-25	uM	uM
3	300	0.195367752493134	2	Paclitaxel	Disulfiram	T47D(Sensitive_Doxorubicin)	2021-01-25	uM	uM
3	100	0.194403713575126	2	Paclitaxel	Disulfiram	T47D(Sensitive_Doxorubicin)	2021-01-25	uM	uM
3	30	0.267929908699844	2	Paclitaxel	Disulfiram	T47D(Sensitive_Doxorubicin)	2021-01-25	uM	uM
3	10	0.346292500749358	2	Paclitaxel	Disulfiram	T47D(Sensitive_Doxorubicin)	2021-01-25	uM	uM
3	3	0.32235355114672	2	Paclitaxel	Disulfiram	T47D(Sensitive_Doxorubicin)	2021-01-25	uM	uM
3	1	0.308265621075997	2	Paclitaxel	Disulfiram	T47D(Sensitive_Doxorubicin)	2021-01-25	uM	uM
3	0.3	0.325796547282463	2	Paclitaxel	Disulfiram	T47D(Sensitive_Doxorubicin)	2021-01-25	uM	uM
10	3000	0.283289722048947	2	Paclitaxel	Disulfiram	T47D(Sensitive_Doxorubicin)	2021-01-25	uM	uM
10	1000	0.201111480164292	2	Paclitaxel	Disulfiram	T47D(Sensitive_Doxorubicin)	2021-01-25	uM	uM
10	300	0.144354701512488	2	Paclitaxel	Disulfiram	T47D(Sensitive_Doxorubicin)	2021-01-25	uM	uM
10	100	0.167483534377304	2	Paclitaxel	Disulfiram	T47D(Sensitive_Doxorubicin)	2021-01-25	uM	uM
10	30	0.228226087379191	2	Paclitaxel	Disulfiram	T47D(Sensitive_Doxorubicin)	2021-01-25	uM	uM
10	10	0.211788818768785	2	Paclitaxel	Disulfiram	T47D(Sensitive_Doxorubicin)	2021-01-25	uM	uM
10	3	0.216787239041146	2	Paclitaxel	Disulfiram	T47D(Sensitive_Doxorubicin)	2021-01-25	uM	uM
10	1	0.227472678813017	2	Paclitaxel	Disulfiram	T47D(Sensitive_Doxorubicin)	2021-01-25	uM	uM
10	0.3	0.242362624454184	2	Paclitaxel	Disulfiram	T47D(Sensitive_Doxorubicin)	2021-01-25	uM	uM
30	3000	0.190037184358266	2	Paclitaxel	Disulfiram	T47D(Sensitive_Doxorubicin)	2021-01-25	uM	uM
30	1000	0.136828717018122	2	Paclitaxel	Disulfiram	T47D(Sensitive_Doxorubicin)	2021-01-25	uM	uM
30	300	0.118487674073834	2	Paclitaxel	Disulfiram	T47D(Sensitive_Doxorubicin)	2021-01-25	uM	uM
30	100	0.144054958319494	2	Paclitaxel	Disulfiram	T47D(Sensitive_Doxorubicin)	2021-01-25	uM	uM
30	30	0.205737246737255	2	Paclitaxel	Disulfiram	T47D(Sensitive_Doxorubicin)	2021-01-25	uM	uM
30	10	0.225447386968462	2	Paclitaxel	Disulfiram	T47D(Sensitive_Doxorubicin)	2021-01-25	uM	uM
30	3	0.2155396592649	2	Paclitaxel	Disulfiram	T47D(Sensitive_Doxorubicin)	2021-01-25	uM	uM
30	1	0.216382180672235	2	Paclitaxel	Disulfiram	T47D(Sensitive_Doxorubicin)	2021-01-25	uM	uM
30	0.3	0.218018616482635	2	Paclitaxel	Disulfiram	T47D(Sensitive_Doxorubicin)	2021-01-25	uM	uM
1000	0	0.282162667914188	3	Paclitaxel	Disulfiram	T47D(Sensitive_Doxorubicin)	2021-01-25	uM	uM
300	0	0.262594399518813	3	Paclitaxel	Disulfiram	T47D(Sensitive_Doxorubicin)	2021-01-25	uM	uM
100	0	0.250110272004277	3	Paclitaxel	Disulfiram	T47D(Sensitive_Doxorubicin)	2021-01-25	uM	uM
30	0	0.193731203635635	3	Paclitaxel	Disulfiram	T47D(Sensitive_Doxorubicin)	2021-01-25	uM	uM
10	0	0.232085811668783	3	Paclitaxel	Disulfiram	T47D(Sensitive_Doxorubicin)	2021-01-25	uM	uM
3	0	0.295635901891332	3	Paclitaxel	Disulfiram	T47D(Sensitive_Doxorubicin)	2021-01-25	uM	uM
1	0	0.563677070106262	3	Paclitaxel	Disulfiram	T47D(Sensitive_Doxorubicin)	2021-01-25	uM	uM
0.3	0	1.02784869344383	3	Paclitaxel	Disulfiram	T47D(Sensitive_Doxorubicin)	2021-01-25	uM	uM
0.1	0	0.983980485196819	3	Paclitaxel	Disulfiram	T47D(Sensitive_Doxorubicin)	2021-01-25	uM	uM
0	0	1	3	Paclitaxel	Disulfiram	T47D(Sensitive_Doxorubicin)	2021-01-25	uM	uM
0	3000	0.773280759206042	3	Paclitaxel	Disulfiram	T47D(Sensitive_Doxorubicin)	2021-01-25	uM	uM
0	1000	0.521352669919134	3	Paclitaxel	Disulfiram	T47D(Sensitive_Doxorubicin)	2021-01-25	uM	uM
0	300	0.395909911114081	3	Paclitaxel	Disulfiram	T47D(Sensitive_Doxorubicin)	2021-01-25	uM	uM
0	100	0.377350798636637	3	Paclitaxel	Disulfiram	T47D(Sensitive_Doxorubicin)	2021-01-25	uM	uM
0	30	1.01297199759407	3	Paclitaxel	Disulfiram	T47D(Sensitive_Doxorubicin)	2021-01-25	uM	uM
0	10	0.958557775847089	3	Paclitaxel	Disulfiram	T47D(Sensitive_Doxorubicin)	2021-01-25	uM	uM
0	3	0.961317917529907	3	Paclitaxel	Disulfiram	T47D(Sensitive_Doxorubicin)	2021-01-25	uM	uM
0	1	0.943199893069572	3	Paclitaxel	Disulfiram	T47D(Sensitive_Doxorubicin)	2021-01-25	uM	uM
0	0.3	1.06339637773174	3	Paclitaxel	Disulfiram	T47D(Sensitive_Doxorubicin)	2021-01-25	uM	uM
1	3000	0.433529372452048	3	Paclitaxel	Disulfiram	T47D(Sensitive_Doxorubicin)	2021-01-25	uM	uM
1	1000	0.325015037091492	3	Paclitaxel	Disulfiram	T47D(Sensitive_Doxorubicin)	2021-01-25	uM	uM
1	300	0.240660295395308	3	Paclitaxel	Disulfiram	T47D(Sensitive_Doxorubicin)	2021-01-25	uM	uM
1	100	0.274450310766558	3	Paclitaxel	Disulfiram	T47D(Sensitive_Doxorubicin)	2021-01-25	uM	uM
1	30	0.303027467753793	3	Paclitaxel	Disulfiram	T47D(Sensitive_Doxorubicin)	2021-01-25	uM	uM
1	10	0.332780859453318	3	Paclitaxel	Disulfiram	T47D(Sensitive_Doxorubicin)	2021-01-25	uM	uM
1	3	0.525309095769565	3	Paclitaxel	Disulfiram	T47D(Sensitive_Doxorubicin)	2021-01-25	uM	uM
1	1	0.573808728196217	3	Paclitaxel	Disulfiram	T47D(Sensitive_Doxorubicin)	2021-01-25	uM	uM
1	0.3	0.530227895475506	3	Paclitaxel	Disulfiram	T47D(Sensitive_Doxorubicin)	2021-01-25	uM	uM
3	3000	0.332252890463142	3	Paclitaxel	Disulfiram	T47D(Sensitive_Doxorubicin)	2021-01-25	uM	uM
3	1000	0.231878633963777	3	Paclitaxel	Disulfiram	T47D(Sensitive_Doxorubicin)	2021-01-25	uM	uM
3	300	0.226632359820892	3	Paclitaxel	Disulfiram	T47D(Sensitive_Doxorubicin)	2021-01-25	uM	uM
3	100	0.211067299338368	3	Paclitaxel	Disulfiram	T47D(Sensitive_Doxorubicin)	2021-01-25	uM	uM
3	30	0.281039898416093	3	Paclitaxel	Disulfiram	T47D(Sensitive_Doxorubicin)	2021-01-25	uM	uM
3	10	0.325589788144089	3	Paclitaxel	Disulfiram	T47D(Sensitive_Doxorubicin)	2021-01-25	uM	uM
3	3	0.295635901891332	3	Paclitaxel	Disulfiram	T47D(Sensitive_Doxorubicin)	2021-01-25	uM	uM
3	1	0.315538327875426	3	Paclitaxel	Disulfiram	T47D(Sensitive_Doxorubicin)	2021-01-25	uM	uM
3	0.3	0.293483927019983	3	Paclitaxel	Disulfiram	T47D(Sensitive_Doxorubicin)	2021-01-25	uM	uM
10	3000	0.235280358216935	3	Paclitaxel	Disulfiram	T47D(Sensitive_Doxorubicin)	2021-01-25	uM	uM
10	1000	0.218505647263249	3	Paclitaxel	Disulfiram	T47D(Sensitive_Doxorubicin)	2021-01-25	uM	uM
10	300	0.169932500167079	3	Paclitaxel	Disulfiram	T47D(Sensitive_Doxorubicin)	2021-01-25	uM	uM
10	100	0.1876629018245	3	Paclitaxel	Disulfiram	T47D(Sensitive_Doxorubicin)	2021-01-25	uM	uM
10	30	0.213272739423912	3	Paclitaxel	Disulfiram	T47D(Sensitive_Doxorubicin)	2021-01-25	uM	uM
10	10	0.231491011160863	3	Paclitaxel	Disulfiram	T47D(Sensitive_Doxorubicin)	2021-01-25	uM	uM
10	3	0.237071442892468	3	Paclitaxel	Disulfiram	T47D(Sensitive_Doxorubicin)	2021-01-25	uM	uM
10	1	0.202532914522489	3	Paclitaxel	Disulfiram	T47D(Sensitive_Doxorubicin)	2021-01-25	uM	uM
10	0.3	0.239738020450444	3	Paclitaxel	Disulfiram	T47D(Sensitive_Doxorubicin)	2021-01-25	uM	uM
30	3000	0.191057942925884	3	Paclitaxel	Disulfiram	T47D(Sensitive_Doxorubicin)	2021-01-25	uM	uM
30	1000	0.180398315845753	3	Paclitaxel	Disulfiram	T47D(Sensitive_Doxorubicin)	2021-01-25	uM	uM
30	300	0.115845752857047	3	Paclitaxel	Disulfiram	T47D(Sensitive_Doxorubicin)	2021-01-25	uM	uM
30	100	0.162454053331551	3	Paclitaxel	Disulfiram	T47D(Sensitive_Doxorubicin)	2021-01-25	uM	uM
30	30	0.169023591525764	3	Paclitaxel	Disulfiram	T47D(Sensitive_Doxorubicin)	2021-01-25	uM	uM
30	10	0.184528503642318	3	Paclitaxel	Disulfiram	T47D(Sensitive_Doxorubicin)	2021-01-25	uM	uM
30	3	0.200354207044042	3	Paclitaxel	Disulfiram	T47D(Sensitive_Doxorubicin)	2021-01-25	uM	uM
30	1	0.192301009155918	3	Paclitaxel	Disulfiram	T47D(Sensitive_Doxorubicin)	2021-01-25	uM	uM
30	0.3	0.206469290917597	3	Paclitaxel	Disulfiram	T47D(Sensitive_Doxorubicin)	2021-01-25	uM	uM
1000	0	0.243782006969231	4	Paclitaxel	Disulfiram	T47D(Sensitive_Doxorubicin)	2021-01-25	uM	uM
300	0	0.248338811844871	4	Paclitaxel	Disulfiram	T47D(Sensitive_Doxorubicin)	2021-01-25	uM	uM
100	0	0.239923535967721	4	Paclitaxel	Disulfiram	T47D(Sensitive_Doxorubicin)	2021-01-25	uM	uM
30	0	0.200069127999661	4	Paclitaxel	Disulfiram	T47D(Sensitive_Doxorubicin)	2021-01-25	uM	uM
10	0	0.254031291000663	4	Paclitaxel	Disulfiram	T47D(Sensitive_Doxorubicin)	2021-01-25	uM	uM
3	0	0.32077508006151	4	Paclitaxel	Disulfiram	T47D(Sensitive_Doxorubicin)	2021-01-25	uM	uM
1	0	0.887716377692818	4	Paclitaxel	Disulfiram	T47D(Sensitive_Doxorubicin)	2021-01-25	uM	uM
0.3	0	0.862971375365038	4	Paclitaxel	Disulfiram	T47D(Sensitive_Doxorubicin)	2021-01-25	uM	uM
0.1	0	0.953268061453381	4	Paclitaxel	Disulfiram	T47D(Sensitive_Doxorubicin)	2021-01-25	uM	uM
0	0	1	4	Paclitaxel	Disulfiram	T47D(Sensitive_Doxorubicin)	2021-01-25	uM	uM
0	3000	0.612854986386016	4	Paclitaxel	Disulfiram	T47D(Sensitive_Doxorubicin)	2021-01-25	uM	uM
0	1000	0.493651510235176	4	Paclitaxel	Disulfiram	T47D(Sensitive_Doxorubicin)	2021-01-25	uM	uM
0	300	0.280074206791473	4	Paclitaxel	Disulfiram	T47D(Sensitive_Doxorubicin)	2021-01-25	uM	uM
0	100	0.364530282296178	4	Paclitaxel	Disulfiram	T47D(Sensitive_Doxorubicin)	2021-01-25	uM	uM
0	30	0.915198284496988	4	Paclitaxel	Disulfiram	T47D(Sensitive_Doxorubicin)	2021-01-25	uM	uM
0	10	0.921716067322207	4	Paclitaxel	Disulfiram	T47D(Sensitive_Doxorubicin)	2021-01-25	uM	uM
0	3	0.920262968553814	4	Paclitaxel	Disulfiram	T47D(Sensitive_Doxorubicin)	2021-01-25	uM	uM
0	1	0.903411255166965	4	Paclitaxel	Disulfiram	T47D(Sensitive_Doxorubicin)	2021-01-25	uM	uM
0	0.3	0.961916115288574	4	Paclitaxel	Disulfiram	T47D(Sensitive_Doxorubicin)	2021-01-25	uM	uM
1	3000	0.474281562574947	4	Paclitaxel	Disulfiram	T47D(Sensitive_Doxorubicin)	2021-01-25	uM	uM
1	1000	0.263963150543854	4	Paclitaxel	Disulfiram	T47D(Sensitive_Doxorubicin)	2021-01-25	uM	uM
1	300	0.23420989517938	4	Paclitaxel	Disulfiram	T47D(Sensitive_Doxorubicin)	2021-01-25	uM	uM
1	100	0.244487394720878	4	Paclitaxel	Disulfiram	T47D(Sensitive_Doxorubicin)	2021-01-25	uM	uM
1	30	0.362512873326468	4	Paclitaxel	Disulfiram	T47D(Sensitive_Doxorubicin)	2021-01-25	uM	uM
1	10	0.422484939971502	4	Paclitaxel	Disulfiram	T47D(Sensitive_Doxorubicin)	2021-01-25	uM	uM
1	3	0.822736058011089	4	Paclitaxel	Disulfiram	T47D(Sensitive_Doxorubicin)	2021-01-25	uM	uM
1	1	0.882440077310498	4	Paclitaxel	Disulfiram	T47D(Sensitive_Doxorubicin)	2021-01-25	uM	uM
1	0.3	0.87779862590466	4	Paclitaxel	Disulfiram	T47D(Sensitive_Doxorubicin)	2021-01-25	uM	uM
3	3000	0.327264647376663	4	Paclitaxel	Disulfiram	T47D(Sensitive_Doxorubicin)	2021-01-25	uM	uM
3	1000	0.201494011257989	4	Paclitaxel	Disulfiram	T47D(Sensitive_Doxorubicin)	2021-01-25	uM	uM
3	300	0.155121820464709	4	Paclitaxel	Disulfiram	T47D(Sensitive_Doxorubicin)	2021-01-25	uM	uM
3	100	0.181030712582707	4	Paclitaxel	Disulfiram	T47D(Sensitive_Doxorubicin)	2021-01-25	uM	uM
3	30	0.3013275397486	4	Paclitaxel	Disulfiram	T47D(Sensitive_Doxorubicin)	2021-01-25	uM	uM
3	10	0.286803605942186	4	Paclitaxel	Disulfiram	T47D(Sensitive_Doxorubicin)	2021-01-25	uM	uM
3	3	0.310243640929419	4	Paclitaxel	Disulfiram	T47D(Sensitive_Doxorubicin)	2021-01-25	uM	uM
3	1	0.320443547818236	4	Paclitaxel	Disulfiram	T47D(Sensitive_Doxorubicin)	2021-01-25	uM	uM
3	0.3	0.283833923507752	4	Paclitaxel	Disulfiram	T47D(Sensitive_Doxorubicin)	2021-01-25	uM	uM
10	3000	0.210099741828083	4	Paclitaxel	Disulfiram	T47D(Sensitive_Doxorubicin)	2021-01-25	uM	uM
10	1000	0.179387159121369	4	Paclitaxel	Disulfiram	T47D(Sensitive_Doxorubicin)	2021-01-25	uM	uM
10	300	0.119901810024971	4	Paclitaxel	Disulfiram	T47D(Sensitive_Doxorubicin)	2021-01-25	uM	uM
10	100	0.150169998448147	4	Paclitaxel	Disulfiram	T47D(Sensitive_Doxorubicin)	2021-01-25	uM	uM
10	30	0.233504507427733	4	Paclitaxel	Disulfiram	T47D(Sensitive_Doxorubicin)	2021-01-25	uM	uM
10	10	0.237849695977879	4	Paclitaxel	Disulfiram	T47D(Sensitive_Doxorubicin)	2021-01-25	uM	uM
10	3	0.246518911445622	4	Paclitaxel	Disulfiram	T47D(Sensitive_Doxorubicin)	2021-01-25	uM	uM
10	1	0.243006080442419	4	Paclitaxel	Disulfiram	T47D(Sensitive_Doxorubicin)	2021-01-25	uM	uM
10	0.3	0.262502997897945	4	Paclitaxel	Disulfiram	T47D(Sensitive_Doxorubicin)	2021-01-25	uM	uM
30	3000	0.162782331447597	4	Paclitaxel	Disulfiram	T47D(Sensitive_Doxorubicin)	2021-01-25	uM	uM
30	1000	0.146882891525472	4	Paclitaxel	Disulfiram	T47D(Sensitive_Doxorubicin)	2021-01-25	uM	uM
30	300	0.0988742011483713	4	Paclitaxel	Disulfiram	T47D(Sensitive_Doxorubicin)	2021-01-25	uM	uM
30	100	0.130482626299677	4	Paclitaxel	Disulfiram	T47D(Sensitive_Doxorubicin)	2021-01-25	uM	uM
30	30	0.186793730513663	4	Paclitaxel	Disulfiram	T47D(Sensitive_Doxorubicin)	2021-01-25	uM	uM
30	10	0.17011131018721	4	Paclitaxel	Disulfiram	T47D(Sensitive_Doxorubicin)	2021-01-25	uM	uM
30	3	0.174766869348081	4	Paclitaxel	Disulfiram	T47D(Sensitive_Doxorubicin)	2021-01-25	uM	uM
30	1	0.169659862026156	4	Paclitaxel	Disulfiram	T47D(Sensitive_Doxorubicin)	2021-01-25	uM	uM
30	0.3	0.189467150092406	4	Paclitaxel	Disulfiram	T47D(Sensitive_Doxorubicin)	2021-01-25	uM	uM
