# Supplementary material for: A novel combination therapy for ER+ breast cancer suppresses drug resistance via an evolutionary double-bind
Source: Mol Syst Biol. 2026 Mar 26;22(7):1070–96. doi: 10.1038/s44320-026-00191-z (PMC13328575; doi:10.1038/s44320-026-00191-z)
Supplement: Supplementary file 3 — Source data Fig. 2 [file 44320_2026_191_MOESM3_ESM.zip › Figure2/Fig2 - Panels E-H_T47D/T47D(Paclitaxel_Disulfiram)_Sensitive_Paclitaxel.csv]

drug1.conc	drug2.conc	effect	batch	drug1	drug2	sample	expt.date	drug1.units	drug2.units
3000	0	0.244386800753423	1	Paclitaxel	Disulfiram	T47D(Sensitive_Paclitaxel)	2021-02-16	uM	uM
1000	0	0.254847392673023	1	Paclitaxel	Disulfiram	T47D(Sensitive_Paclitaxel)	2021-02-16	uM	uM
300	0	0.255082022772155	1	Paclitaxel	Disulfiram	T47D(Sensitive_Paclitaxel)	2021-02-16	uM	uM
100	0	0.223582931963789	1	Paclitaxel	Disulfiram	T47D(Sensitive_Paclitaxel)	2021-02-16	uM	uM
30	0	0.184627818005253	1	Paclitaxel	Disulfiram	T47D(Sensitive_Paclitaxel)	2021-02-16	uM	uM
10	0	0.233157143508893	1	Paclitaxel	Disulfiram	T47D(Sensitive_Paclitaxel)	2021-02-16	uM	uM
3	0	0.343126967471144	1	Paclitaxel	Disulfiram	T47D(Sensitive_Paclitaxel)	2021-02-16	uM	uM
1	0	0.681235457821981	1	Paclitaxel	Disulfiram	T47D(Sensitive_Paclitaxel)	2021-02-16	uM	uM
0.3	0	0.930275755541507	1	Paclitaxel	Disulfiram	T47D(Sensitive_Paclitaxel)	2021-02-16	uM	uM
0	0	1	1	Paclitaxel	Disulfiram	T47D(Sensitive_Paclitaxel)	2021-02-16	uM	uM
0	3000	0.487450548447857	1	Paclitaxel	Disulfiram	T47D(Sensitive_Paclitaxel)	2021-02-16	uM	uM
0	1000	0.390013882280865	1	Paclitaxel	Disulfiram	T47D(Sensitive_Paclitaxel)	2021-02-16	uM	uM
0	300	0.284919150378341	1	Paclitaxel	Disulfiram	T47D(Sensitive_Paclitaxel)	2021-02-16	uM	uM
0	100	0.437063734659428	1	Paclitaxel	Disulfiram	T47D(Sensitive_Paclitaxel)	2021-02-16	uM	uM
0	30	1.02098635886674	1	Paclitaxel	Disulfiram	T47D(Sensitive_Paclitaxel)	2021-02-16	uM	uM
0	10	1.01723227728064	1	Paclitaxel	Disulfiram	T47D(Sensitive_Paclitaxel)	2021-02-16	uM	uM
0	3	1.01570066413353	1	Paclitaxel	Disulfiram	T47D(Sensitive_Paclitaxel)	2021-02-16	uM	uM
0	1	1.08071927160389	1	Paclitaxel	Disulfiram	T47D(Sensitive_Paclitaxel)	2021-02-16	uM	uM
0	0.3	1.01072129202975	1	Paclitaxel	Disulfiram	T47D(Sensitive_Paclitaxel)	2021-02-16	uM	uM
10	3000	0.213291795115783	1	Paclitaxel	Disulfiram	T47D(Sensitive_Paclitaxel)	2021-02-16	uM	uM
10	1000	0.217045876701883	1	Paclitaxel	Disulfiram	T47D(Sensitive_Paclitaxel)	2021-02-16	uM	uM
10	300	0.184986280656704	1	Paclitaxel	Disulfiram	T47D(Sensitive_Paclitaxel)	2021-02-16	uM	uM
10	100	0.190669543057882	1	Paclitaxel	Disulfiram	T47D(Sensitive_Paclitaxel)	2021-02-16	uM	uM
10	30	0.227904036289455	1	Paclitaxel	Disulfiram	T47D(Sensitive_Paclitaxel)	2021-02-16	uM	uM
10	10	0.224938572536547	1	Paclitaxel	Disulfiram	T47D(Sensitive_Paclitaxel)	2021-02-16	uM	uM
10	3	0.218205992192032	1	Paclitaxel	Disulfiram	T47D(Sensitive_Paclitaxel)	2021-02-16	uM	uM
10	1	0.22088468582378	1	Paclitaxel	Disulfiram	T47D(Sensitive_Paclitaxel)	2021-02-16	uM	uM
10	0.3	0.211701524443894	1	Paclitaxel	Disulfiram	T47D(Sensitive_Paclitaxel)	2021-02-16	uM	uM
30	3000	0.194378002124706	1	Paclitaxel	Disulfiram	T47D(Sensitive_Paclitaxel)	2021-02-16	uM	uM
30	1000	0.161405955694016	1	Paclitaxel	Disulfiram	T47D(Sensitive_Paclitaxel)	2021-02-16	uM	uM
30	300	0.164814609634173	1	Paclitaxel	Disulfiram	T47D(Sensitive_Paclitaxel)	2021-02-16	uM	uM
30	100	0.176891542236677	1	Paclitaxel	Disulfiram	T47D(Sensitive_Paclitaxel)	2021-02-16	uM	uM
30	30	0.187782289338017	1	Paclitaxel	Disulfiram	T47D(Sensitive_Paclitaxel)	2021-02-16	uM	uM
30	10	0.175679286724499	1	Paclitaxel	Disulfiram	T47D(Sensitive_Paclitaxel)	2021-02-16	uM	uM
30	3	0.176174616933776	1	Paclitaxel	Disulfiram	T47D(Sensitive_Paclitaxel)	2021-02-16	uM	uM
30	1	0.185540268390763	1	Paclitaxel	Disulfiram	T47D(Sensitive_Paclitaxel)	2021-02-16	uM	uM
30	0.3	0.189515945070487	1	Paclitaxel	Disulfiram	T47D(Sensitive_Paclitaxel)	2021-02-16	uM	uM
100	3000	0.199344339222983	1	Paclitaxel	Disulfiram	T47D(Sensitive_Paclitaxel)	2021-02-16	uM	uM
100	1000	0.152985342136307	1	Paclitaxel	Disulfiram	T47D(Sensitive_Paclitaxel)	2021-02-16	uM	uM
100	300	0.15284847457848	1	Paclitaxel	Disulfiram	T47D(Sensitive_Paclitaxel)	2021-02-16	uM	uM
100	100	0.217430409364348	1	Paclitaxel	Disulfiram	T47D(Sensitive_Paclitaxel)	2021-02-16	uM	uM
100	30	0.208129932934897	1	Paclitaxel	Disulfiram	T47D(Sensitive_Paclitaxel)	2021-02-16	uM	uM
100	10	0.191288705819478	1	Paclitaxel	Disulfiram	T47D(Sensitive_Paclitaxel)	2021-02-16	uM	uM
100	3	0.224026122151037	1	Paclitaxel	Disulfiram	T47D(Sensitive_Paclitaxel)	2021-02-16	uM	uM
100	1	0.200713014801249	1	Paclitaxel	Disulfiram	T47D(Sensitive_Paclitaxel)	2021-02-16	uM	uM
100	0.3	0.223934877112486	1	Paclitaxel	Disulfiram	T47D(Sensitive_Paclitaxel)	2021-02-16	uM	uM
300	3000	0.205607659369236	1	Paclitaxel	Disulfiram	T47D(Sensitive_Paclitaxel)	2021-02-16	uM	uM
300	1000	0.157110921379364	1	Paclitaxel	Disulfiram	T47D(Sensitive_Paclitaxel)	2021-02-16	uM	uM
300	300	0.11232915995907	1	Paclitaxel	Disulfiram	T47D(Sensitive_Paclitaxel)	2021-02-16	uM	uM
300	100	0.173684930881883	1	Paclitaxel	Disulfiram	T47D(Sensitive_Paclitaxel)	2021-02-16	uM	uM
300	30	0.203424295946765	1	Paclitaxel	Disulfiram	T47D(Sensitive_Paclitaxel)	2021-02-16	uM	uM
300	10	0.210391506390411	1	Paclitaxel	Disulfiram	T47D(Sensitive_Paclitaxel)	2021-02-16	uM	uM
300	3	0.230256854783521	1	Paclitaxel	Disulfiram	T47D(Sensitive_Paclitaxel)	2021-02-16	uM	uM
300	1	0.232681365807877	1	Paclitaxel	Disulfiram	T47D(Sensitive_Paclitaxel)	2021-02-16	uM	uM
300	0.3	0.228744794144676	1	Paclitaxel	Disulfiram	T47D(Sensitive_Paclitaxel)	2021-02-16	uM	uM
3000	0	0.231079220378416	2	Paclitaxel	Disulfiram	T47D(Sensitive_Paclitaxel)	2021-02-16	uM	uM
1000	0	0.217108230657835	2	Paclitaxel	Disulfiram	T47D(Sensitive_Paclitaxel)	2021-02-16	uM	uM
300	0	0.213363245732735	2	Paclitaxel	Disulfiram	T47D(Sensitive_Paclitaxel)	2021-02-16	uM	uM
100	0	0.205250100894998	2	Paclitaxel	Disulfiram	T47D(Sensitive_Paclitaxel)	2021-02-16	uM	uM
30	0	0.180934406381312	2	Paclitaxel	Disulfiram	T47D(Sensitive_Paclitaxel)	2021-02-16	uM	uM
10	0	0.212176245756475	2	Paclitaxel	Disulfiram	T47D(Sensitive_Paclitaxel)	2021-02-16	uM	uM
3	0	0.307593238848135	2	Paclitaxel	Disulfiram	T47D(Sensitive_Paclitaxel)	2021-02-16	uM	uM
1	0	0.53369299432614	2	Paclitaxel	Disulfiram	T47D(Sensitive_Paclitaxel)	2021-02-16	uM	uM
0.3	0	0.965197160696057	2	Paclitaxel	Disulfiram	T47D(Sensitive_Paclitaxel)	2021-02-16	uM	uM
0	0	1	2	Paclitaxel	Disulfiram	T47D(Sensitive_Paclitaxel)	2021-02-16	uM	uM
0	3000	0.449030221019396	2	Paclitaxel	Disulfiram	T47D(Sensitive_Paclitaxel)	2021-02-16	uM	uM
0	1000	0.296744059065119	2	Paclitaxel	Disulfiram	T47D(Sensitive_Paclitaxel)	2021-02-16	uM	uM
0	300	0.299266434014671	2	Paclitaxel	Disulfiram	T47D(Sensitive_Paclitaxel)	2021-02-16	uM	uM
0	100	0.394564727108705	2	Paclitaxel	Disulfiram	T47D(Sensitive_Paclitaxel)	2021-02-16	uM	uM
0	30	0.935860456282791	2	Paclitaxel	Disulfiram	T47D(Sensitive_Paclitaxel)	2021-02-16	uM	uM
0	10	0.978349120433018	2	Paclitaxel	Disulfiram	T47D(Sensitive_Paclitaxel)	2021-02-16	uM	uM
0	3	0.973618925527622	2	Paclitaxel	Disulfiram	T47D(Sensitive_Paclitaxel)	2021-02-16	uM	uM
0	1	0.974705030505899	2	Paclitaxel	Disulfiram	T47D(Sensitive_Paclitaxel)	2021-02-16	uM	uM
0	0.3	0.910583291788334	2	Paclitaxel	Disulfiram	T47D(Sensitive_Paclitaxel)	2021-02-16	uM	uM
10	3000	0.194436531111269	2	Paclitaxel	Disulfiram	T47D(Sensitive_Paclitaxel)	2021-02-16	uM	uM
10	1000	0.180121311397574	2	Paclitaxel	Disulfiram	T47D(Sensitive_Paclitaxel)	2021-02-16	uM	uM
10	300	0.149407687011846	2	Paclitaxel	Disulfiram	T47D(Sensitive_Paclitaxel)	2021-02-16	uM	uM
10	100	0.19188448116231	2	Paclitaxel	Disulfiram	T47D(Sensitive_Paclitaxel)	2021-02-16	uM	uM
10	30	0.189836906203262	2	Paclitaxel	Disulfiram	T47D(Sensitive_Paclitaxel)	2021-02-16	uM	uM
10	10	0.203736675925266	2	Paclitaxel	Disulfiram	T47D(Sensitive_Paclitaxel)	2021-02-16	uM	uM
10	3	0.196389146072217	2	Paclitaxel	Disulfiram	T47D(Sensitive_Paclitaxel)	2021-02-16	uM	uM
10	1	0.202294470954111	2	Paclitaxel	Disulfiram	T47D(Sensitive_Paclitaxel)	2021-02-16	uM	uM
10	0.3	0.198424851031503	2	Paclitaxel	Disulfiram	T47D(Sensitive_Paclitaxel)	2021-02-16	uM	uM
30	3000	0.175248676495026	2	Paclitaxel	Disulfiram	T47D(Sensitive_Paclitaxel)	2021-02-16	uM	uM
30	1000	0.148125727037485	2	Paclitaxel	Disulfiram	T47D(Sensitive_Paclitaxel)	2021-02-16	uM	uM
30	300	0.157188471856231	2	Paclitaxel	Disulfiram	T47D(Sensitive_Paclitaxel)	2021-02-16	uM	uM
30	100	0.181907746361845	2	Paclitaxel	Disulfiram	T47D(Sensitive_Paclitaxel)	2021-02-16	uM	uM
30	30	0.180518956389621	2	Paclitaxel	Disulfiram	T47D(Sensitive_Paclitaxel)	2021-02-16	uM	uM
30	10	0.174791681504166	2	Paclitaxel	Disulfiram	T47D(Sensitive_Paclitaxel)	2021-02-16	uM	uM
30	3	0.157776036844479	2	Paclitaxel	Disulfiram	T47D(Sensitive_Paclitaxel)	2021-02-16	uM	uM
30	1	0.162387531752249	2	Paclitaxel	Disulfiram	T47D(Sensitive_Paclitaxel)	2021-02-16	uM	uM
30	0.3	0.165669586686608	2	Paclitaxel	Disulfiram	T47D(Sensitive_Paclitaxel)	2021-02-16	uM	uM
100	3000	0.189860646202787	2	Paclitaxel	Disulfiram	T47D(Sensitive_Paclitaxel)	2021-02-16	uM	uM
100	1000	0.156600906867982	2	Paclitaxel	Disulfiram	T47D(Sensitive_Paclitaxel)	2021-02-16	uM	uM
100	300	0.148167272036655	2	Paclitaxel	Disulfiram	T47D(Sensitive_Paclitaxel)	2021-02-16	uM	uM
100	100	0.19996201600076	2	Paclitaxel	Disulfiram	T47D(Sensitive_Paclitaxel)	2021-02-16	uM	uM
100	30	0.196246706075066	2	Paclitaxel	Disulfiram	T47D(Sensitive_Paclitaxel)	2021-02-16	uM	uM
100	10	0.197540536049189	2	Paclitaxel	Disulfiram	T47D(Sensitive_Paclitaxel)	2021-02-16	uM	uM
100	3	0.190287966194241	2	Paclitaxel	Disulfiram	T47D(Sensitive_Paclitaxel)	2021-02-16	uM	uM
100	1	0.193202051135959	2	Paclitaxel	Disulfiram	T47D(Sensitive_Paclitaxel)	2021-02-16	uM	uM
100	0.3	0.188204781235904	2	Paclitaxel	Disulfiram	T47D(Sensitive_Paclitaxel)	2021-02-16	uM	uM
300	3000	0.174109156517817	2	Paclitaxel	Disulfiram	T47D(Sensitive_Paclitaxel)	2021-02-16	uM	uM
300	1000	0.137407117251858	2	Paclitaxel	Disulfiram	T47D(Sensitive_Paclitaxel)	2021-02-16	uM	uM
300	300	0.139169812216604	2	Paclitaxel	Disulfiram	T47D(Sensitive_Paclitaxel)	2021-02-16	uM	uM
300	100	0.167343256653135	2	Paclitaxel	Disulfiram	T47D(Sensitive_Paclitaxel)	2021-02-16	uM	uM
300	30	0.17106450157871	2	Paclitaxel	Disulfiram	T47D(Sensitive_Paclitaxel)	2021-02-16	uM	uM
300	10	0.187415426251691	2	Paclitaxel	Disulfiram	T47D(Sensitive_Paclitaxel)	2021-02-16	uM	uM
300	3	0.211784535764309	2	Paclitaxel	Disulfiram	T47D(Sensitive_Paclitaxel)	2021-02-16	uM	uM
300	1	0.183967191320656	2	Paclitaxel	Disulfiram	T47D(Sensitive_Paclitaxel)	2021-02-16	uM	uM
300	0.3	0.193765876124682	2	Paclitaxel	Disulfiram	T47D(Sensitive_Paclitaxel)	2021-02-16	uM	uM
3000	0	0.234136324936145	3	Paclitaxel	Disulfiram	T47D(Sensitive_Paclitaxel)	2021-02-16	uM	uM
1000	0	0.23417527809775	3	Paclitaxel	Disulfiram	T47D(Sensitive_Paclitaxel)	2021-02-16	uM	uM
300	0	0.201771812379315	3	Paclitaxel	Disulfiram	T47D(Sensitive_Paclitaxel)	2021-02-16	uM	uM
100	0	0.242488995731846	3	Paclitaxel	Disulfiram	T47D(Sensitive_Paclitaxel)	2021-02-16	uM	uM
30	0	0.191482612978081	3	Paclitaxel	Disulfiram	T47D(Sensitive_Paclitaxel)	2021-02-16	uM	uM
10	0	0.216089881638036	3	Paclitaxel	Disulfiram	T47D(Sensitive_Paclitaxel)	2021-02-16	uM	uM
3	0	0.355069197509224	3	Paclitaxel	Disulfiram	T47D(Sensitive_Paclitaxel)	2021-02-16	uM	uM
1	0	0.616328052397567	3	Paclitaxel	Disulfiram	T47D(Sensitive_Paclitaxel)	2021-02-16	uM	uM
0.3	0	0.974441161249395	3	Paclitaxel	Disulfiram	T47D(Sensitive_Paclitaxel)	2021-02-16	uM	uM
0	0	1	3	Paclitaxel	Disulfiram	T47D(Sensitive_Paclitaxel)	2021-02-16	uM	uM
0	3000	0.501160247742108	3	Paclitaxel	Disulfiram	T47D(Sensitive_Paclitaxel)	2021-02-16	uM	uM
0	1000	0.383466052319661	3	Paclitaxel	Disulfiram	T47D(Sensitive_Paclitaxel)	2021-02-16	uM	uM
0	300	0.297880391534922	3	Paclitaxel	Disulfiram	T47D(Sensitive_Paclitaxel)	2021-02-16	uM	uM
0	100	0.374406659877687	3	Paclitaxel	Disulfiram	T47D(Sensitive_Paclitaxel)	2021-02-16	uM	uM
0	30	0.8895677868483	3	Paclitaxel	Disulfiram	T47D(Sensitive_Paclitaxel)	2021-02-16	uM	uM
0	10	0.92807576946406	3	Paclitaxel	Disulfiram	T47D(Sensitive_Paclitaxel)	2021-02-16	uM	uM
0	3	0.950156647357028	3	Paclitaxel	Disulfiram	T47D(Sensitive_Paclitaxel)	2021-02-16	uM	uM
0	1	0.953818244547949	3	Paclitaxel	Disulfiram	T47D(Sensitive_Paclitaxel)	2021-02-16	uM	uM
0	0.3	0.927697367322749	3	Paclitaxel	Disulfiram	T47D(Sensitive_Paclitaxel)	2021-02-16	uM	uM
10	3000	0.182122724718007	3	Paclitaxel	Disulfiram	T47D(Sensitive_Paclitaxel)	2021-02-16	uM	uM
10	1000	0.197509223552194	3	Paclitaxel	Disulfiram	T47D(Sensitive_Paclitaxel)	2021-02-16	uM	uM
10	300	0.190119252321887	3	Paclitaxel	Disulfiram	T47D(Sensitive_Paclitaxel)	2021-02-16	uM	uM
10	100	0.197987790966205	3	Paclitaxel	Disulfiram	T47D(Sensitive_Paclitaxel)	2021-02-16	uM	uM
10	30	0.205004924792574	3	Paclitaxel	Disulfiram	T47D(Sensitive_Paclitaxel)	2021-02-16	uM	uM
10	10	0.220263434667201	3	Paclitaxel	Disulfiram	T47D(Sensitive_Paclitaxel)	2021-02-16	uM	uM
10	3	0.209050488862178	3	Paclitaxel	Disulfiram	T47D(Sensitive_Paclitaxel)	2021-02-16	uM	uM
10	1	0.21045836741735	3	Paclitaxel	Disulfiram	T47D(Sensitive_Paclitaxel)	2021-02-16	uM	uM
10	0.3	0.202968230914342	3	Paclitaxel	Disulfiram	T47D(Sensitive_Paclitaxel)	2021-02-16	uM	uM
30	3000	0.199406798996121	3	Paclitaxel	Disulfiram	T47D(Sensitive_Paclitaxel)	2021-02-16	uM	uM
30	1000	0.166368953217253	3	Paclitaxel	Disulfiram	T47D(Sensitive_Paclitaxel)	2021-02-16	uM	uM
30	300	0.171499641074439	3	Paclitaxel	Disulfiram	T47D(Sensitive_Paclitaxel)	2021-02-16	uM	uM
30	100	0.193541565805802	3	Paclitaxel	Disulfiram	T47D(Sensitive_Paclitaxel)	2021-02-16	uM	uM
30	30	0.203508010439447	3	Paclitaxel	Disulfiram	T47D(Sensitive_Paclitaxel)	2021-02-16	uM	uM
30	10	0.17039782307474	3	Paclitaxel	Disulfiram	T47D(Sensitive_Paclitaxel)	2021-02-16	uM	uM
30	3	0.169373911398252	3	Paclitaxel	Disulfiram	T47D(Sensitive_Paclitaxel)	2021-02-16	uM	uM
30	1	0.1719281258521	3	Paclitaxel	Disulfiram	T47D(Sensitive_Paclitaxel)	2021-02-16	uM	uM
30	0.3	0.173686582861722	3	Paclitaxel	Disulfiram	T47D(Sensitive_Paclitaxel)	2021-02-16	uM	uM
100	3000	0.189907792301742	3	Paclitaxel	Disulfiram	T47D(Sensitive_Paclitaxel)	2021-02-16	uM	uM
100	1000	0.197236551420956	3	Paclitaxel	Disulfiram	T47D(Sensitive_Paclitaxel)	2021-02-16	uM	uM
100	300	0.170303222539412	3	Paclitaxel	Disulfiram	T47D(Sensitive_Paclitaxel)	2021-02-16	uM	uM
100	100	0.188661291130365	3	Paclitaxel	Disulfiram	T47D(Sensitive_Paclitaxel)	2021-02-16	uM	uM
100	30	0.197759636733944	3	Paclitaxel	Disulfiram	T47D(Sensitive_Paclitaxel)	2021-02-16	uM	uM
100	10	0.199835283773782	3	Paclitaxel	Disulfiram	T47D(Sensitive_Paclitaxel)	2021-02-16	uM	uM
100	3	0.185862228232139	3	Paclitaxel	Disulfiram	T47D(Sensitive_Paclitaxel)	2021-02-16	uM	uM
100	1	0.192979527331208	3	Paclitaxel	Disulfiram	T47D(Sensitive_Paclitaxel)	2021-02-16	uM	uM
100	0.3	0.205121784277391	3	Paclitaxel	Disulfiram	T47D(Sensitive_Paclitaxel)	2021-02-16	uM	uM
300	3000	0.190792585543925	3	Paclitaxel	Disulfiram	T47D(Sensitive_Paclitaxel)	2021-02-16	uM	uM
300	1000	0.14663082975799	3	Paclitaxel	Disulfiram	T47D(Sensitive_Paclitaxel)	2021-02-16	uM	uM
300	300	0.192222723048586	3	Paclitaxel	Disulfiram	T47D(Sensitive_Paclitaxel)	2021-02-16	uM	uM
300	100	0.17932366181978	3	Paclitaxel	Disulfiram	T47D(Sensitive_Paclitaxel)	2021-02-16	uM	uM
300	30	0.211560185417049	3	Paclitaxel	Disulfiram	T47D(Sensitive_Paclitaxel)	2021-02-16	uM	uM
300	10	0.206852417600151	3	Paclitaxel	Disulfiram	T47D(Sensitive_Paclitaxel)	2021-02-16	uM	uM
300	3	0.201237597591582	3	Paclitaxel	Disulfiram	T47D(Sensitive_Paclitaxel)	2021-02-16	uM	uM
300	1	0.198522005753938	3	Paclitaxel	Disulfiram	T47D(Sensitive_Paclitaxel)	2021-02-16	uM	uM
300	0.3	0.217909550758752	3	Paclitaxel	Disulfiram	T47D(Sensitive_Paclitaxel)	2021-02-16	uM	uM
3000	0	0.228217655944834	4	Paclitaxel	Disulfiram	T47D(Sensitive_Paclitaxel)	2021-02-16	uM	uM
1000	0	0.22551876268069	4	Paclitaxel	Disulfiram	T47D(Sensitive_Paclitaxel)	2021-02-16	uM	uM
300	0	0.207505072275982	4	Paclitaxel	Disulfiram	T47D(Sensitive_Paclitaxel)	2021-02-16	uM	uM
100	0	0.226372042752492	4	Paclitaxel	Disulfiram	T47D(Sensitive_Paclitaxel)	2021-02-16	uM	uM
30	0	0.188625460613224	4	Paclitaxel	Disulfiram	T47D(Sensitive_Paclitaxel)	2021-02-16	uM	uM
10	0	0.266318191299072	4	Paclitaxel	Disulfiram	T47D(Sensitive_Paclitaxel)	2021-02-16	uM	uM
3	0	0.404132403784771	4	Paclitaxel	Disulfiram	T47D(Sensitive_Paclitaxel)	2021-02-16	uM	uM
1	0	0.988882076694077	4	Paclitaxel	Disulfiram	T47D(Sensitive_Paclitaxel)	2021-02-16	uM	uM
0.3	0	0.946755323519559	4	Paclitaxel	Disulfiram	T47D(Sensitive_Paclitaxel)	2021-02-16	uM	uM
0	0	1	4	Paclitaxel	Disulfiram	T47D(Sensitive_Paclitaxel)	2021-02-16	uM	uM
0	3000	0.453477274307421	4	Paclitaxel	Disulfiram	T47D(Sensitive_Paclitaxel)	2021-02-16	uM	uM
0	1000	0.368168228906601	4	Paclitaxel	Disulfiram	T47D(Sensitive_Paclitaxel)	2021-02-16	uM	uM
0	300	0.23965160890698	4	Paclitaxel	Disulfiram	T47D(Sensitive_Paclitaxel)	2021-02-16	uM	uM
0	100	0.404189289122891	4	Paclitaxel	Disulfiram	T47D(Sensitive_Paclitaxel)	2021-02-16	uM	uM
0	30	0.915493669925986	4	Paclitaxel	Disulfiram	T47D(Sensitive_Paclitaxel)	2021-02-16	uM	uM
0	10	1.03672264605311	4	Paclitaxel	Disulfiram	T47D(Sensitive_Paclitaxel)	2021-02-16	uM	uM
0	3	0.95538925372757	4	Paclitaxel	Disulfiram	T47D(Sensitive_Paclitaxel)	2021-02-16	uM	uM
0	1	0.963751398431229	4	Paclitaxel	Disulfiram	T47D(Sensitive_Paclitaxel)	2021-02-16	uM	uM
0	0.3	0.980918129357259	4	Paclitaxel	Disulfiram	T47D(Sensitive_Paclitaxel)	2021-02-16	uM	uM
10	3000	0.192209236914792	4	Paclitaxel	Disulfiram	T47D(Sensitive_Paclitaxel)	2021-02-16	uM	uM
10	1000	0.178373458565352	4	Paclitaxel	Disulfiram	T47D(Sensitive_Paclitaxel)	2021-02-16	uM	uM
10	300	0.173348587031407	4	Paclitaxel	Disulfiram	T47D(Sensitive_Paclitaxel)	2021-02-16	uM	uM
10	100	0.222124604172856	4	Paclitaxel	Disulfiram	T47D(Sensitive_Paclitaxel)	2021-02-16	uM	uM
10	30	0.241351848457459	4	Paclitaxel	Disulfiram	T47D(Sensitive_Paclitaxel)	2021-02-16	uM	uM
10	10	0.271380986391763	4	Paclitaxel	Disulfiram	T47D(Sensitive_Paclitaxel)	2021-02-16	uM	uM
10	3	0.245428631022735	4	Paclitaxel	Disulfiram	T47D(Sensitive_Paclitaxel)	2021-02-16	uM	uM
10	1	0.249100895628046	4	Paclitaxel	Disulfiram	T47D(Sensitive_Paclitaxel)	2021-02-16	uM	uM
10	0.3	0.242691814199845	4	Paclitaxel	Disulfiram	T47D(Sensitive_Paclitaxel)	2021-02-16	uM	uM
30	3000	0.184479151523579	4	Paclitaxel	Disulfiram	T47D(Sensitive_Paclitaxel)	2021-02-16	uM	uM
30	1000	0.149886545353416	4	Paclitaxel	Disulfiram	T47D(Sensitive_Paclitaxel)	2021-02-16	uM	uM
30	300	0.158849146403899	4	Paclitaxel	Disulfiram	T47D(Sensitive_Paclitaxel)	2021-02-16	uM	uM
30	100	0.183139185781194	4	Paclitaxel	Disulfiram	T47D(Sensitive_Paclitaxel)	2021-02-16	uM	uM
30	30	0.19684223167502	4	Paclitaxel	Disulfiram	T47D(Sensitive_Paclitaxel)	2021-02-16	uM	uM
30	10	0.170226214027924	4	Paclitaxel	Disulfiram	T47D(Sensitive_Paclitaxel)	2021-02-16	uM	uM
30	3	0.159443282157598	4	Paclitaxel	Disulfiram	T47D(Sensitive_Paclitaxel)	2021-02-16	uM	uM
30	1	0.166326408070133	4	Paclitaxel	Disulfiram	T47D(Sensitive_Paclitaxel)	2021-02-16	uM	uM
30	0.3	0.169126430824269	4	Paclitaxel	Disulfiram	T47D(Sensitive_Paclitaxel)	2021-02-16	uM	uM
100	3000	0.170466396566654	4	Paclitaxel	Disulfiram	T47D(Sensitive_Paclitaxel)	2021-02-16	uM	uM
100	1000	0.163652797178487	4	Paclitaxel	Disulfiram	T47D(Sensitive_Paclitaxel)	2021-02-16	uM	uM
100	300	0.165182380714606	4	Paclitaxel	Disulfiram	T47D(Sensitive_Paclitaxel)	2021-02-16	uM	uM
100	100	0.192544228350388	4	Paclitaxel	Disulfiram	T47D(Sensitive_Paclitaxel)	2021-02-16	uM	uM
100	30	0.190616447447428	4	Paclitaxel	Disulfiram	T47D(Sensitive_Paclitaxel)	2021-02-16	uM	uM
100	10	0.192228198694165	4	Paclitaxel	Disulfiram	T47D(Sensitive_Paclitaxel)	2021-02-16	uM	uM
100	3	0.193214211221581	4	Paclitaxel	Disulfiram	T47D(Sensitive_Paclitaxel)	2021-02-16	uM	uM
100	1	0.181426305044465	4	Paclitaxel	Disulfiram	T47D(Sensitive_Paclitaxel)	2021-02-16	uM	uM
100	0.3	0.175699847673706	4	Paclitaxel	Disulfiram	T47D(Sensitive_Paclitaxel)	2021-02-16	uM	uM
300	3000	0.17512467369938	4	Paclitaxel	Disulfiram	T47D(Sensitive_Paclitaxel)	2021-02-16	uM	uM
300	1000	0.156055444242888	4	Paclitaxel	Disulfiram	T47D(Sensitive_Paclitaxel)	2021-02-16	uM	uM
300	300	0.131032216063155	4	Paclitaxel	Disulfiram	T47D(Sensitive_Paclitaxel)	2021-02-16	uM	uM
300	100	0.183486818403039	4	Paclitaxel	Disulfiram	T47D(Sensitive_Paclitaxel)	2021-02-16	uM	uM
300	30	0.210842345445697	4	Paclitaxel	Disulfiram	T47D(Sensitive_Paclitaxel)	2021-02-16	uM	uM
300	10	0.197050811248128	4	Paclitaxel	Disulfiram	T47D(Sensitive_Paclitaxel)	2021-02-16	uM	uM
300	3	0.211088848577551	4	Paclitaxel	Disulfiram	T47D(Sensitive_Paclitaxel)	2021-02-16	uM	uM
300	1	0.184333777881716	4	Paclitaxel	Disulfiram	T47D(Sensitive_Paclitaxel)	2021-02-16	uM	uM
300	0.3	0.215292043005316	4	Paclitaxel	Disulfiram	T47D(Sensitive_Paclitaxel)	2021-02-16	uM	uM
