# Supplementary material for: A novel combination therapy for ER+ breast cancer suppresses drug resistance via an evolutionary double-bind
Source: Mol Syst Biol. 2026 Mar 26;22(7):1070–96. doi: 10.1038/s44320-026-00191-z (PMC13328575; doi:10.1038/s44320-026-00191-z)
Supplement: Supplementary file 3 — Source data Fig. 2 [file 44320_2026_191_MOESM3_ESM.zip › Figure2/Fig2 - Panels A-D_MCF7/MCF7(Paclitaxel_Disulfiram)_Sensitive_Paclitaxel.csv]

drug1.conc	drug2.conc	effect	batch	drug1	drug2	sample	expt.date	drug1.units	drug2.units
3000	0	0.248153407737102	1	Paclitaxel	Disulfiram	MCF7(Sensitive_Paclitaxel)	2021-01-25	uM	uM
1000	0	0.261429810432412	1	Paclitaxel	Disulfiram	MCF7(Sensitive_Paclitaxel)	2021-01-25	uM	uM
300	0	0.275525861822479	1	Paclitaxel	Disulfiram	MCF7(Sensitive_Paclitaxel)	2021-01-25	uM	uM
100	0	0.290031737559925	1	Paclitaxel	Disulfiram	MCF7(Sensitive_Paclitaxel)	2021-01-25	uM	uM
30	0	0.245751646445489	1	Paclitaxel	Disulfiram	MCF7(Sensitive_Paclitaxel)	2021-01-25	uM	uM
10	0	0.358377095584381	1	Paclitaxel	Disulfiram	MCF7(Sensitive_Paclitaxel)	2021-01-25	uM	uM
3	0	0.432698264441543	1	Paclitaxel	Disulfiram	MCF7(Sensitive_Paclitaxel)	2021-01-25	uM	uM
1	0	0.774024761015221	1	Paclitaxel	Disulfiram	MCF7(Sensitive_Paclitaxel)	2021-01-25	uM	uM
0.3	0	1.00828226413656	1	Paclitaxel	Disulfiram	MCF7(Sensitive_Paclitaxel)	2021-01-25	uM	uM
0	0	1	1	Paclitaxel	Disulfiram	MCF7(Sensitive_Paclitaxel)	2021-01-25	uM	uM
0	3000	0.473490083203873	1	Paclitaxel	Disulfiram	MCF7(Sensitive_Paclitaxel)	2021-01-25	uM	uM
0	1000	0.370643233609409	1	Paclitaxel	Disulfiram	MCF7(Sensitive_Paclitaxel)	2021-01-25	uM	uM
0	300	0.205779476377915	1	Paclitaxel	Disulfiram	MCF7(Sensitive_Paclitaxel)	2021-01-25	uM	uM
0	100	0.240385806734462	1	Paclitaxel	Disulfiram	MCF7(Sensitive_Paclitaxel)	2021-01-25	uM	uM
0	30	0.969425197525805	1	Paclitaxel	Disulfiram	MCF7(Sensitive_Paclitaxel)	2021-01-25	uM	uM
0	10	1.03453961476511	1	Paclitaxel	Disulfiram	MCF7(Sensitive_Paclitaxel)	2021-01-25	uM	uM
0	3	1.07260562507744	1	Paclitaxel	Disulfiram	MCF7(Sensitive_Paclitaxel)	2021-01-25	uM	uM
0	1	1.06855503559753	1	Paclitaxel	Disulfiram	MCF7(Sensitive_Paclitaxel)	2021-01-25	uM	uM
0	0.3	1.00753886183201	1	Paclitaxel	Disulfiram	MCF7(Sensitive_Paclitaxel)	2021-01-25	uM	uM
10	3000	0.137014763207304	1	Paclitaxel	Disulfiram	MCF7(Sensitive_Paclitaxel)	2021-01-25	uM	uM
10	1000	0.116209029478761	1	Paclitaxel	Disulfiram	MCF7(Sensitive_Paclitaxel)	2021-01-25	uM	uM
10	300	0.103990545447614	1	Paclitaxel	Disulfiram	MCF7(Sensitive_Paclitaxel)	2021-01-25	uM	uM
10	100	0.142075617357491	1	Paclitaxel	Disulfiram	MCF7(Sensitive_Paclitaxel)	2021-01-25	uM	uM
10	30	0.224555149967119	1	Paclitaxel	Disulfiram	MCF7(Sensitive_Paclitaxel)	2021-01-25	uM	uM
10	10	0.322846277746538	1	Paclitaxel	Disulfiram	MCF7(Sensitive_Paclitaxel)	2021-01-25	uM	uM
10	3	0.30311752427971	1	Paclitaxel	Disulfiram	MCF7(Sensitive_Paclitaxel)	2021-01-25	uM	uM
10	1	0.339868284360912	1	Paclitaxel	Disulfiram	MCF7(Sensitive_Paclitaxel)	2021-01-25	uM	uM
10	0.3	0.298923972818162	1	Paclitaxel	Disulfiram	MCF7(Sensitive_Paclitaxel)	2021-01-25	uM	uM
30	3000	0.167475196096185	1	Paclitaxel	Disulfiram	MCF7(Sensitive_Paclitaxel)	2021-01-25	uM	uM
30	1000	0.103504474710025	1	Paclitaxel	Disulfiram	MCF7(Sensitive_Paclitaxel)	2021-01-25	uM	uM
30	300	0.0720051847545343	1	Paclitaxel	Disulfiram	MCF7(Sensitive_Paclitaxel)	2021-01-25	uM	uM
30	100	0.158125482496688	1	Paclitaxel	Disulfiram	MCF7(Sensitive_Paclitaxel)	2021-01-25	uM	uM
30	30	0.215863061483183	1	Paclitaxel	Disulfiram	MCF7(Sensitive_Paclitaxel)	2021-01-25	uM	uM
30	10	0.249344757584133	1	Paclitaxel	Disulfiram	MCF7(Sensitive_Paclitaxel)	2021-01-25	uM	uM
30	3	0.251127016955291	1	Paclitaxel	Disulfiram	MCF7(Sensitive_Paclitaxel)	2021-01-25	uM	uM
30	1	0.258808840768945	1	Paclitaxel	Disulfiram	MCF7(Sensitive_Paclitaxel)	2021-01-25	uM	uM
30	0.3	0.268663686703583	1	Paclitaxel	Disulfiram	MCF7(Sensitive_Paclitaxel)	2021-01-25	uM	uM
100	3000	0.0835088588774625	1	Paclitaxel	Disulfiram	MCF7(Sensitive_Paclitaxel)	2021-01-25	uM	uM
100	1000	0.0944978698664735	1	Paclitaxel	Disulfiram	MCF7(Sensitive_Paclitaxel)	2021-01-25	uM	uM
100	300	0.0567082527186604	1	Paclitaxel	Disulfiram	MCF7(Sensitive_Paclitaxel)	2021-01-25	uM	uM
100	100	0.133583675647856	1	Paclitaxel	Disulfiram	MCF7(Sensitive_Paclitaxel)	2021-01-25	uM	uM
100	30	0.214033148118144	1	Paclitaxel	Disulfiram	MCF7(Sensitive_Paclitaxel)	2021-01-25	uM	uM
100	10	0.247257512652135	1	Paclitaxel	Disulfiram	MCF7(Sensitive_Paclitaxel)	2021-01-25	uM	uM
100	3	0.250383614650744	1	Paclitaxel	Disulfiram	MCF7(Sensitive_Paclitaxel)	2021-01-25	uM	uM
100	1	0.234981843828331	1	Paclitaxel	Disulfiram	MCF7(Sensitive_Paclitaxel)	2021-01-25	uM	uM
100	0.3	0.261915881170001	1	Paclitaxel	Disulfiram	MCF7(Sensitive_Paclitaxel)	2021-01-25	uM	uM
300	3000	0.10280872639936	1	Paclitaxel	Disulfiram	MCF7(Sensitive_Paclitaxel)	2021-01-25	uM	uM
300	1000	0.0852720566510679	1	Paclitaxel	Disulfiram	MCF7(Sensitive_Paclitaxel)	2021-01-25	uM	uM
300	300	0.0776950716239528	1	Paclitaxel	Disulfiram	MCF7(Sensitive_Paclitaxel)	2021-01-25	uM	uM
300	100	0.163939269750198	1	Paclitaxel	Disulfiram	MCF7(Sensitive_Paclitaxel)	2021-01-25	uM	uM
300	30	0.22376409366869	1	Paclitaxel	Disulfiram	MCF7(Sensitive_Paclitaxel)	2021-01-25	uM	uM
300	10	0.211736225613069	1	Paclitaxel	Disulfiram	MCF7(Sensitive_Paclitaxel)	2021-01-25	uM	uM
300	3	0.234638735072386	1	Paclitaxel	Disulfiram	MCF7(Sensitive_Paclitaxel)	2021-01-25	uM	uM
300	1	0.213404115398912	1	Paclitaxel	Disulfiram	MCF7(Sensitive_Paclitaxel)	2021-01-25	uM	uM
300	0.3	0.262440075102694	1	Paclitaxel	Disulfiram	MCF7(Sensitive_Paclitaxel)	2021-01-25	uM	uM
3000	0	0.239716351605048	2	Paclitaxel	Disulfiram	MCF7(Sensitive_Paclitaxel)	2021-01-25	uM	uM
1000	0	0.224558077287682	2	Paclitaxel	Disulfiram	MCF7(Sensitive_Paclitaxel)	2021-01-25	uM	uM
300	0	0.254047473001357	2	Paclitaxel	Disulfiram	MCF7(Sensitive_Paclitaxel)	2021-01-25	uM	uM
100	0	0.294224799717467	2	Paclitaxel	Disulfiram	MCF7(Sensitive_Paclitaxel)	2021-01-25	uM	uM
30	0	0.24739307422071	2	Paclitaxel	Disulfiram	MCF7(Sensitive_Paclitaxel)	2021-01-25	uM	uM
10	0	0.30449450733285	2	Paclitaxel	Disulfiram	MCF7(Sensitive_Paclitaxel)	2021-01-25	uM	uM
3	0	0.474032974590606	2	Paclitaxel	Disulfiram	MCF7(Sensitive_Paclitaxel)	2021-01-25	uM	uM
1	0	0.690774921466942	2	Paclitaxel	Disulfiram	MCF7(Sensitive_Paclitaxel)	2021-01-25	uM	uM
0.3	0	1.01918251268611	2	Paclitaxel	Disulfiram	MCF7(Sensitive_Paclitaxel)	2021-01-25	uM	uM
0	0	1	2	Paclitaxel	Disulfiram	MCF7(Sensitive_Paclitaxel)	2021-01-25	uM	uM
0	3000	0.497704418297738	2	Paclitaxel	Disulfiram	MCF7(Sensitive_Paclitaxel)	2021-01-25	uM	uM
0	1000	0.351363408241789	2	Paclitaxel	Disulfiram	MCF7(Sensitive_Paclitaxel)	2021-01-25	uM	uM
0	300	0.145448800163572	2	Paclitaxel	Disulfiram	MCF7(Sensitive_Paclitaxel)	2021-01-25	uM	uM
0	100	0.210505771482741	2	Paclitaxel	Disulfiram	MCF7(Sensitive_Paclitaxel)	2021-01-25	uM	uM
0	30	0.927749586423539	2	Paclitaxel	Disulfiram	MCF7(Sensitive_Paclitaxel)	2021-01-25	uM	uM
0	10	1.0617204780758	2	Paclitaxel	Disulfiram	MCF7(Sensitive_Paclitaxel)	2021-01-25	uM	uM
0	3	1.05766835814792	2	Paclitaxel	Disulfiram	MCF7(Sensitive_Paclitaxel)	2021-01-25	uM	uM
0	1	1.11594081674381	2	Paclitaxel	Disulfiram	MCF7(Sensitive_Paclitaxel)	2021-01-25	uM	uM
0	0.3	1.06090261900779	2	Paclitaxel	Disulfiram	MCF7(Sensitive_Paclitaxel)	2021-01-25	uM	uM
10	3000	0.141684789680106	2	Paclitaxel	Disulfiram	MCF7(Sensitive_Paclitaxel)	2021-01-25	uM	uM
10	1000	0.103477759809662	2	Paclitaxel	Disulfiram	MCF7(Sensitive_Paclitaxel)	2021-01-25	uM	uM
10	300	0.0648432126991208	2	Paclitaxel	Disulfiram	MCF7(Sensitive_Paclitaxel)	2021-01-25	uM	uM
10	100	0.142883696722987	2	Paclitaxel	Disulfiram	MCF7(Sensitive_Paclitaxel)	2021-01-25	uM	uM
10	30	0.220208554062343	2	Paclitaxel	Disulfiram	MCF7(Sensitive_Paclitaxel)	2021-01-25	uM	uM
10	10	0.293955277979145	2	Paclitaxel	Disulfiram	MCF7(Sensitive_Paclitaxel)	2021-01-25	uM	uM
10	3	0.255525195635607	2	Paclitaxel	Disulfiram	MCF7(Sensitive_Paclitaxel)	2021-01-25	uM	uM
10	1	0.302059517834904	2	Paclitaxel	Disulfiram	MCF7(Sensitive_Paclitaxel)	2021-01-25	uM	uM
10	0.3	0.270190895741557	2	Paclitaxel	Disulfiram	MCF7(Sensitive_Paclitaxel)	2021-01-25	uM	uM
30	3000	0.149798323388911	2	Paclitaxel	Disulfiram	MCF7(Sensitive_Paclitaxel)	2021-01-25	uM	uM
30	1000	0.0832171601702634	2	Paclitaxel	Disulfiram	MCF7(Sensitive_Paclitaxel)	2021-01-25	uM	uM
30	300	0.0760237179129724	2	Paclitaxel	Disulfiram	MCF7(Sensitive_Paclitaxel)	2021-01-25	uM	uM
30	100	0.11086637298091	2	Paclitaxel	Disulfiram	MCF7(Sensitive_Paclitaxel)	2021-01-25	uM	uM
30	30	0.162159147939553	2	Paclitaxel	Disulfiram	MCF7(Sensitive_Paclitaxel)	2021-01-25	uM	uM
30	10	0.236714437071321	2	Paclitaxel	Disulfiram	MCF7(Sensitive_Paclitaxel)	2021-01-25	uM	uM
30	3	0.219948326177066	2	Paclitaxel	Disulfiram	MCF7(Sensitive_Paclitaxel)	2021-01-25	uM	uM
30	1	0.223154705477797	2	Paclitaxel	Disulfiram	MCF7(Sensitive_Paclitaxel)	2021-01-25	uM	uM
30	0.3	0.241510065242848	2	Paclitaxel	Disulfiram	MCF7(Sensitive_Paclitaxel)	2021-01-25	uM	uM
100	3000	0.125336902172903	2	Paclitaxel	Disulfiram	MCF7(Sensitive_Paclitaxel)	2021-01-25	uM	uM
100	1000	0.0929757058681388	2	Paclitaxel	Disulfiram	MCF7(Sensitive_Paclitaxel)	2021-01-25	uM	uM
100	300	0.0726128738452388	2	Paclitaxel	Disulfiram	MCF7(Sensitive_Paclitaxel)	2021-01-25	uM	uM
100	100	0.151517686202346	2	Paclitaxel	Disulfiram	MCF7(Sensitive_Paclitaxel)	2021-01-25	uM	uM
100	30	0.213572742987788	2	Paclitaxel	Disulfiram	MCF7(Sensitive_Paclitaxel)	2021-01-25	uM	uM
100	10	0.233136303648767	2	Paclitaxel	Disulfiram	MCF7(Sensitive_Paclitaxel)	2021-01-25	uM	uM
100	3	0.261305972229967	2	Paclitaxel	Disulfiram	MCF7(Sensitive_Paclitaxel)	2021-01-25	uM	uM
100	1	0.217002174761613	2	Paclitaxel	Disulfiram	MCF7(Sensitive_Paclitaxel)	2021-01-25	uM	uM
100	0.3	0.231091655978736	2	Paclitaxel	Disulfiram	MCF7(Sensitive_Paclitaxel)	2021-01-25	uM	uM
300	3000	0.123478131563784	2	Paclitaxel	Disulfiram	MCF7(Sensitive_Paclitaxel)	2021-01-25	uM	uM
300	1000	0.111061543894868	2	Paclitaxel	Disulfiram	MCF7(Sensitive_Paclitaxel)	2021-01-25	uM	uM
300	300	0.0711723266231714	2	Paclitaxel	Disulfiram	MCF7(Sensitive_Paclitaxel)	2021-01-25	uM	uM
300	100	0.152809531775684	2	Paclitaxel	Disulfiram	MCF7(Sensitive_Paclitaxel)	2021-01-25	uM	uM
300	30	0.18427851818807	2	Paclitaxel	Disulfiram	MCF7(Sensitive_Paclitaxel)	2021-01-25	uM	uM
300	10	0.21571962304132	2	Paclitaxel	Disulfiram	MCF7(Sensitive_Paclitaxel)	2021-01-25	uM	uM
300	3	0.237801817877656	2	Paclitaxel	Disulfiram	MCF7(Sensitive_Paclitaxel)	2021-01-25	uM	uM
300	1	0.208860759493671	2	Paclitaxel	Disulfiram	MCF7(Sensitive_Paclitaxel)	2021-01-25	uM	uM
300	0.3	0.222253201732374	2	Paclitaxel	Disulfiram	MCF7(Sensitive_Paclitaxel)	2021-01-25	uM	uM
3000	0	0.242595489620502	3	Paclitaxel	Disulfiram	MCF7(Sensitive_Paclitaxel)	2021-01-25	uM	uM
1000	0	0.251990648784518	3	Paclitaxel	Disulfiram	MCF7(Sensitive_Paclitaxel)	2021-01-25	uM	uM
300	0	0.248457576769612	3	Paclitaxel	Disulfiram	MCF7(Sensitive_Paclitaxel)	2021-01-25	uM	uM
100	0	0.282118437011127	3	Paclitaxel	Disulfiram	MCF7(Sensitive_Paclitaxel)	2021-01-25	uM	uM
30	0	0.268337698405723	3	Paclitaxel	Disulfiram	MCF7(Sensitive_Paclitaxel)	2021-01-25	uM	uM
10	0	0.328936035576805	3	Paclitaxel	Disulfiram	MCF7(Sensitive_Paclitaxel)	2021-01-25	uM	uM
3	0	0.50541386159498	3	Paclitaxel	Disulfiram	MCF7(Sensitive_Paclitaxel)	2021-01-25	uM	uM
1	0	0.785256015890035	3	Paclitaxel	Disulfiram	MCF7(Sensitive_Paclitaxel)	2021-01-25	uM	uM
0.3	0	1.0459650911392	3	Paclitaxel	Disulfiram	MCF7(Sensitive_Paclitaxel)	2021-01-25	uM	uM
0	0	1	3	Paclitaxel	Disulfiram	MCF7(Sensitive_Paclitaxel)	2021-01-25	uM	uM
0	3000	0.612276106941344	3	Paclitaxel	Disulfiram	MCF7(Sensitive_Paclitaxel)	2021-01-25	uM	uM
0	1000	0.40800829656712	3	Paclitaxel	Disulfiram	MCF7(Sensitive_Paclitaxel)	2021-01-25	uM	uM
0	300	0.190179465996379	3	Paclitaxel	Disulfiram	MCF7(Sensitive_Paclitaxel)	2021-01-25	uM	uM
0	100	0.285862438698564	3	Paclitaxel	Disulfiram	MCF7(Sensitive_Paclitaxel)	2021-01-25	uM	uM
0	30	0.843006802481939	3	Paclitaxel	Disulfiram	MCF7(Sensitive_Paclitaxel)	2021-01-25	uM	uM
0	10	1.03947021497249	3	Paclitaxel	Disulfiram	MCF7(Sensitive_Paclitaxel)	2021-01-25	uM	uM
0	3	1.05418255963158	3	Paclitaxel	Disulfiram	MCF7(Sensitive_Paclitaxel)	2021-01-25	uM	uM
0	1	1.11190698001441	3	Paclitaxel	Disulfiram	MCF7(Sensitive_Paclitaxel)	2021-01-25	uM	uM
0	0.3	1.0307605772442	3	Paclitaxel	Disulfiram	MCF7(Sensitive_Paclitaxel)	2021-01-25	uM	uM
10	3000	0.231864442530453	3	Paclitaxel	Disulfiram	MCF7(Sensitive_Paclitaxel)	2021-01-25	uM	uM
10	1000	0.191946002003832	3	Paclitaxel	Disulfiram	MCF7(Sensitive_Paclitaxel)	2021-01-25	uM	uM
10	300	0.0875006591552267	3	Paclitaxel	Disulfiram	MCF7(Sensitive_Paclitaxel)	2021-01-25	uM	uM
10	100	0.183921885711272	3	Paclitaxel	Disulfiram	MCF7(Sensitive_Paclitaxel)	2021-01-25	uM	uM
10	30	0.232470865338982	3	Paclitaxel	Disulfiram	MCF7(Sensitive_Paclitaxel)	2021-01-25	uM	uM
10	10	0.338849730185794	3	Paclitaxel	Disulfiram	MCF7(Sensitive_Paclitaxel)	2021-01-25	uM	uM
10	3	0.330553163066214	3	Paclitaxel	Disulfiram	MCF7(Sensitive_Paclitaxel)	2021-01-25	uM	uM
10	1	0.341108435429154	3	Paclitaxel	Disulfiram	MCF7(Sensitive_Paclitaxel)	2021-01-25	uM	uM
10	0.3	0.328355978977343	3	Paclitaxel	Disulfiram	MCF7(Sensitive_Paclitaxel)	2021-01-25	uM	uM
30	3000	0.154593872493013	3	Paclitaxel	Disulfiram	MCF7(Sensitive_Paclitaxel)	2021-01-25	uM	uM
30	1000	0.133246031885535	3	Paclitaxel	Disulfiram	MCF7(Sensitive_Paclitaxel)	2021-01-25	uM	uM
30	300	0.0888892794993936	3	Paclitaxel	Disulfiram	MCF7(Sensitive_Paclitaxel)	2021-01-25	uM	uM
30	100	0.171679175968079	3	Paclitaxel	Disulfiram	MCF7(Sensitive_Paclitaxel)	2021-01-25	uM	uM
30	30	0.202808880139214	3	Paclitaxel	Disulfiram	MCF7(Sensitive_Paclitaxel)	2021-01-25	uM	uM
30	10	0.272354150920181	3	Paclitaxel	Disulfiram	MCF7(Sensitive_Paclitaxel)	2021-01-25	uM	uM
30	3	0.258845863141797	3	Paclitaxel	Disulfiram	MCF7(Sensitive_Paclitaxel)	2021-01-25	uM	uM
30	1	0.268276177251235	3	Paclitaxel	Disulfiram	MCF7(Sensitive_Paclitaxel)	2021-01-25	uM	uM
30	0.3	0.261218821957779	3	Paclitaxel	Disulfiram	MCF7(Sensitive_Paclitaxel)	2021-01-25	uM	uM
100	3000	0.157309592026858	3	Paclitaxel	Disulfiram	MCF7(Sensitive_Paclitaxel)	2021-01-25	uM	uM
100	1000	0.11878856058076	3	Paclitaxel	Disulfiram	MCF7(Sensitive_Paclitaxel)	2021-01-25	uM	uM
100	300	0.0845476437397831	3	Paclitaxel	Disulfiram	MCF7(Sensitive_Paclitaxel)	2021-01-25	uM	uM
100	100	0.173322669666555	3	Paclitaxel	Disulfiram	MCF7(Sensitive_Paclitaxel)	2021-01-25	uM	uM
100	30	0.240196164595454	3	Paclitaxel	Disulfiram	MCF7(Sensitive_Paclitaxel)	2021-01-25	uM	uM
100	10	0.25691234114359	3	Paclitaxel	Disulfiram	MCF7(Sensitive_Paclitaxel)	2021-01-25	uM	uM
100	3	0.263459949728428	3	Paclitaxel	Disulfiram	MCF7(Sensitive_Paclitaxel)	2021-01-25	uM	uM
100	1	0.246093406689986	3	Paclitaxel	Disulfiram	MCF7(Sensitive_Paclitaxel)	2021-01-25	uM	uM
100	0.3	0.282672127401522	3	Paclitaxel	Disulfiram	MCF7(Sensitive_Paclitaxel)	2021-01-25	uM	uM
300	3000	0.148661475453059	3	Paclitaxel	Disulfiram	MCF7(Sensitive_Paclitaxel)	2021-01-25	uM	uM
300	1000	0.110105289061539	3	Paclitaxel	Disulfiram	MCF7(Sensitive_Paclitaxel)	2021-01-25	uM	uM
300	300	0.132112284895678	3	Paclitaxel	Disulfiram	MCF7(Sensitive_Paclitaxel)	2021-01-25	uM	uM
300	100	0.165579792937371	3	Paclitaxel	Disulfiram	MCF7(Sensitive_Paclitaxel)	2021-01-25	uM	uM
300	30	0.235661176636023	3	Paclitaxel	Disulfiram	MCF7(Sensitive_Paclitaxel)	2021-01-25	uM	uM
300	10	0.246286758889807	3	Paclitaxel	Disulfiram	MCF7(Sensitive_Paclitaxel)	2021-01-25	uM	uM
300	3	0.272318995974759	3	Paclitaxel	Disulfiram	MCF7(Sensitive_Paclitaxel)	2021-01-25	uM	uM
300	1	0.236311543126329	3	Paclitaxel	Disulfiram	MCF7(Sensitive_Paclitaxel)	2021-01-25	uM	uM
300	0.3	0.243799546501204	3	Paclitaxel	Disulfiram	MCF7(Sensitive_Paclitaxel)	2021-01-25	uM	uM
3000	0	0.23763174334482	4	Paclitaxel	Disulfiram	MCF7(Sensitive_Paclitaxel)	2021-01-25	uM	uM
1000	0	0.245954496906676	4	Paclitaxel	Disulfiram	MCF7(Sensitive_Paclitaxel)	2021-01-25	uM	uM
300	0	0.271245188722971	4	Paclitaxel	Disulfiram	MCF7(Sensitive_Paclitaxel)	2021-01-25	uM	uM
100	0	0.287749632226992	4	Paclitaxel	Disulfiram	MCF7(Sensitive_Paclitaxel)	2021-01-25	uM	uM
30	0	0.275477097313746	4	Paclitaxel	Disulfiram	MCF7(Sensitive_Paclitaxel)	2021-01-25	uM	uM
10	0	0.393668258670375	4	Paclitaxel	Disulfiram	MCF7(Sensitive_Paclitaxel)	2021-01-25	uM	uM
3	0	0.489067569473833	4	Paclitaxel	Disulfiram	MCF7(Sensitive_Paclitaxel)	2021-01-25	uM	uM
1	0	0.979686838764283	4	Paclitaxel	Disulfiram	MCF7(Sensitive_Paclitaxel)	2021-01-25	uM	uM
0.3	0	1.09824073514298	4	Paclitaxel	Disulfiram	MCF7(Sensitive_Paclitaxel)	2021-01-25	uM	uM
0	0	1	4	Paclitaxel	Disulfiram	MCF7(Sensitive_Paclitaxel)	2021-01-25	uM	uM
0	3000	0.492563932047639	4	Paclitaxel	Disulfiram	MCF7(Sensitive_Paclitaxel)	2021-01-25	uM	uM
0	1000	0.363883682969591	4	Paclitaxel	Disulfiram	MCF7(Sensitive_Paclitaxel)	2021-01-25	uM	uM
0	300	0.0987848376760776	4	Paclitaxel	Disulfiram	MCF7(Sensitive_Paclitaxel)	2021-01-25	uM	uM
0	100	0.203413739596558	4	Paclitaxel	Disulfiram	MCF7(Sensitive_Paclitaxel)	2021-01-25	uM	uM
0	30	0.962547608971646	4	Paclitaxel	Disulfiram	MCF7(Sensitive_Paclitaxel)	2021-01-25	uM	uM
0	10	1.08173629163896	4	Paclitaxel	Disulfiram	MCF7(Sensitive_Paclitaxel)	2021-01-25	uM	uM
0	3	1.06176571347964	4	Paclitaxel	Disulfiram	MCF7(Sensitive_Paclitaxel)	2021-01-25	uM	uM
0	1	1.0690607178123	4	Paclitaxel	Disulfiram	MCF7(Sensitive_Paclitaxel)	2021-01-25	uM	uM
0	0.3	1.11702234850775	4	Paclitaxel	Disulfiram	MCF7(Sensitive_Paclitaxel)	2021-01-25	uM	uM
10	3000	0.201015658061786	4	Paclitaxel	Disulfiram	MCF7(Sensitive_Paclitaxel)	2021-01-25	uM	uM
10	1000	0.12305785623602	4	Paclitaxel	Disulfiram	MCF7(Sensitive_Paclitaxel)	2021-01-25	uM	uM
10	300	0.0719827499345062	4	Paclitaxel	Disulfiram	MCF7(Sensitive_Paclitaxel)	2021-01-25	uM	uM
10	100	0.154817322612498	4	Paclitaxel	Disulfiram	MCF7(Sensitive_Paclitaxel)	2021-01-25	uM	uM
10	30	0.270408882977651	4	Paclitaxel	Disulfiram	MCF7(Sensitive_Paclitaxel)	2021-01-25	uM	uM
10	10	0.414878181488423	4	Paclitaxel	Disulfiram	MCF7(Sensitive_Paclitaxel)	2021-01-25	uM	uM
10	3	0.421316728130101	4	Paclitaxel	Disulfiram	MCF7(Sensitive_Paclitaxel)	2021-01-25	uM	uM
10	1	0.457368558934365	4	Paclitaxel	Disulfiram	MCF7(Sensitive_Paclitaxel)	2021-01-25	uM	uM
10	0.3	0.381970054208734	4	Paclitaxel	Disulfiram	MCF7(Sensitive_Paclitaxel)	2021-01-25	uM	uM
30	3000	0.112558692541765	4	Paclitaxel	Disulfiram	MCF7(Sensitive_Paclitaxel)	2021-01-25	uM	uM
30	1000	0.0733027023759144	4	Paclitaxel	Disulfiram	MCF7(Sensitive_Paclitaxel)	2021-01-25	uM	uM
30	300	0.0659270902605647	4	Paclitaxel	Disulfiram	MCF7(Sensitive_Paclitaxel)	2021-01-25	uM	uM
30	100	0.148368699997985	4	Paclitaxel	Disulfiram	MCF7(Sensitive_Paclitaxel)	2021-01-25	uM	uM
30	30	0.199776313403059	4	Paclitaxel	Disulfiram	MCF7(Sensitive_Paclitaxel)	2021-01-25	uM	uM
30	10	0.242075247365133	4	Paclitaxel	Disulfiram	MCF7(Sensitive_Paclitaxel)	2021-01-25	uM	uM
30	3	0.24730467726659	4	Paclitaxel	Disulfiram	MCF7(Sensitive_Paclitaxel)	2021-01-25	uM	uM
30	1	0.257632549422647	4	Paclitaxel	Disulfiram	MCF7(Sensitive_Paclitaxel)	2021-01-25	uM	uM
30	0.3	0.288878141184531	4	Paclitaxel	Disulfiram	MCF7(Sensitive_Paclitaxel)	2021-01-25	uM	uM
100	3000	0.141990609193318	4	Paclitaxel	Disulfiram	MCF7(Sensitive_Paclitaxel)	2021-01-25	uM	uM
100	1000	0.093122140942708	4	Paclitaxel	Disulfiram	MCF7(Sensitive_Paclitaxel)	2021-01-25	uM	uM
100	300	0.0673981822945005	4	Paclitaxel	Disulfiram	MCF7(Sensitive_Paclitaxel)	2021-01-25	uM	uM
100	100	0.15493823428652	4	Paclitaxel	Disulfiram	MCF7(Sensitive_Paclitaxel)	2021-01-25	uM	uM
100	30	0.204441488825746	4	Paclitaxel	Disulfiram	MCF7(Sensitive_Paclitaxel)	2021-01-25	uM	uM
100	10	0.252614714950729	4	Paclitaxel	Disulfiram	MCF7(Sensitive_Paclitaxel)	2021-01-25	uM	uM
100	3	0.26406102009149	4	Paclitaxel	Disulfiram	MCF7(Sensitive_Paclitaxel)	2021-01-25	uM	uM
100	1	0.22482518187131	4	Paclitaxel	Disulfiram	MCF7(Sensitive_Paclitaxel)	2021-01-25	uM	uM
100	0.3	0.255214315942204	4	Paclitaxel	Disulfiram	MCF7(Sensitive_Paclitaxel)	2021-01-25	uM	uM
300	3000	0.0913689216693872	4	Paclitaxel	Disulfiram	MCF7(Sensitive_Paclitaxel)	2021-01-25	uM	uM
300	1000	0.0441226850452411	4	Paclitaxel	Disulfiram	MCF7(Sensitive_Paclitaxel)	2021-01-25	uM	uM
300	300	0.0765471656288415	4	Paclitaxel	Disulfiram	MCF7(Sensitive_Paclitaxel)	2021-01-25	uM	uM
300	100	0.130463696269875	4	Paclitaxel	Disulfiram	MCF7(Sensitive_Paclitaxel)	2021-01-25	uM	uM
300	30	0.209882514156742	4	Paclitaxel	Disulfiram	MCF7(Sensitive_Paclitaxel)	2021-01-25	uM	uM
300	10	0.215938173830683	4	Paclitaxel	Disulfiram	MCF7(Sensitive_Paclitaxel)	2021-01-25	uM	uM
300	3	0.25923462910344	4	Paclitaxel	Disulfiram	MCF7(Sensitive_Paclitaxel)	2021-01-25	uM	uM
300	1	0.219575600024182	4	Paclitaxel	Disulfiram	MCF7(Sensitive_Paclitaxel)	2021-01-25	uM	uM
300	0.3	0.242387602523024	4	Paclitaxel	Disulfiram	MCF7(Sensitive_Paclitaxel)	2021-01-25	uM	uM
