# Supplementary material for: A novel combination therapy for ER+ breast cancer suppresses drug resistance via an evolutionary double-bind
Source: Mol Syst Biol. 2026 Mar 26;22(7):1070–96. doi: 10.1038/s44320-026-00191-z (PMC13328575; doi:10.1038/s44320-026-00191-z)
Supplement: Supplementary file 3 — Source data Fig. 2 [file 44320_2026_191_MOESM3_ESM.zip › Figure2/Fig2 - Panels A-D_MCF7/MCF7(Doxorubicin_Disulfiram)_Resistant_Paclitaxel.csv]

drug1.conc	drug2.conc	effect	batch	drug1	drug2	sample	expt.date	drug1.units	drug2.units
3000	0	0.28068303094984	1	Doxorubicin	Disulfiram	MCF7(Resistant_Paclitaxel)	2021-02-23	uM	uM
1000	0	0.181163287086446	1	Doxorubicin	Disulfiram	MCF7(Resistant_Paclitaxel)	2021-02-23	uM	uM
300	0	0.303598956480493	1	Doxorubicin	Disulfiram	MCF7(Resistant_Paclitaxel)	2021-02-23	uM	uM
100	0	0.675056326337009	1	Doxorubicin	Disulfiram	MCF7(Resistant_Paclitaxel)	2021-02-23	uM	uM
30	0	0.927724415984822	1	Doxorubicin	Disulfiram	MCF7(Resistant_Paclitaxel)	2021-02-23	uM	uM
10	0	0.855715640934424	1	Doxorubicin	Disulfiram	MCF7(Resistant_Paclitaxel)	2021-02-23	uM	uM
3	0	1.05383612000474	1	Doxorubicin	Disulfiram	MCF7(Resistant_Paclitaxel)	2021-02-23	uM	uM
1	0	0.97764733783944	1	Doxorubicin	Disulfiram	MCF7(Resistant_Paclitaxel)	2021-02-23	uM	uM
0.3	0	1.23227202656231	1	Doxorubicin	Disulfiram	MCF7(Resistant_Paclitaxel)	2021-02-23	uM	uM
0	0	1	1	Doxorubicin	Disulfiram	MCF7(Resistant_Paclitaxel)	2021-02-23	uM	uM
0	3000	0.393839677457607	1	Doxorubicin	Disulfiram	MCF7(Resistant_Paclitaxel)	2021-02-23	uM	uM
0	1000	0.216856397486067	1	Doxorubicin	Disulfiram	MCF7(Resistant_Paclitaxel)	2021-02-23	uM	uM
0	300	0.163257441005573	1	Doxorubicin	Disulfiram	MCF7(Resistant_Paclitaxel)	2021-02-23	uM	uM
0	100	0.610696074943674	1	Doxorubicin	Disulfiram	MCF7(Resistant_Paclitaxel)	2021-02-23	uM	uM
0	30	0.990661686232657	1	Doxorubicin	Disulfiram	MCF7(Resistant_Paclitaxel)	2021-02-23	uM	uM
0	10	0.827463536108147	1	Doxorubicin	Disulfiram	MCF7(Resistant_Paclitaxel)	2021-02-23	uM	uM
0	3	0.984110043875252	1	Doxorubicin	Disulfiram	MCF7(Resistant_Paclitaxel)	2021-02-23	uM	uM
0	1	1.00171943555081	1	Doxorubicin	Disulfiram	MCF7(Resistant_Paclitaxel)	2021-02-23	uM	uM
0	0.3	0.685284003320289	1	Doxorubicin	Disulfiram	MCF7(Resistant_Paclitaxel)	2021-02-23	uM	uM
0.1	3000	0.17126170994901	1	Doxorubicin	Disulfiram	MCF7(Resistant_Paclitaxel)	2021-02-23	uM	uM
0.1	1000	0.510613067710186	1	Doxorubicin	Disulfiram	MCF7(Resistant_Paclitaxel)	2021-02-23	uM	uM
0.1	300	0.115676508952923	1	Doxorubicin	Disulfiram	MCF7(Resistant_Paclitaxel)	2021-02-23	uM	uM
0.1	100	0.602098897189612	1	Doxorubicin	Disulfiram	MCF7(Resistant_Paclitaxel)	2021-02-23	uM	uM
0.1	30	0.863512391794142	1	Doxorubicin	Disulfiram	MCF7(Resistant_Paclitaxel)	2021-02-23	uM	uM
0.1	10	1.07236452033677	1	Doxorubicin	Disulfiram	MCF7(Resistant_Paclitaxel)	2021-02-23	uM	uM
0.1	3	1.29337127949721	1	Doxorubicin	Disulfiram	MCF7(Resistant_Paclitaxel)	2021-02-23	uM	uM
0.1	1	1.04749199573106	1	Doxorubicin	Disulfiram	MCF7(Resistant_Paclitaxel)	2021-02-23	uM	uM
0.1	0.3	0.968516542155816	1	Doxorubicin	Disulfiram	MCF7(Resistant_Paclitaxel)	2021-02-23	uM	uM
1	3000	0.178020870390134	1	Doxorubicin	Disulfiram	MCF7(Resistant_Paclitaxel)	2021-02-23	uM	uM
1	1000	0.36751452626586	1	Doxorubicin	Disulfiram	MCF7(Resistant_Paclitaxel)	2021-02-23	uM	uM
1	300	0.0384204909284952	1	Doxorubicin	Disulfiram	MCF7(Resistant_Paclitaxel)	2021-02-23	uM	uM
1	100	0.466678524842879	1	Doxorubicin	Disulfiram	MCF7(Resistant_Paclitaxel)	2021-02-23	uM	uM
1	30	1.1107257203842	1	Doxorubicin	Disulfiram	MCF7(Resistant_Paclitaxel)	2021-02-23	uM	uM
1	10	0.868255662279141	1	Doxorubicin	Disulfiram	MCF7(Resistant_Paclitaxel)	2021-02-23	uM	uM
1	3	1.13696193525436	1	Doxorubicin	Disulfiram	MCF7(Resistant_Paclitaxel)	2021-02-23	uM	uM
1	1	1.26259931222578	1	Doxorubicin	Disulfiram	MCF7(Resistant_Paclitaxel)	2021-02-23	uM	uM
1	0.3	0.955709711846318	1	Doxorubicin	Disulfiram	MCF7(Resistant_Paclitaxel)	2021-02-23	uM	uM
10	3000	0.284774101743152	1	Doxorubicin	Disulfiram	MCF7(Resistant_Paclitaxel)	2021-02-23	uM	uM
10	1000	0.0833333333333333	1	Doxorubicin	Disulfiram	MCF7(Resistant_Paclitaxel)	2021-02-23	uM	uM
10	300	0.121813115142891	1	Doxorubicin	Disulfiram	MCF7(Resistant_Paclitaxel)	2021-02-23	uM	uM
10	100	0.4019921736037	1	Doxorubicin	Disulfiram	MCF7(Resistant_Paclitaxel)	2021-02-23	uM	uM
10	30	0.835112059765208	1	Doxorubicin	Disulfiram	MCF7(Resistant_Paclitaxel)	2021-02-23	uM	uM
10	10	0.827937863156647	1	Doxorubicin	Disulfiram	MCF7(Resistant_Paclitaxel)	2021-02-23	uM	uM
10	3	0.914383967745761	1	Doxorubicin	Disulfiram	MCF7(Resistant_Paclitaxel)	2021-02-23	uM	uM
10	1	0.883463773271671	1	Doxorubicin	Disulfiram	MCF7(Resistant_Paclitaxel)	2021-02-23	uM	uM
10	0.3	0.765415629076248	1	Doxorubicin	Disulfiram	MCF7(Resistant_Paclitaxel)	2021-02-23	uM	uM
100	3000	0.0941539191272382	1	Doxorubicin	Disulfiram	MCF7(Resistant_Paclitaxel)	2021-02-23	uM	uM
100	1000	0.092197320052176	1	Doxorubicin	Disulfiram	MCF7(Resistant_Paclitaxel)	2021-02-23	uM	uM
100	300	0.13011383849164	1	Doxorubicin	Disulfiram	MCF7(Resistant_Paclitaxel)	2021-02-23	uM	uM
100	100	0.393513577611763	1	Doxorubicin	Disulfiram	MCF7(Resistant_Paclitaxel)	2021-02-23	uM	uM
100	30	0.556118818925649	1	Doxorubicin	Disulfiram	MCF7(Resistant_Paclitaxel)	2021-02-23	uM	uM
100	10	0.436766275346852	1	Doxorubicin	Disulfiram	MCF7(Resistant_Paclitaxel)	2021-02-23	uM	uM
100	3	0.592671647100676	1	Doxorubicin	Disulfiram	MCF7(Resistant_Paclitaxel)	2021-02-23	uM	uM
100	1	0.373858650539547	1	Doxorubicin	Disulfiram	MCF7(Resistant_Paclitaxel)	2021-02-23	uM	uM
100	0.3	0.454138503498162	1	Doxorubicin	Disulfiram	MCF7(Resistant_Paclitaxel)	2021-02-23	uM	uM
3000	0	0.275666811065041	2	Doxorubicin	Disulfiram	MCF7(Resistant_Paclitaxel)	2021-02-23	uM	uM
1000	0	0.171823751469769	2	Doxorubicin	Disulfiram	MCF7(Resistant_Paclitaxel)	2021-02-23	uM	uM
300	0	0.299647255399468	2	Doxorubicin	Disulfiram	MCF7(Resistant_Paclitaxel)	2021-02-23	uM	uM
100	0	0.693174082554614	2	Doxorubicin	Disulfiram	MCF7(Resistant_Paclitaxel)	2021-02-23	uM	uM
30	0	0.808218330342224	2	Doxorubicin	Disulfiram	MCF7(Resistant_Paclitaxel)	2021-02-23	uM	uM
10	0	1.25456402005075	2	Doxorubicin	Disulfiram	MCF7(Resistant_Paclitaxel)	2021-02-23	uM	uM
3	0	1.00058790766755	2	Doxorubicin	Disulfiram	MCF7(Resistant_Paclitaxel)	2021-02-23	uM	uM
1	0	0.907822266229346	2	Doxorubicin	Disulfiram	MCF7(Resistant_Paclitaxel)	2021-02-23	uM	uM
0.3	0	0.989788972089857	2	Doxorubicin	Disulfiram	MCF7(Resistant_Paclitaxel)	2021-02-23	uM	uM
0	0	1	2	Doxorubicin	Disulfiram	MCF7(Resistant_Paclitaxel)	2021-02-23	uM	uM
0	3000	0.553592425273841	2	Doxorubicin	Disulfiram	MCF7(Resistant_Paclitaxel)	2021-02-23	uM	uM
0	1000	0.101398601398601	2	Doxorubicin	Disulfiram	MCF7(Resistant_Paclitaxel)	2021-02-23	uM	uM
0	300	0.0705489201064422	2	Doxorubicin	Disulfiram	MCF7(Resistant_Paclitaxel)	2021-02-23	uM	uM
0	100	0.497895909400334	2	Doxorubicin	Disulfiram	MCF7(Resistant_Paclitaxel)	2021-02-23	uM	uM
0	30	1.03948264125255	2	Doxorubicin	Disulfiram	MCF7(Resistant_Paclitaxel)	2021-02-23	uM	uM
0	10	0.980413391917817	2	Doxorubicin	Disulfiram	MCF7(Resistant_Paclitaxel)	2021-02-23	uM	uM
0	3	0.949904078222662	2	Doxorubicin	Disulfiram	MCF7(Resistant_Paclitaxel)	2021-02-23	uM	uM
0	1	0.994987313571384	2	Doxorubicin	Disulfiram	MCF7(Resistant_Paclitaxel)	2021-02-23	uM	uM
0	0.3	1.00250634321431	2	Doxorubicin	Disulfiram	MCF7(Resistant_Paclitaxel)	2021-02-23	uM	uM
0.1	3000	0.429636734946469	2	Doxorubicin	Disulfiram	MCF7(Resistant_Paclitaxel)	2021-02-23	uM	uM
0.1	1000	0.0870103347979454	2	Doxorubicin	Disulfiram	MCF7(Resistant_Paclitaxel)	2021-02-23	uM	uM
0.1	300	0.0531592301503806	2	Doxorubicin	Disulfiram	MCF7(Resistant_Paclitaxel)	2021-02-23	uM	uM
0.1	100	0.417661984033665	2	Doxorubicin	Disulfiram	MCF7(Resistant_Paclitaxel)	2021-02-23	uM	uM
0.1	30	0.90905996658209	2	Doxorubicin	Disulfiram	MCF7(Resistant_Paclitaxel)	2021-02-23	uM	uM
0.1	10	0.908533943932174	2	Doxorubicin	Disulfiram	MCF7(Resistant_Paclitaxel)	2021-02-23	uM	uM
0.1	3	1.01277925614209	2	Doxorubicin	Disulfiram	MCF7(Resistant_Paclitaxel)	2021-02-23	uM	uM
0.1	1	1.01132495822761	2	Doxorubicin	Disulfiram	MCF7(Resistant_Paclitaxel)	2021-02-23	uM	uM
0.1	0.3	1.02772448790148	2	Doxorubicin	Disulfiram	MCF7(Resistant_Paclitaxel)	2021-02-23	uM	uM
1	3000	0.431555170493224	2	Doxorubicin	Disulfiram	MCF7(Resistant_Paclitaxel)	2021-02-23	uM	uM
1	1000	0.223157373599851	2	Doxorubicin	Disulfiram	MCF7(Resistant_Paclitaxel)	2021-02-23	uM	uM
1	300	0.0484250263011325	2	Doxorubicin	Disulfiram	MCF7(Resistant_Paclitaxel)	2021-02-23	uM	uM
1	100	0.452874559069249	2	Doxorubicin	Disulfiram	MCF7(Resistant_Paclitaxel)	2021-02-23	uM	uM
1	30	0.786837056748561	2	Doxorubicin	Disulfiram	MCF7(Resistant_Paclitaxel)	2021-02-23	uM	uM
1	10	1.03542917259731	2	Doxorubicin	Disulfiram	MCF7(Resistant_Paclitaxel)	2021-02-23	uM	uM
1	3	0.845194628380469	2	Doxorubicin	Disulfiram	MCF7(Resistant_Paclitaxel)	2021-02-23	uM	uM
1	1	0.857540689399096	2	Doxorubicin	Disulfiram	MCF7(Resistant_Paclitaxel)	2021-02-23	uM	uM
1	0.3	0.994739773500835	2	Doxorubicin	Disulfiram	MCF7(Resistant_Paclitaxel)	2021-02-23	uM	uM
10	3000	0.107710873197599	2	Doxorubicin	Disulfiram	MCF7(Resistant_Paclitaxel)	2021-02-23	uM	uM
10	1000	0.112537904573303	2	Doxorubicin	Disulfiram	MCF7(Resistant_Paclitaxel)	2021-02-23	uM	uM
10	300	0.0160282195680426	2	Doxorubicin	Disulfiram	MCF7(Resistant_Paclitaxel)	2021-02-23	uM	uM
10	100	0.248592115848753	2	Doxorubicin	Disulfiram	MCF7(Resistant_Paclitaxel)	2021-02-23	uM	uM
10	30	0.551488334674175	2	Doxorubicin	Disulfiram	MCF7(Resistant_Paclitaxel)	2021-02-23	uM	uM
10	10	0.682189491924005	2	Doxorubicin	Disulfiram	MCF7(Resistant_Paclitaxel)	2021-02-23	uM	uM
10	3	0.544340615137075	2	Doxorubicin	Disulfiram	MCF7(Resistant_Paclitaxel)	2021-02-23	uM	uM
10	1	0.713472368339625	2	Doxorubicin	Disulfiram	MCF7(Resistant_Paclitaxel)	2021-02-23	uM	uM
10	0.3	0.67559873754564	2	Doxorubicin	Disulfiram	MCF7(Resistant_Paclitaxel)	2021-02-23	uM	uM
100	3000	0.0472801534748437	2	Doxorubicin	Disulfiram	MCF7(Resistant_Paclitaxel)	2021-02-23	uM	uM
100	1000	0.0583575716319079	2	Doxorubicin	Disulfiram	MCF7(Resistant_Paclitaxel)	2021-02-23	uM	uM
100	300	0.0254656847577202	2	Doxorubicin	Disulfiram	MCF7(Resistant_Paclitaxel)	2021-02-23	uM	uM
100	100	0.23547249210966	2	Doxorubicin	Disulfiram	MCF7(Resistant_Paclitaxel)	2021-02-23	uM	uM
100	30	0.317191657899623	2	Doxorubicin	Disulfiram	MCF7(Resistant_Paclitaxel)	2021-02-23	uM	uM
100	10	0.408503001423355	2	Doxorubicin	Disulfiram	MCF7(Resistant_Paclitaxel)	2021-02-23	uM	uM
100	3	0.395507147719537	2	Doxorubicin	Disulfiram	MCF7(Resistant_Paclitaxel)	2021-02-23	uM	uM
100	1	0.412401757534501	2	Doxorubicin	Disulfiram	MCF7(Resistant_Paclitaxel)	2021-02-23	uM	uM
100	0.3	0.395259607648988	2	Doxorubicin	Disulfiram	MCF7(Resistant_Paclitaxel)	2021-02-23	uM	uM
3000	0	0.247114952290553	3	Doxorubicin	Disulfiram	MCF7(Resistant_Paclitaxel)	2021-02-23	uM	uM
1000	0	0.228455812559325	3	Doxorubicin	Disulfiram	MCF7(Resistant_Paclitaxel)	2021-02-23	uM	uM
300	0	0.512439426487486	3	Doxorubicin	Disulfiram	MCF7(Resistant_Paclitaxel)	2021-02-23	uM	uM
100	0	0.809461957336264	3	Doxorubicin	Disulfiram	MCF7(Resistant_Paclitaxel)	2021-02-23	uM	uM
30	0	0.975970425138632	3	Doxorubicin	Disulfiram	MCF7(Resistant_Paclitaxel)	2021-02-23	uM	uM
10	0	1.06681820452615	3	Doxorubicin	Disulfiram	MCF7(Resistant_Paclitaxel)	2021-02-23	uM	uM
3	0	1.10393665384423	3	Doxorubicin	Disulfiram	MCF7(Resistant_Paclitaxel)	2021-02-23	uM	uM
1	0	1.13053904181446	3	Doxorubicin	Disulfiram	MCF7(Resistant_Paclitaxel)	2021-02-23	uM	uM
0.3	0	0.952565319478443	3	Doxorubicin	Disulfiram	MCF7(Resistant_Paclitaxel)	2021-02-23	uM	uM
0	0	1	3	Doxorubicin	Disulfiram	MCF7(Resistant_Paclitaxel)	2021-02-23	uM	uM
0	3000	0.488934405755108	3	Doxorubicin	Disulfiram	MCF7(Resistant_Paclitaxel)	2021-02-23	uM	uM
0	1000	0.518759054803417	3	Doxorubicin	Disulfiram	MCF7(Resistant_Paclitaxel)	2021-02-23	uM	uM
0	300	0.152820102912524	3	Doxorubicin	Disulfiram	MCF7(Resistant_Paclitaxel)	2021-02-23	uM	uM
0	100	0.529849627816356	3	Doxorubicin	Disulfiram	MCF7(Resistant_Paclitaxel)	2021-02-23	uM	uM
0	30	0.993805265524304	3	Doxorubicin	Disulfiram	MCF7(Resistant_Paclitaxel)	2021-02-23	uM	uM
0	10	1.04126492481391	3	Doxorubicin	Disulfiram	MCF7(Resistant_Paclitaxel)	2021-02-23	uM	uM
0	3	0.966353599440476	3	Doxorubicin	Disulfiram	MCF7(Resistant_Paclitaxel)	2021-02-23	uM	uM
0	1	1.08999850127392	3	Doxorubicin	Disulfiram	MCF7(Resistant_Paclitaxel)	2021-02-23	uM	uM
0	0.3	1.14277863815757	3	Doxorubicin	Disulfiram	MCF7(Resistant_Paclitaxel)	2021-02-23	uM	uM
0.1	3000	0.3561972323525	3	Doxorubicin	Disulfiram	MCF7(Resistant_Paclitaxel)	2021-02-23	uM	uM
0.1	1000	0.40730379177699	3	Doxorubicin	Disulfiram	MCF7(Resistant_Paclitaxel)	2021-02-23	uM	uM
0.1	300	0.119298596193236	3	Doxorubicin	Disulfiram	MCF7(Resistant_Paclitaxel)	2021-02-23	uM	uM
0.1	100	0.47212369485937	3	Doxorubicin	Disulfiram	MCF7(Resistant_Paclitaxel)	2021-02-23	uM	uM
0.1	30	0.991232452415447	3	Doxorubicin	Disulfiram	MCF7(Resistant_Paclitaxel)	2021-02-23	uM	uM
0.1	10	0.901508717590048	3	Doxorubicin	Disulfiram	MCF7(Resistant_Paclitaxel)	2021-02-23	uM	uM
0.1	3	1.0602238097617	3	Doxorubicin	Disulfiram	MCF7(Resistant_Paclitaxel)	2021-02-23	uM	uM
0.1	1	0.928186041864415	3	Doxorubicin	Disulfiram	MCF7(Resistant_Paclitaxel)	2021-02-23	uM	uM
0.1	0.3	1.01875905480342	3	Doxorubicin	Disulfiram	MCF7(Resistant_Paclitaxel)	2021-02-23	uM	uM
1	3000	0.340035969425988	3	Doxorubicin	Disulfiram	MCF7(Resistant_Paclitaxel)	2021-02-23	uM	uM
1	1000	0.380401658590198	3	Doxorubicin	Disulfiram	MCF7(Resistant_Paclitaxel)	2021-02-23	uM	uM
1	300	0.114877354248888	3	Doxorubicin	Disulfiram	MCF7(Resistant_Paclitaxel)	2021-02-23	uM	uM
1	100	0.529799670280262	3	Doxorubicin	Disulfiram	MCF7(Resistant_Paclitaxel)	2021-02-23	uM	uM
1	30	0.864615077184393	3	Doxorubicin	Disulfiram	MCF7(Resistant_Paclitaxel)	2021-02-23	uM	uM
1	10	0.949792676225209	3	Doxorubicin	Disulfiram	MCF7(Resistant_Paclitaxel)	2021-02-23	uM	uM
1	3	1.02502872558325	3	Doxorubicin	Disulfiram	MCF7(Resistant_Paclitaxel)	2021-02-23	uM	uM
1	1	0.978118599190688	3	Doxorubicin	Disulfiram	MCF7(Resistant_Paclitaxel)	2021-02-23	uM	uM
1	0.3	1.02228106109807	3	Doxorubicin	Disulfiram	MCF7(Resistant_Paclitaxel)	2021-02-23	uM	uM
10	3000	0.444297347254833	3	Doxorubicin	Disulfiram	MCF7(Resistant_Paclitaxel)	2021-02-23	uM	uM
10	1000	0.298421341859419	3	Doxorubicin	Disulfiram	MCF7(Resistant_Paclitaxel)	2021-02-23	uM	uM
10	300	0.201503721836439	3	Doxorubicin	Disulfiram	MCF7(Resistant_Paclitaxel)	2021-02-23	uM	uM
10	100	0.385122645751112	3	Doxorubicin	Disulfiram	MCF7(Resistant_Paclitaxel)	2021-02-23	uM	uM
10	30	0.723684867862317	3	Doxorubicin	Disulfiram	MCF7(Resistant_Paclitaxel)	2021-02-23	uM	uM
10	10	0.754833391617125	3	Doxorubicin	Disulfiram	MCF7(Resistant_Paclitaxel)	2021-02-23	uM	uM
10	3	0.698756057351251	3	Doxorubicin	Disulfiram	MCF7(Resistant_Paclitaxel)	2021-02-23	uM	uM
10	1	0.779387520607484	3	Doxorubicin	Disulfiram	MCF7(Resistant_Paclitaxel)	2021-02-23	uM	uM
10	0.3	0.640230803816756	3	Doxorubicin	Disulfiram	MCF7(Resistant_Paclitaxel)	2021-02-23	uM	uM
100	3000	0.158640155867513	3	Doxorubicin	Disulfiram	MCF7(Resistant_Paclitaxel)	2021-02-23	uM	uM
100	1000	0.0894489683768797	3	Doxorubicin	Disulfiram	MCF7(Resistant_Paclitaxel)	2021-02-23	uM	uM
100	300	0.0982664734975271	3	Doxorubicin	Disulfiram	MCF7(Resistant_Paclitaxel)	2021-02-23	uM	uM
100	100	0.247189888594695	3	Doxorubicin	Disulfiram	MCF7(Resistant_Paclitaxel)	2021-02-23	uM	uM
100	30	0.501373832242594	3	Doxorubicin	Disulfiram	MCF7(Resistant_Paclitaxel)	2021-02-23	uM	uM
100	10	0.481765499325573	3	Doxorubicin	Disulfiram	MCF7(Resistant_Paclitaxel)	2021-02-23	uM	uM
100	3	0.475295998401359	3	Doxorubicin	Disulfiram	MCF7(Resistant_Paclitaxel)	2021-02-23	uM	uM
100	1	0.416920617475146	3	Doxorubicin	Disulfiram	MCF7(Resistant_Paclitaxel)	2021-02-23	uM	uM
100	0.3	0.549832642254084	3	Doxorubicin	Disulfiram	MCF7(Resistant_Paclitaxel)	2021-02-23	uM	uM
3000	0	0.267628664868897	4	Doxorubicin	Disulfiram	MCF7(Resistant_Paclitaxel)	2021-02-23	uM	uM
1000	0	0.209421079809513	4	Doxorubicin	Disulfiram	MCF7(Resistant_Paclitaxel)	2021-02-23	uM	uM
300	0	0.560674737506455	4	Doxorubicin	Disulfiram	MCF7(Resistant_Paclitaxel)	2021-02-23	uM	uM
100	0	0.83246313615239	4	Doxorubicin	Disulfiram	MCF7(Resistant_Paclitaxel)	2021-02-23	uM	uM
30	0	1.08795685352	4	Doxorubicin	Disulfiram	MCF7(Resistant_Paclitaxel)	2021-02-23	uM	uM
10	0	1.16415170118768	4	Doxorubicin	Disulfiram	MCF7(Resistant_Paclitaxel)	2021-02-23	uM	uM
3	0	1.09286247059499	4	Doxorubicin	Disulfiram	MCF7(Resistant_Paclitaxel)	2021-02-23	uM	uM
1	0	1.29425096104194	4	Doxorubicin	Disulfiram	MCF7(Resistant_Paclitaxel)	2021-02-23	uM	uM
0.3	0	1.29950083194676	4	Doxorubicin	Disulfiram	MCF7(Resistant_Paclitaxel)	2021-02-23	uM	uM
0	0	1	4	Doxorubicin	Disulfiram	MCF7(Resistant_Paclitaxel)	2021-02-23	uM	uM
0	3000	0.743416145504619	4	Doxorubicin	Disulfiram	MCF7(Resistant_Paclitaxel)	2021-02-23	uM	uM
0	1000	0.819065924608411	4	Doxorubicin	Disulfiram	MCF7(Resistant_Paclitaxel)	2021-02-23	uM	uM
0	300	0.16291812496414	4	Doxorubicin	Disulfiram	MCF7(Resistant_Paclitaxel)	2021-02-23	uM	uM
0	100	0.575190773997361	4	Doxorubicin	Disulfiram	MCF7(Resistant_Paclitaxel)	2021-02-23	uM	uM
0	30	1.21249067645878	4	Doxorubicin	Disulfiram	MCF7(Resistant_Paclitaxel)	2021-02-23	uM	uM
0	10	1.17998737735957	4	Doxorubicin	Disulfiram	MCF7(Resistant_Paclitaxel)	2021-02-23	uM	uM
0	3	1.30145160364909	4	Doxorubicin	Disulfiram	MCF7(Resistant_Paclitaxel)	2021-02-23	uM	uM
0	1	1.17815135693385	4	Doxorubicin	Disulfiram	MCF7(Resistant_Paclitaxel)	2021-02-23	uM	uM
0	0.3	1.12507889150267	4	Doxorubicin	Disulfiram	MCF7(Resistant_Paclitaxel)	2021-02-23	uM	uM
0.1	3000	0.684491364966435	4	Doxorubicin	Disulfiram	MCF7(Resistant_Paclitaxel)	2021-02-23	uM	uM
0.1	1000	0.382580756210913	4	Doxorubicin	Disulfiram	MCF7(Resistant_Paclitaxel)	2021-02-23	uM	uM
0.1	300	0.207240805553962	4	Doxorubicin	Disulfiram	MCF7(Resistant_Paclitaxel)	2021-02-23	uM	uM
0.1	100	0.733604911354639	4	Doxorubicin	Disulfiram	MCF7(Resistant_Paclitaxel)	2021-02-23	uM	uM
0.1	30	1.10155487979804	4	Doxorubicin	Disulfiram	MCF7(Resistant_Paclitaxel)	2021-02-23	uM	uM
0.1	10	1.03514257846119	4	Doxorubicin	Disulfiram	MCF7(Resistant_Paclitaxel)	2021-02-23	uM	uM
0.1	3	1.14771358081359	4	Doxorubicin	Disulfiram	MCF7(Resistant_Paclitaxel)	2021-02-23	uM	uM
0.1	1	0.98671753973263	4	Doxorubicin	Disulfiram	MCF7(Resistant_Paclitaxel)	2021-02-23	uM	uM
0.1	0.3	1.12923862527971	4	Doxorubicin	Disulfiram	MCF7(Resistant_Paclitaxel)	2021-02-23	uM	uM
1	3000	0.493889494520627	4	Doxorubicin	Disulfiram	MCF7(Resistant_Paclitaxel)	2021-02-23	uM	uM
1	1000	0.278271845774284	4	Doxorubicin	Disulfiram	MCF7(Resistant_Paclitaxel)	2021-02-23	uM	uM
1	300	0.147254575707155	4	Doxorubicin	Disulfiram	MCF7(Resistant_Paclitaxel)	2021-02-23	uM	uM
1	100	0.499454931436112	4	Doxorubicin	Disulfiram	MCF7(Resistant_Paclitaxel)	2021-02-23	uM	uM
1	30	1.01173331803316	4	Doxorubicin	Disulfiram	MCF7(Resistant_Paclitaxel)	2021-02-23	uM	uM
1	10	1.04501118824947	4	Doxorubicin	Disulfiram	MCF7(Resistant_Paclitaxel)	2021-02-23	uM	uM
1	3	1.06953927362442	4	Doxorubicin	Disulfiram	MCF7(Resistant_Paclitaxel)	2021-02-23	uM	uM
1	1	0.864622181421768	4	Doxorubicin	Disulfiram	MCF7(Resistant_Paclitaxel)	2021-02-23	uM	uM
1	0.3	1.15614779964427	4	Doxorubicin	Disulfiram	MCF7(Resistant_Paclitaxel)	2021-02-23	uM	uM
10	3000	0.321045384129898	4	Doxorubicin	Disulfiram	MCF7(Resistant_Paclitaxel)	2021-02-23	uM	uM
10	1000	0.603907280968501	4	Doxorubicin	Disulfiram	MCF7(Resistant_Paclitaxel)	2021-02-23	uM	uM
10	300	0.120747030810718	4	Doxorubicin	Disulfiram	MCF7(Resistant_Paclitaxel)	2021-02-23	uM	uM
10	100	0.429858282173389	4	Doxorubicin	Disulfiram	MCF7(Resistant_Paclitaxel)	2021-02-23	uM	uM
10	30	0.745940673589994	4	Doxorubicin	Disulfiram	MCF7(Resistant_Paclitaxel)	2021-02-23	uM	uM
10	10	0.769464685294624	4	Doxorubicin	Disulfiram	MCF7(Resistant_Paclitaxel)	2021-02-23	uM	uM
10	3	0.73521142922715	4	Doxorubicin	Disulfiram	MCF7(Resistant_Paclitaxel)	2021-02-23	uM	uM
10	1	0.680360319008549	4	Doxorubicin	Disulfiram	MCF7(Resistant_Paclitaxel)	2021-02-23	uM	uM
10	0.3	0.825147742268633	4	Doxorubicin	Disulfiram	MCF7(Resistant_Paclitaxel)	2021-02-23	uM	uM
100	3000	0.326381318492168	4	Doxorubicin	Disulfiram	MCF7(Resistant_Paclitaxel)	2021-02-23	uM	uM
100	1000	0.108038326926387	4	Doxorubicin	Disulfiram	MCF7(Resistant_Paclitaxel)	2021-02-23	uM	uM
100	300	0.0294623902690917	4	Doxorubicin	Disulfiram	MCF7(Resistant_Paclitaxel)	2021-02-23	uM	uM
100	100	0.290119915084055	4	Doxorubicin	Disulfiram	MCF7(Resistant_Paclitaxel)	2021-02-23	uM	uM
100	30	0.55295771415457	4	Doxorubicin	Disulfiram	MCF7(Resistant_Paclitaxel)	2021-02-23	uM	uM
100	10	0.50923747776694	4	Doxorubicin	Disulfiram	MCF7(Resistant_Paclitaxel)	2021-02-23	uM	uM
100	3	0.474467840954731	4	Doxorubicin	Disulfiram	MCF7(Resistant_Paclitaxel)	2021-02-23	uM	uM
100	1	0.525417407768661	4	Doxorubicin	Disulfiram	MCF7(Resistant_Paclitaxel)	2021-02-23	uM	uM
100	0.3	0.550031556601067	4	Doxorubicin	Disulfiram	MCF7(Resistant_Paclitaxel)	2021-02-23	uM	uM
