# Supplementary material for: A novel combination therapy for ER+ breast cancer suppresses drug resistance via an evolutionary double-bind
Source: Mol Syst Biol. 2026 Mar 26;22(7):1070–96. doi: 10.1038/s44320-026-00191-z (PMC13328575; doi:10.1038/s44320-026-00191-z)
Supplement: Supplementary file 3 — Source data Fig. 2 [file 44320_2026_191_MOESM3_ESM.zip › Figure2/Fig2 - Panels A-D_MCF7/MCF7(Doxorubicin_Disulfiram)_Resistant_Doxorubicin.csv]

drug1.conc	drug2.conc	effect	batch	drug1	drug2	sample	expt.date	drug1.units	drug2.units
3000	0	0.934519572953737	1	Doxorubicin	Disulfiram	MCF7(Resistant_Doxorubicin)	2021-01-25	uM	uM
1000	0	0.606761565836299	1	Doxorubicin	Disulfiram	MCF7(Resistant_Doxorubicin)	2021-01-25	uM	uM
300	0	0.726512455516014	1	Doxorubicin	Disulfiram	MCF7(Resistant_Doxorubicin)	2021-01-25	uM	uM
100	0	1.2626334519573	1	Doxorubicin	Disulfiram	MCF7(Resistant_Doxorubicin)	2021-01-25	uM	uM
30	0	1.34724199288256	1	Doxorubicin	Disulfiram	MCF7(Resistant_Doxorubicin)	2021-01-25	uM	uM
10	0	1.14332740213523	1	Doxorubicin	Disulfiram	MCF7(Resistant_Doxorubicin)	2021-01-25	uM	uM
3	0	1.42909252669039	1	Doxorubicin	Disulfiram	MCF7(Resistant_Doxorubicin)	2021-01-25	uM	uM
1	0	1.20978647686833	1	Doxorubicin	Disulfiram	MCF7(Resistant_Doxorubicin)	2021-01-25	uM	uM
0.3	0	1.03932384341637	1	Doxorubicin	Disulfiram	MCF7(Resistant_Doxorubicin)	2021-01-25	uM	uM
0	0	1	1	Doxorubicin	Disulfiram	MCF7(Resistant_Doxorubicin)	2021-01-25	uM	uM
0	3000	1.26895017793594	1	Doxorubicin	Disulfiram	MCF7(Resistant_Doxorubicin)	2021-01-25	uM	uM
0	900	0.00097864768683274	1	Doxorubicin	Disulfiram	MCF7(Resistant_Doxorubicin)	2021-01-25	uM	uM
0	300	0.0109430604982206	1	Doxorubicin	Disulfiram	MCF7(Resistant_Doxorubicin)	2021-01-25	uM	uM
0	90	0.149733096085409	1	Doxorubicin	Disulfiram	MCF7(Resistant_Doxorubicin)	2021-01-25	uM	uM
0	30	0.854092526690391	1	Doxorubicin	Disulfiram	MCF7(Resistant_Doxorubicin)	2021-01-25	uM	uM
0	9	1.34777580071174	1	Doxorubicin	Disulfiram	MCF7(Resistant_Doxorubicin)	2021-01-25	uM	uM
0	3	1.07695729537367	1	Doxorubicin	Disulfiram	MCF7(Resistant_Doxorubicin)	2021-01-25	uM	uM
0	0.9	1.45685053380783	1	Doxorubicin	Disulfiram	MCF7(Resistant_Doxorubicin)	2021-01-25	uM	uM
0	0.3	1.45160142348754	1	Doxorubicin	Disulfiram	MCF7(Resistant_Doxorubicin)	2021-01-25	uM	uM
10	3000	0.0258007117437722	1	Doxorubicin	Disulfiram	MCF7(Resistant_Doxorubicin)	2021-01-25	uM	uM
10	900	0.00604982206405694	1	Doxorubicin	Disulfiram	MCF7(Resistant_Doxorubicin)	2021-01-25	uM	uM
10	300	0.0145907473309609	1	Doxorubicin	Disulfiram	MCF7(Resistant_Doxorubicin)	2021-01-25	uM	uM
10	90	0.193416370106762	1	Doxorubicin	Disulfiram	MCF7(Resistant_Doxorubicin)	2021-01-25	uM	uM
10	30	0.87153024911032	1	Doxorubicin	Disulfiram	MCF7(Resistant_Doxorubicin)	2021-01-25	uM	uM
10	9	1.03291814946619	1	Doxorubicin	Disulfiram	MCF7(Resistant_Doxorubicin)	2021-01-25	uM	uM
10	3	1.14741992882562	1	Doxorubicin	Disulfiram	MCF7(Resistant_Doxorubicin)	2021-01-25	uM	uM
10	0.9	1.30827402135231	1	Doxorubicin	Disulfiram	MCF7(Resistant_Doxorubicin)	2021-01-25	uM	uM
10	0.3	0.992615658362989	1	Doxorubicin	Disulfiram	MCF7(Resistant_Doxorubicin)	2021-01-25	uM	uM
30	3000	0.00747330960854093	1	Doxorubicin	Disulfiram	MCF7(Resistant_Doxorubicin)	2021-01-25	uM	uM
30	900	0.0330960854092527	1	Doxorubicin	Disulfiram	MCF7(Resistant_Doxorubicin)	2021-01-25	uM	uM
30	300	0.00836298932384342	1	Doxorubicin	Disulfiram	MCF7(Resistant_Doxorubicin)	2021-01-25	uM	uM
30	90	0.124377224199288	1	Doxorubicin	Disulfiram	MCF7(Resistant_Doxorubicin)	2021-01-25	uM	uM
30	30	0.988967971530249	1	Doxorubicin	Disulfiram	MCF7(Resistant_Doxorubicin)	2021-01-25	uM	uM
30	9	1.08247330960854	1	Doxorubicin	Disulfiram	MCF7(Resistant_Doxorubicin)	2021-01-25	uM	uM
30	3	1.02855871886121	1	Doxorubicin	Disulfiram	MCF7(Resistant_Doxorubicin)	2021-01-25	uM	uM
30	0.9	1.10604982206406	1	Doxorubicin	Disulfiram	MCF7(Resistant_Doxorubicin)	2021-01-25	uM	uM
30	0.3	1.21814946619217	1	Doxorubicin	Disulfiram	MCF7(Resistant_Doxorubicin)	2021-01-25	uM	uM
100	3000	0.0685943060498221	1	Doxorubicin	Disulfiram	MCF7(Resistant_Doxorubicin)	2021-01-25	uM	uM
100	900	0.00320284697508897	1	Doxorubicin	Disulfiram	MCF7(Resistant_Doxorubicin)	2021-01-25	uM	uM
100	300	0.0222419928825623	1	Doxorubicin	Disulfiram	MCF7(Resistant_Doxorubicin)	2021-01-25	uM	uM
100	90	0.229537366548043	1	Doxorubicin	Disulfiram	MCF7(Resistant_Doxorubicin)	2021-01-25	uM	uM
100	30	0.81067615658363	1	Doxorubicin	Disulfiram	MCF7(Resistant_Doxorubicin)	2021-01-25	uM	uM
100	9	0.803202846975089	1	Doxorubicin	Disulfiram	MCF7(Resistant_Doxorubicin)	2021-01-25	uM	uM
100	3	0.896174377224199	1	Doxorubicin	Disulfiram	MCF7(Resistant_Doxorubicin)	2021-01-25	uM	uM
100	0.9	0.955871886120996	1	Doxorubicin	Disulfiram	MCF7(Resistant_Doxorubicin)	2021-01-25	uM	uM
100	0.3	0.884697508896797	1	Doxorubicin	Disulfiram	MCF7(Resistant_Doxorubicin)	2021-01-25	uM	uM
300	3000	0.00640569395017794	1	Doxorubicin	Disulfiram	MCF7(Resistant_Doxorubicin)	2021-01-25	uM	uM
300	900	0.00462633451957295	1	Doxorubicin	Disulfiram	MCF7(Resistant_Doxorubicin)	2021-01-25	uM	uM
300	300	0.0222419928825623	1	Doxorubicin	Disulfiram	MCF7(Resistant_Doxorubicin)	2021-01-25	uM	uM
300	90	0.136120996441281	1	Doxorubicin	Disulfiram	MCF7(Resistant_Doxorubicin)	2021-01-25	uM	uM
300	30	0.550177935943061	1	Doxorubicin	Disulfiram	MCF7(Resistant_Doxorubicin)	2021-01-25	uM	uM
300	9	0.719217081850534	1	Doxorubicin	Disulfiram	MCF7(Resistant_Doxorubicin)	2021-01-25	uM	uM
300	3	0.704448398576512	1	Doxorubicin	Disulfiram	MCF7(Resistant_Doxorubicin)	2021-01-25	uM	uM
300	0.9	0.89626334519573	1	Doxorubicin	Disulfiram	MCF7(Resistant_Doxorubicin)	2021-01-25	uM	uM
300	0.3	0.708274021352313	1	Doxorubicin	Disulfiram	MCF7(Resistant_Doxorubicin)	2021-01-25	uM	uM
3000	0	0.728042659974906	2	Doxorubicin	Disulfiram	MCF7(Resistant_Doxorubicin)	2021-01-25	uM	uM
1000	0	0.543078209953994	2	Doxorubicin	Disulfiram	MCF7(Resistant_Doxorubicin)	2021-01-25	uM	uM
300	0	0.471560016729402	2	Doxorubicin	Disulfiram	MCF7(Resistant_Doxorubicin)	2021-01-25	uM	uM
100	0	0.701484734420744	2	Doxorubicin	Disulfiram	MCF7(Resistant_Doxorubicin)	2021-01-25	uM	uM
30	0	1.01045587620243	2	Doxorubicin	Disulfiram	MCF7(Resistant_Doxorubicin)	2021-01-25	uM	uM
10	0	1.51516102049352	2	Doxorubicin	Disulfiram	MCF7(Resistant_Doxorubicin)	2021-01-25	uM	uM
3	0	1.15443329150983	2	Doxorubicin	Disulfiram	MCF7(Resistant_Doxorubicin)	2021-01-25	uM	uM
1	0	1.10089920535341	2	Doxorubicin	Disulfiram	MCF7(Resistant_Doxorubicin)	2021-01-25	uM	uM
0.3	0	1.2319113341698	2	Doxorubicin	Disulfiram	MCF7(Resistant_Doxorubicin)	2021-01-25	uM	uM
0	0	1	2	Doxorubicin	Disulfiram	MCF7(Resistant_Doxorubicin)	2021-01-25	uM	uM
0	3000	0.971141781681305	2	Doxorubicin	Disulfiram	MCF7(Resistant_Doxorubicin)	2021-01-25	uM	uM
0	900	0.00292764533667921	2	Doxorubicin	Disulfiram	MCF7(Resistant_Doxorubicin)	2021-01-25	uM	uM
0	300	0.00439146800501882	2	Doxorubicin	Disulfiram	MCF7(Resistant_Doxorubicin)	2021-01-25	uM	uM
0	90	0.104349644500209	2	Doxorubicin	Disulfiram	MCF7(Resistant_Doxorubicin)	2021-01-25	uM	uM
0	30	0.858009201171058	2	Doxorubicin	Disulfiram	MCF7(Resistant_Doxorubicin)	2021-01-25	uM	uM
0	9	1.0422417398578	2	Doxorubicin	Disulfiram	MCF7(Resistant_Doxorubicin)	2021-01-25	uM	uM
0	3	1.33897950648264	2	Doxorubicin	Disulfiram	MCF7(Resistant_Doxorubicin)	2021-01-25	uM	uM
0	0.9	1.61240066917608	2	Doxorubicin	Disulfiram	MCF7(Resistant_Doxorubicin)	2021-01-25	uM	uM
0	0.3	1.19479297365119	2	Doxorubicin	Disulfiram	MCF7(Resistant_Doxorubicin)	2021-01-25	uM	uM
10	3000	0.0107695524884985	2	Doxorubicin	Disulfiram	MCF7(Resistant_Doxorubicin)	2021-01-25	uM	uM
10	900	0.0156838143036386	2	Doxorubicin	Disulfiram	MCF7(Resistant_Doxorubicin)	2021-01-25	uM	uM
10	300	0.00731911334169803	2	Doxorubicin	Disulfiram	MCF7(Resistant_Doxorubicin)	2021-01-25	uM	uM
10	90	0.125156838143036	2	Doxorubicin	Disulfiram	MCF7(Resistant_Doxorubicin)	2021-01-25	uM	uM
10	30	0.69573400250941	2	Doxorubicin	Disulfiram	MCF7(Resistant_Doxorubicin)	2021-01-25	uM	uM
10	9	0.904015056461732	2	Doxorubicin	Disulfiram	MCF7(Resistant_Doxorubicin)	2021-01-25	uM	uM
10	3	1.1090547887913	2	Doxorubicin	Disulfiram	MCF7(Resistant_Doxorubicin)	2021-01-25	uM	uM
10	0.9	1.18120033458804	2	Doxorubicin	Disulfiram	MCF7(Resistant_Doxorubicin)	2021-01-25	uM	uM
10	0.3	1.10612714345462	2	Doxorubicin	Disulfiram	MCF7(Resistant_Doxorubicin)	2021-01-25	uM	uM
30	3000	0.00491426181514011	2	Doxorubicin	Disulfiram	MCF7(Resistant_Doxorubicin)	2021-01-25	uM	uM
30	900	0.00261396905060644	2	Doxorubicin	Disulfiram	MCF7(Resistant_Doxorubicin)	2021-01-25	uM	uM
30	300	0.00156838143036386	2	Doxorubicin	Disulfiram	MCF7(Resistant_Doxorubicin)	2021-01-25	uM	uM
30	90	0.149205353408616	2	Doxorubicin	Disulfiram	MCF7(Resistant_Doxorubicin)	2021-01-25	uM	uM
30	30	0.693956503554998	2	Doxorubicin	Disulfiram	MCF7(Resistant_Doxorubicin)	2021-01-25	uM	uM
30	9	0.921580928481807	2	Doxorubicin	Disulfiram	MCF7(Resistant_Doxorubicin)	2021-01-25	uM	uM
30	3	1.23107486407361	2	Doxorubicin	Disulfiram	MCF7(Resistant_Doxorubicin)	2021-01-25	uM	uM
30	0.9	1.04778335424509	2	Doxorubicin	Disulfiram	MCF7(Resistant_Doxorubicin)	2021-01-25	uM	uM
30	0.3	1.05248849853618	2	Doxorubicin	Disulfiram	MCF7(Resistant_Doxorubicin)	2021-01-25	uM	uM
100	3000	0.00209117524048515	2	Doxorubicin	Disulfiram	MCF7(Resistant_Doxorubicin)	2021-01-25	uM	uM
100	900	0.00219573400250941	2	Doxorubicin	Disulfiram	MCF7(Resistant_Doxorubicin)	2021-01-25	uM	uM
100	300	0.0161020493517357	2	Doxorubicin	Disulfiram	MCF7(Resistant_Doxorubicin)	2021-01-25	uM	uM
100	90	0.183396068590548	2	Doxorubicin	Disulfiram	MCF7(Resistant_Doxorubicin)	2021-01-25	uM	uM
100	30	0.616060225846926	2	Doxorubicin	Disulfiram	MCF7(Resistant_Doxorubicin)	2021-01-25	uM	uM
100	9	1.09431200334588	2	Doxorubicin	Disulfiram	MCF7(Resistant_Doxorubicin)	2021-01-25	uM	uM
100	3	1.00669176076955	2	Doxorubicin	Disulfiram	MCF7(Resistant_Doxorubicin)	2021-01-25	uM	uM
100	0.9	0.994772061898787	2	Doxorubicin	Disulfiram	MCF7(Resistant_Doxorubicin)	2021-01-25	uM	uM
100	0.3	0.856127143454621	2	Doxorubicin	Disulfiram	MCF7(Resistant_Doxorubicin)	2021-01-25	uM	uM
300	3000	0.00250941028858218	2	Doxorubicin	Disulfiram	MCF7(Resistant_Doxorubicin)	2021-01-25	uM	uM
300	900	0.00428690924299456	2	Doxorubicin	Disulfiram	MCF7(Resistant_Doxorubicin)	2021-01-25	uM	uM
300	300	0.00575073191133417	2	Doxorubicin	Disulfiram	MCF7(Resistant_Doxorubicin)	2021-01-25	uM	uM
300	90	0.0844834797156002	2	Doxorubicin	Disulfiram	MCF7(Resistant_Doxorubicin)	2021-01-25	uM	uM
300	30	0.446570472605604	2	Doxorubicin	Disulfiram	MCF7(Resistant_Doxorubicin)	2021-01-25	uM	uM
300	9	0.617524048515266	2	Doxorubicin	Disulfiram	MCF7(Resistant_Doxorubicin)	2021-01-25	uM	uM
300	3	0.600794646591384	2	Doxorubicin	Disulfiram	MCF7(Resistant_Doxorubicin)	2021-01-25	uM	uM
300	0.9	0.699393559180259	2	Doxorubicin	Disulfiram	MCF7(Resistant_Doxorubicin)	2021-01-25	uM	uM
300	0.3	0.602258469259724	2	Doxorubicin	Disulfiram	MCF7(Resistant_Doxorubicin)	2021-01-25	uM	uM
3000	0	0.804817739491106	3	Doxorubicin	Disulfiram	MCF7(Resistant_Doxorubicin)	2021-01-25	uM	uM
1000	0	0.577650155539603	3	Doxorubicin	Disulfiram	MCF7(Resistant_Doxorubicin)	2021-01-25	uM	uM
300	0	0.746510329424902	3	Doxorubicin	Disulfiram	MCF7(Resistant_Doxorubicin)	2021-01-25	uM	uM
100	0	1.0838318577012	3	Doxorubicin	Disulfiram	MCF7(Resistant_Doxorubicin)	2021-01-25	uM	uM
30	0	1.03844619925022	3	Doxorubicin	Disulfiram	MCF7(Resistant_Doxorubicin)	2021-01-25	uM	uM
10	0	1.37082236579724	3	Doxorubicin	Disulfiram	MCF7(Resistant_Doxorubicin)	2021-01-25	uM	uM
3	0	1.0897343862168	3	Doxorubicin	Disulfiram	MCF7(Resistant_Doxorubicin)	2021-01-25	uM	uM
1	0	1.43232033181782	3	Doxorubicin	Disulfiram	MCF7(Resistant_Doxorubicin)	2021-01-25	uM	uM
0.3	0	1.02544468373614	3	Doxorubicin	Disulfiram	MCF7(Resistant_Doxorubicin)	2021-01-25	uM	uM
0	0	1	3	Doxorubicin	Disulfiram	MCF7(Resistant_Doxorubicin)	2021-01-25	uM	uM
0	3000	1.18226050889367	3	Doxorubicin	Disulfiram	MCF7(Resistant_Doxorubicin)	2021-01-25	uM	uM
0	900	0.00709898699848449	3	Doxorubicin	Disulfiram	MCF7(Resistant_Doxorubicin)	2021-01-25	uM	uM
0	300	0.00861450107681263	3	Doxorubicin	Disulfiram	MCF7(Resistant_Doxorubicin)	2021-01-25	uM	uM
0	90	0.23275105687166	3	Doxorubicin	Disulfiram	MCF7(Resistant_Doxorubicin)	2021-01-25	uM	uM
0	30	1.06365159128978	3	Doxorubicin	Disulfiram	MCF7(Resistant_Doxorubicin)	2021-01-25	uM	uM
0	9	1.37832017229002	3	Doxorubicin	Disulfiram	MCF7(Resistant_Doxorubicin)	2021-01-25	uM	uM
0	3	1.27183536731275	3	Doxorubicin	Disulfiram	MCF7(Resistant_Doxorubicin)	2021-01-25	uM	uM
0	0.9	1.2790141182101	3	Doxorubicin	Disulfiram	MCF7(Resistant_Doxorubicin)	2021-01-25	uM	uM
0	0.3	1.24264178033022	3	Doxorubicin	Disulfiram	MCF7(Resistant_Doxorubicin)	2021-01-25	uM	uM
10	3000	0.0201802664114222	3	Doxorubicin	Disulfiram	MCF7(Resistant_Doxorubicin)	2021-01-25	uM	uM
10	900	0.00925261226768764	3	Doxorubicin	Disulfiram	MCF7(Resistant_Doxorubicin)	2021-01-25	uM	uM
10	300	0.0313472122517349	3	Doxorubicin	Disulfiram	MCF7(Resistant_Doxorubicin)	2021-01-25	uM	uM
10	90	0.192869107441972	3	Doxorubicin	Disulfiram	MCF7(Resistant_Doxorubicin)	2021-01-25	uM	uM
10	30	0.879077929329186	3	Doxorubicin	Disulfiram	MCF7(Resistant_Doxorubicin)	2021-01-25	uM	uM
10	9	0.958203716997687	3	Doxorubicin	Disulfiram	MCF7(Resistant_Doxorubicin)	2021-01-25	uM	uM
10	3	1.04091888011486	3	Doxorubicin	Disulfiram	MCF7(Resistant_Doxorubicin)	2021-01-25	uM	uM
10	0.9	1.00526441732472	3	Doxorubicin	Disulfiram	MCF7(Resistant_Doxorubicin)	2021-01-25	uM	uM
10	0.3	1.0995453457765	3	Doxorubicin	Disulfiram	MCF7(Resistant_Doxorubicin)	2021-01-25	uM	uM
30	3000	0.0134003350083752	3	Doxorubicin	Disulfiram	MCF7(Resistant_Doxorubicin)	2021-01-25	uM	uM
30	900	0.00231315306692191	3	Doxorubicin	Disulfiram	MCF7(Resistant_Doxorubicin)	2021-01-25	uM	uM
30	300	0.0103693068517189	3	Doxorubicin	Disulfiram	MCF7(Resistant_Doxorubicin)	2021-01-25	uM	uM
30	90	0.17133285474994	3	Doxorubicin	Disulfiram	MCF7(Resistant_Doxorubicin)	2021-01-25	uM	uM
30	30	0.830820770519263	3	Doxorubicin	Disulfiram	MCF7(Resistant_Doxorubicin)	2021-01-25	uM	uM
30	9	1.19669777458722	3	Doxorubicin	Disulfiram	MCF7(Resistant_Doxorubicin)	2021-01-25	uM	uM
30	3	1.14365478184574	3	Doxorubicin	Disulfiram	MCF7(Resistant_Doxorubicin)	2021-01-25	uM	uM
30	0.9	1.12108159846853	3	Doxorubicin	Disulfiram	MCF7(Resistant_Doxorubicin)	2021-01-25	uM	uM
30	0.3	1.08287469091489	3	Doxorubicin	Disulfiram	MCF7(Resistant_Doxorubicin)	2021-01-25	uM	uM
100	3000	0.016112307569594	3	Doxorubicin	Disulfiram	MCF7(Resistant_Doxorubicin)	2021-01-25	uM	uM
100	900	0.00765733429050012	3	Doxorubicin	Disulfiram	MCF7(Resistant_Doxorubicin)	2021-01-25	uM	uM
100	300	0.0126026960197814	3	Doxorubicin	Disulfiram	MCF7(Resistant_Doxorubicin)	2021-01-25	uM	uM
100	90	0.197096594081519	3	Doxorubicin	Disulfiram	MCF7(Resistant_Doxorubicin)	2021-01-25	uM	uM
100	30	0.75959160883784	3	Doxorubicin	Disulfiram	MCF7(Resistant_Doxorubicin)	2021-01-25	uM	uM
100	9	1.06604450825556	3	Doxorubicin	Disulfiram	MCF7(Resistant_Doxorubicin)	2021-01-25	uM	uM
100	3	1.10983488872936	3	Doxorubicin	Disulfiram	MCF7(Resistant_Doxorubicin)	2021-01-25	uM	uM
100	0.9	0.943287867910984	3	Doxorubicin	Disulfiram	MCF7(Resistant_Doxorubicin)	2021-01-25	uM	uM
100	0.3	0.879077929329186	3	Doxorubicin	Disulfiram	MCF7(Resistant_Doxorubicin)	2021-01-25	uM	uM
300	3000	0.00215362526920316	3	Doxorubicin	Disulfiram	MCF7(Resistant_Doxorubicin)	2021-01-25	uM	uM
300	900	0.00350961154981256	3	Doxorubicin	Disulfiram	MCF7(Resistant_Doxorubicin)	2021-01-25	uM	uM
300	300	0.0147563212889846	3	Doxorubicin	Disulfiram	MCF7(Resistant_Doxorubicin)	2021-01-25	uM	uM
300	90	0.135279572465502	3	Doxorubicin	Disulfiram	MCF7(Resistant_Doxorubicin)	2021-01-25	uM	uM
300	30	0.544388609715243	3	Doxorubicin	Disulfiram	MCF7(Resistant_Doxorubicin)	2021-01-25	uM	uM
300	9	0.606604450825556	3	Doxorubicin	Disulfiram	MCF7(Resistant_Doxorubicin)	2021-01-25	uM	uM
300	3	0.609156895589056	3	Doxorubicin	Disulfiram	MCF7(Resistant_Doxorubicin)	2021-01-25	uM	uM
300	0.9	0.627981175719869	3	Doxorubicin	Disulfiram	MCF7(Resistant_Doxorubicin)	2021-01-25	uM	uM
300	0.3	0.564010528834649	3	Doxorubicin	Disulfiram	MCF7(Resistant_Doxorubicin)	2021-01-25	uM	uM
3000	0	0.59181946403385	4	Doxorubicin	Disulfiram	MCF7(Resistant_Doxorubicin)	2021-01-25	uM	uM
1000	0	0.560413728255759	4	Doxorubicin	Disulfiram	MCF7(Resistant_Doxorubicin)	2021-01-25	uM	uM
300	0	0.675599435825106	4	Doxorubicin	Disulfiram	MCF7(Resistant_Doxorubicin)	2021-01-25	uM	uM
100	0	0.942266102491772	4	Doxorubicin	Disulfiram	MCF7(Resistant_Doxorubicin)	2021-01-25	uM	uM
30	0	0.963516690173954	4	Doxorubicin	Disulfiram	MCF7(Resistant_Doxorubicin)	2021-01-25	uM	uM
10	0	1.13239304184297	4	Doxorubicin	Disulfiram	MCF7(Resistant_Doxorubicin)	2021-01-25	uM	uM
3	0	0.912740949694405	4	Doxorubicin	Disulfiram	MCF7(Resistant_Doxorubicin)	2021-01-25	uM	uM
1	0	0.878138222849083	4	Doxorubicin	Disulfiram	MCF7(Resistant_Doxorubicin)	2021-01-25	uM	uM
0.3	0	0.979595674659144	4	Doxorubicin	Disulfiram	MCF7(Resistant_Doxorubicin)	2021-01-25	uM	uM
0	0	1	4	Doxorubicin	Disulfiram	MCF7(Resistant_Doxorubicin)	2021-01-25	uM	uM
0	3000	1.14941231781852	4	Doxorubicin	Disulfiram	MCF7(Resistant_Doxorubicin)	2021-01-25	uM	uM
0	900	0.00169252468265162	4	Doxorubicin	Disulfiram	MCF7(Resistant_Doxorubicin)	2021-01-25	uM	uM
0	300	0.00206864127879643	4	Doxorubicin	Disulfiram	MCF7(Resistant_Doxorubicin)	2021-01-25	uM	uM
0	90	0.130324400564175	4	Doxorubicin	Disulfiram	MCF7(Resistant_Doxorubicin)	2021-01-25	uM	uM
0	30	0.742642219087917	4	Doxorubicin	Disulfiram	MCF7(Resistant_Doxorubicin)	2021-01-25	uM	uM
0	9	0.84381758345087	4	Doxorubicin	Disulfiram	MCF7(Resistant_Doxorubicin)	2021-01-25	uM	uM
0	3	0.898918664786084	4	Doxorubicin	Disulfiram	MCF7(Resistant_Doxorubicin)	2021-01-25	uM	uM
0	0.9	1.03093559003291	4	Doxorubicin	Disulfiram	MCF7(Resistant_Doxorubicin)	2021-01-25	uM	uM
0	0.3	0.95025858015985	4	Doxorubicin	Disulfiram	MCF7(Resistant_Doxorubicin)	2021-01-25	uM	uM
10	3000	0.00573577809120827	4	Doxorubicin	Disulfiram	MCF7(Resistant_Doxorubicin)	2021-01-25	uM	uM
10	900	0.00178655383168782	4	Doxorubicin	Disulfiram	MCF7(Resistant_Doxorubicin)	2021-01-25	uM	uM
10	300	0.00488951574988246	4	Doxorubicin	Disulfiram	MCF7(Resistant_Doxorubicin)	2021-01-25	uM	uM
10	90	0.117912552891396	4	Doxorubicin	Disulfiram	MCF7(Resistant_Doxorubicin)	2021-01-25	uM	uM
10	30	0.742736248236954	4	Doxorubicin	Disulfiram	MCF7(Resistant_Doxorubicin)	2021-01-25	uM	uM
10	9	0.870897978373296	4	Doxorubicin	Disulfiram	MCF7(Resistant_Doxorubicin)	2021-01-25	uM	uM
10	3	0.965021156558533	4	Doxorubicin	Disulfiram	MCF7(Resistant_Doxorubicin)	2021-01-25	uM	uM
10	0.9	0.970192759755524	4	Doxorubicin	Disulfiram	MCF7(Resistant_Doxorubicin)	2021-01-25	uM	uM
10	0.3	0.958627174424071	4	Doxorubicin	Disulfiram	MCF7(Resistant_Doxorubicin)	2021-01-25	uM	uM
30	3000	0.00206864127879643	4	Doxorubicin	Disulfiram	MCF7(Resistant_Doxorubicin)	2021-01-25	uM	uM
30	900	0.00225669957686883	4	Doxorubicin	Disulfiram	MCF7(Resistant_Doxorubicin)	2021-01-25	uM	uM
30	300	0.00902679830747532	4	Doxorubicin	Disulfiram	MCF7(Resistant_Doxorubicin)	2021-01-25	uM	uM
30	90	0.162858486130701	4	Doxorubicin	Disulfiram	MCF7(Resistant_Doxorubicin)	2021-01-25	uM	uM
30	30	0.788904560413728	4	Doxorubicin	Disulfiram	MCF7(Resistant_Doxorubicin)	2021-01-25	uM	uM
30	9	0.855571227080395	4	Doxorubicin	Disulfiram	MCF7(Resistant_Doxorubicin)	2021-01-25	uM	uM
30	3	0.827550540667607	4	Doxorubicin	Disulfiram	MCF7(Resistant_Doxorubicin)	2021-01-25	uM	uM
30	0.9	1.09205453690644	4	Doxorubicin	Disulfiram	MCF7(Resistant_Doxorubicin)	2021-01-25	uM	uM
30	0.3	0.904842501175364	4	Doxorubicin	Disulfiram	MCF7(Resistant_Doxorubicin)	2021-01-25	uM	uM
100	3000	0.00338504936530324	4	Doxorubicin	Disulfiram	MCF7(Resistant_Doxorubicin)	2021-01-25	uM	uM
100	900	0.00394922425952045	4	Doxorubicin	Disulfiram	MCF7(Resistant_Doxorubicin)	2021-01-25	uM	uM
100	300	0.00517160319699107	4	Doxorubicin	Disulfiram	MCF7(Resistant_Doxorubicin)	2021-01-25	uM	uM
100	90	0.0975082275505407	4	Doxorubicin	Disulfiram	MCF7(Resistant_Doxorubicin)	2021-01-25	uM	uM
100	30	0.621156558533145	4	Doxorubicin	Disulfiram	MCF7(Resistant_Doxorubicin)	2021-01-25	uM	uM
100	9	0.770944992947814	4	Doxorubicin	Disulfiram	MCF7(Resistant_Doxorubicin)	2021-01-25	uM	uM
100	3	0.842971321109544	4	Doxorubicin	Disulfiram	MCF7(Resistant_Doxorubicin)	2021-01-25	uM	uM
100	0.9	0.811847672778561	4	Doxorubicin	Disulfiram	MCF7(Resistant_Doxorubicin)	2021-01-25	uM	uM
100	0.3	0.709826046074283	4	Doxorubicin	Disulfiram	MCF7(Resistant_Doxorubicin)	2021-01-25	uM	uM
300	3000	0.00479548660084626	4	Doxorubicin	Disulfiram	MCF7(Resistant_Doxorubicin)	2021-01-25	uM	uM
300	900	0.00319699106723084	4	Doxorubicin	Disulfiram	MCF7(Resistant_Doxorubicin)	2021-01-25	uM	uM
300	300	0.00253878702397743	4	Doxorubicin	Disulfiram	MCF7(Resistant_Doxorubicin)	2021-01-25	uM	uM
300	90	0.12599905970851	4	Doxorubicin	Disulfiram	MCF7(Resistant_Doxorubicin)	2021-01-25	uM	uM
300	30	0.420028208744711	4	Doxorubicin	Disulfiram	MCF7(Resistant_Doxorubicin)	2021-01-25	uM	uM
300	9	0.511330512458862	4	Doxorubicin	Disulfiram	MCF7(Resistant_Doxorubicin)	2021-01-25	uM	uM
300	3	0.543300423131171	4	Doxorubicin	Disulfiram	MCF7(Resistant_Doxorubicin)	2021-01-25	uM	uM
300	0.9	0.613258110014104	4	Doxorubicin	Disulfiram	MCF7(Resistant_Doxorubicin)	2021-01-25	uM	uM
300	0.3	0.53192289609779	4	Doxorubicin	Disulfiram	MCF7(Resistant_Doxorubicin)	2021-01-25	uM	uM
