# Supplementary material for: A novel combination therapy for ER+ breast cancer suppresses drug resistance via an evolutionary double-bind
Source: Mol Syst Biol. 2026 Mar 26;22(7):1070–96. doi: 10.1038/s44320-026-00191-z (PMC13328575; doi:10.1038/s44320-026-00191-z)
Supplement: Supplementary file 3 — Source data Fig. 2 [file 44320_2026_191_MOESM3_ESM.zip › Figure2/Fig2 - Panels A-D_MCF7/MCF7(Doxorubicin_Disulfiram)_Sensitive_Doxorubicin.csv]

drug1.conc	drug2.conc	effect	batch	drug1	drug2	sample	expt.date	drug1.units	drug2.units
3000	0	0.238531462893538	1	Doxorubicin	Disulfiram	MCF7(Sensitive_Doxorubicin)	2021-01-25	uM	uM
1000	0	0.184554762768573	1	Doxorubicin	Disulfiram	MCF7(Sensitive_Doxorubicin)	2021-01-25	uM	uM
300	0	0.128965614544282	1	Doxorubicin	Disulfiram	MCF7(Sensitive_Doxorubicin)	2021-01-25	uM	uM
100	0	0.387098399645261	1	Doxorubicin	Disulfiram	MCF7(Sensitive_Doxorubicin)	2021-01-25	uM	uM
30	0	0.558632644011771	1	Doxorubicin	Disulfiram	MCF7(Sensitive_Doxorubicin)	2021-01-25	uM	uM
10	0	0.850979562220341	1	Doxorubicin	Disulfiram	MCF7(Sensitive_Doxorubicin)	2021-01-25	uM	uM
3	0	1.09182891925666	1	Doxorubicin	Disulfiram	MCF7(Sensitive_Doxorubicin)	2021-01-25	uM	uM
1	0	1.10748982142137	1	Doxorubicin	Disulfiram	MCF7(Sensitive_Doxorubicin)	2021-01-25	uM	uM
0.3	0	1.09638408513726	1	Doxorubicin	Disulfiram	MCF7(Sensitive_Doxorubicin)	2021-01-25	uM	uM
0	0	1	1	Doxorubicin	Disulfiram	MCF7(Sensitive_Doxorubicin)	2021-01-25	uM	uM
0	3000	1.03188616116419	1	Doxorubicin	Disulfiram	MCF7(Sensitive_Doxorubicin)	2021-01-25	uM	uM
0	900	0.532843552223163	1	Doxorubicin	Disulfiram	MCF7(Sensitive_Doxorubicin)	2021-01-25	uM	uM
0	300	0.40615552061918	1	Doxorubicin	Disulfiram	MCF7(Sensitive_Doxorubicin)	2021-01-25	uM	uM
0	90	0.451455234409642	1	Doxorubicin	Disulfiram	MCF7(Sensitive_Doxorubicin)	2021-01-25	uM	uM
0	30	0.804017011327448	1	Doxorubicin	Disulfiram	MCF7(Sensitive_Doxorubicin)	2021-01-25	uM	uM
0	9	1.03369008747531	1	Doxorubicin	Disulfiram	MCF7(Sensitive_Doxorubicin)	2021-01-25	uM	uM
0	3	1.03222880638529	1	Doxorubicin	Disulfiram	MCF7(Sensitive_Doxorubicin)	2021-01-25	uM	uM
0	0.9	1.15798968033216	1	Doxorubicin	Disulfiram	MCF7(Sensitive_Doxorubicin)	2021-01-25	uM	uM
0	0.3	1.07986656991978	1	Doxorubicin	Disulfiram	MCF7(Sensitive_Doxorubicin)	2021-01-25	uM	uM
10	3000	0.58037045995082	1	Doxorubicin	Disulfiram	MCF7(Sensitive_Doxorubicin)	2021-01-25	uM	uM
10	900	0.512929818196477	1	Doxorubicin	Disulfiram	MCF7(Sensitive_Doxorubicin)	2021-01-25	uM	uM
10	300	0.393034224210908	1	Doxorubicin	Disulfiram	MCF7(Sensitive_Doxorubicin)	2021-01-25	uM	uM
10	90	0.374863949691619	1	Doxorubicin	Disulfiram	MCF7(Sensitive_Doxorubicin)	2021-01-25	uM	uM
10	30	0.656266376426009	1	Doxorubicin	Disulfiram	MCF7(Sensitive_Doxorubicin)	2021-01-25	uM	uM
10	9	0.902870157616802	1	Doxorubicin	Disulfiram	MCF7(Sensitive_Doxorubicin)	2021-01-25	uM	uM
10	3	0.925363808602411	1	Doxorubicin	Disulfiram	MCF7(Sensitive_Doxorubicin)	2021-01-25	uM	uM
10	0.9	0.943806183738461	1	Doxorubicin	Disulfiram	MCF7(Sensitive_Doxorubicin)	2021-01-25	uM	uM
10	0.3	0.773561897851413	1	Doxorubicin	Disulfiram	MCF7(Sensitive_Doxorubicin)	2021-01-25	uM	uM
30	3000	0.30264643044302	1	Doxorubicin	Disulfiram	MCF7(Sensitive_Doxorubicin)	2021-01-25	uM	uM
30	900	0.347089531180715	1	Doxorubicin	Disulfiram	MCF7(Sensitive_Doxorubicin)	2021-01-25	uM	uM
30	300	0.25749788366187	1	Doxorubicin	Disulfiram	MCF7(Sensitive_Doxorubicin)	2021-01-25	uM	uM
30	90	0.3179042205829	1	Doxorubicin	Disulfiram	MCF7(Sensitive_Doxorubicin)	2021-01-25	uM	uM
30	30	0.428064659168783	1	Doxorubicin	Disulfiram	MCF7(Sensitive_Doxorubicin)	2021-01-25	uM	uM
30	9	0.467761115814085	1	Doxorubicin	Disulfiram	MCF7(Sensitive_Doxorubicin)	2021-01-25	uM	uM
30	3	0.520357157254001	1	Doxorubicin	Disulfiram	MCF7(Sensitive_Doxorubicin)	2021-01-25	uM	uM
30	0.9	0.503285363002378	1	Doxorubicin	Disulfiram	MCF7(Sensitive_Doxorubicin)	2021-01-25	uM	uM
30	0.3	0.551044060144314	1	Doxorubicin	Disulfiram	MCF7(Sensitive_Doxorubicin)	2021-01-25	uM	uM
100	3000	0.242230015721369	1	Doxorubicin	Disulfiram	MCF7(Sensitive_Doxorubicin)	2021-01-25	uM	uM
100	900	0.231245213044705	1	Doxorubicin	Disulfiram	MCF7(Sensitive_Doxorubicin)	2021-01-25	uM	uM
100	300	0.188394404805095	1	Doxorubicin	Disulfiram	MCF7(Sensitive_Doxorubicin)	2021-01-25	uM	uM
100	90	0.255542790341436	1	Doxorubicin	Disulfiram	MCF7(Sensitive_Doxorubicin)	2021-01-25	uM	uM
100	30	0.233774741000524	1	Doxorubicin	Disulfiram	MCF7(Sensitive_Doxorubicin)	2021-01-25	uM	uM
100	9	0.336165195307776	1	Doxorubicin	Disulfiram	MCF7(Sensitive_Doxorubicin)	2021-01-25	uM	uM
100	3	0.331206917402346	1	Doxorubicin	Disulfiram	MCF7(Sensitive_Doxorubicin)	2021-01-25	uM	uM
100	0.9	0.321985729834321	1	Doxorubicin	Disulfiram	MCF7(Sensitive_Doxorubicin)	2021-01-25	uM	uM
100	0.3	0.316241383480469	1	Doxorubicin	Disulfiram	MCF7(Sensitive_Doxorubicin)	2021-01-25	uM	uM
300	3000	0.128753980731245	1	Doxorubicin	Disulfiram	MCF7(Sensitive_Doxorubicin)	2021-01-25	uM	uM
300	900	0.0980469222396904	1	Doxorubicin	Disulfiram	MCF7(Sensitive_Doxorubicin)	2021-01-25	uM	uM
300	300	0.135163461926069	1	Doxorubicin	Disulfiram	MCF7(Sensitive_Doxorubicin)	2021-01-25	uM	uM
300	90	0.116338130366429	1	Doxorubicin	Disulfiram	MCF7(Sensitive_Doxorubicin)	2021-01-25	uM	uM
300	30	0.115864473737252	1	Doxorubicin	Disulfiram	MCF7(Sensitive_Doxorubicin)	2021-01-25	uM	uM
300	9	0.160549441689846	1	Doxorubicin	Disulfiram	MCF7(Sensitive_Doxorubicin)	2021-01-25	uM	uM
300	3	0.166465110654251	1	Doxorubicin	Disulfiram	MCF7(Sensitive_Doxorubicin)	2021-01-25	uM	uM
300	0.9	0.187144757528117	1	Doxorubicin	Disulfiram	MCF7(Sensitive_Doxorubicin)	2021-01-25	uM	uM
300	0.3	0.137572056274439	1	Doxorubicin	Disulfiram	MCF7(Sensitive_Doxorubicin)	2021-01-25	uM	uM
3000	0	0.251607107207027	2	Doxorubicin	Disulfiram	MCF7(Sensitive_Doxorubicin)	2021-01-25	uM	uM
1000	0	0.186813735276502	2	Doxorubicin	Disulfiram	MCF7(Sensitive_Doxorubicin)	2021-01-25	uM	uM
300	0	0.110331403473747	2	Doxorubicin	Disulfiram	MCF7(Sensitive_Doxorubicin)	2021-01-25	uM	uM
100	0	0.343212218007586	2	Doxorubicin	Disulfiram	MCF7(Sensitive_Doxorubicin)	2021-01-25	uM	uM
30	0	0.525414254342184	2	Doxorubicin	Disulfiram	MCF7(Sensitive_Doxorubicin)	2021-01-25	uM	uM
10	0	0.849081653024556	2	Doxorubicin	Disulfiram	MCF7(Sensitive_Doxorubicin)	2021-01-25	uM	uM
3	0	1.03362946695947	2	Doxorubicin	Disulfiram	MCF7(Sensitive_Doxorubicin)	2021-01-25	uM	uM
1	0	1.0707825913356	2	Doxorubicin	Disulfiram	MCF7(Sensitive_Doxorubicin)	2021-01-25	uM	uM
0.3	0	0.984587742064284	2	Doxorubicin	Disulfiram	MCF7(Sensitive_Doxorubicin)	2021-01-25	uM	uM
0	0	1	2	Doxorubicin	Disulfiram	MCF7(Sensitive_Doxorubicin)	2021-01-25	uM	uM
0	3000	0.951367538430825	2	Doxorubicin	Disulfiram	MCF7(Sensitive_Doxorubicin)	2021-01-25	uM	uM
0	900	0.509642643242164	2	Doxorubicin	Disulfiram	MCF7(Sensitive_Doxorubicin)	2021-01-25	uM	uM
0	300	0.361698941904572	2	Doxorubicin	Disulfiram	MCF7(Sensitive_Doxorubicin)	2021-01-25	uM	uM
0	90	0.379596725893392	2	Doxorubicin	Disulfiram	MCF7(Sensitive_Doxorubicin)	2021-01-25	uM	uM
0	30	0.838390896386504	2	Doxorubicin	Disulfiram	MCF7(Sensitive_Doxorubicin)	2021-01-25	uM	uM
0	9	1.02947694150529	2	Doxorubicin	Disulfiram	MCF7(Sensitive_Doxorubicin)	2021-01-25	uM	uM
0	3	1.0322020363346	2	Doxorubicin	Disulfiram	MCF7(Sensitive_Doxorubicin)	2021-01-25	uM	uM
0	0.9	0.9908265122779	2	Doxorubicin	Disulfiram	MCF7(Sensitive_Doxorubicin)	2021-01-25	uM	uM
0	0.3	0.988800159712517	2	Doxorubicin	Disulfiram	MCF7(Sensitive_Doxorubicin)	2021-01-25	uM	uM
10	3000	0.585765621880615	2	Doxorubicin	Disulfiram	MCF7(Sensitive_Doxorubicin)	2021-01-25	uM	uM
10	900	0.501706927530445	2	Doxorubicin	Disulfiram	MCF7(Sensitive_Doxorubicin)	2021-01-25	uM	uM
10	300	0.331064084647634	2	Doxorubicin	Disulfiram	MCF7(Sensitive_Doxorubicin)	2021-01-25	uM	uM
10	90	0.409652625274506	2	Doxorubicin	Disulfiram	MCF7(Sensitive_Doxorubicin)	2021-01-25	uM	uM
10	30	0.618047514473947	2	Doxorubicin	Disulfiram	MCF7(Sensitive_Doxorubicin)	2021-01-25	uM	uM
10	9	0.816150928329008	2	Doxorubicin	Disulfiram	MCF7(Sensitive_Doxorubicin)	2021-01-25	uM	uM
10	3	0.862687163106408	2	Doxorubicin	Disulfiram	MCF7(Sensitive_Doxorubicin)	2021-01-25	uM	uM
10	0.9	0.885096825713715	2	Doxorubicin	Disulfiram	MCF7(Sensitive_Doxorubicin)	2021-01-25	uM	uM
10	0.3	0.780315432222	2	Doxorubicin	Disulfiram	MCF7(Sensitive_Doxorubicin)	2021-01-25	uM	uM
30	3000	0.363246156917548	2	Doxorubicin	Disulfiram	MCF7(Sensitive_Doxorubicin)	2021-01-25	uM	uM
30	900	0.353713316031144	2	Doxorubicin	Disulfiram	MCF7(Sensitive_Doxorubicin)	2021-01-25	uM	uM
30	300	0.288949890197644	2	Doxorubicin	Disulfiram	MCF7(Sensitive_Doxorubicin)	2021-01-25	uM	uM
30	90	0.317917748053504	2	Doxorubicin	Disulfiram	MCF7(Sensitive_Doxorubicin)	2021-01-25	uM	uM
30	30	0.355550009982032	2	Doxorubicin	Disulfiram	MCF7(Sensitive_Doxorubicin)	2021-01-25	uM	uM
30	9	0.509642643242164	2	Doxorubicin	Disulfiram	MCF7(Sensitive_Doxorubicin)	2021-01-25	uM	uM
30	3	0.495897384707526	2	Doxorubicin	Disulfiram	MCF7(Sensitive_Doxorubicin)	2021-01-25	uM	uM
30	0.9	0.47997604312238	2	Doxorubicin	Disulfiram	MCF7(Sensitive_Doxorubicin)	2021-01-25	uM	uM
30	0.3	0.479267318826113	2	Doxorubicin	Disulfiram	MCF7(Sensitive_Doxorubicin)	2021-01-25	uM	uM
100	3000	0.225633859053703	2	Doxorubicin	Disulfiram	MCF7(Sensitive_Doxorubicin)	2021-01-25	uM	uM
100	900	0.239458973847075	2	Doxorubicin	Disulfiram	MCF7(Sensitive_Doxorubicin)	2021-01-25	uM	uM
100	300	0.225304451986424	2	Doxorubicin	Disulfiram	MCF7(Sensitive_Doxorubicin)	2021-01-25	uM	uM
100	90	0.25352365741665	2	Doxorubicin	Disulfiram	MCF7(Sensitive_Doxorubicin)	2021-01-25	uM	uM
100	30	0.249431024156518	2	Doxorubicin	Disulfiram	MCF7(Sensitive_Doxorubicin)	2021-01-25	uM	uM
100	9	0.305320423238171	2	Doxorubicin	Disulfiram	MCF7(Sensitive_Doxorubicin)	2021-01-25	uM	uM
100	3	0.323956877620283	2	Doxorubicin	Disulfiram	MCF7(Sensitive_Doxorubicin)	2021-01-25	uM	uM
100	0.9	0.319315232581354	2	Doxorubicin	Disulfiram	MCF7(Sensitive_Doxorubicin)	2021-01-25	uM	uM
100	0.3	0.333330005989219	2	Doxorubicin	Disulfiram	MCF7(Sensitive_Doxorubicin)	2021-01-25	uM	uM
300	3000	0.103553603513675	2	Doxorubicin	Disulfiram	MCF7(Sensitive_Doxorubicin)	2021-01-25	uM	uM
300	900	0.0937512477540427	2	Doxorubicin	Disulfiram	MCF7(Sensitive_Doxorubicin)	2021-01-25	uM	uM
300	300	0.0797464563785187	2	Doxorubicin	Disulfiram	MCF7(Sensitive_Doxorubicin)	2021-01-25	uM	uM
300	90	0.137322818925933	2	Doxorubicin	Disulfiram	MCF7(Sensitive_Doxorubicin)	2021-01-25	uM	uM
300	30	0.117997604312238	2	Doxorubicin	Disulfiram	MCF7(Sensitive_Doxorubicin)	2021-01-25	uM	uM
300	9	0.125114793371931	2	Doxorubicin	Disulfiram	MCF7(Sensitive_Doxorubicin)	2021-01-25	uM	uM
300	3	0.140986224795368	2	Doxorubicin	Disulfiram	MCF7(Sensitive_Doxorubicin)	2021-01-25	uM	uM
300	0.9	0.103373926931523	2	Doxorubicin	Disulfiram	MCF7(Sensitive_Doxorubicin)	2021-01-25	uM	uM
300	0.3	0.11890596925534	2	Doxorubicin	Disulfiram	MCF7(Sensitive_Doxorubicin)	2021-01-25	uM	uM
3000	0	0.233176810869682	3	Doxorubicin	Disulfiram	MCF7(Sensitive_Doxorubicin)	2021-01-25	uM	uM
1000	0	0.210555446446107	3	Doxorubicin	Disulfiram	MCF7(Sensitive_Doxorubicin)	2021-01-25	uM	uM
300	0	0.109044974914746	3	Doxorubicin	Disulfiram	MCF7(Sensitive_Doxorubicin)	2021-01-25	uM	uM
100	0	0.330643289471335	3	Doxorubicin	Disulfiram	MCF7(Sensitive_Doxorubicin)	2021-01-25	uM	uM
30	0	0.514694067024942	3	Doxorubicin	Disulfiram	MCF7(Sensitive_Doxorubicin)	2021-01-25	uM	uM
10	0	0.8194665143102	3	Doxorubicin	Disulfiram	MCF7(Sensitive_Doxorubicin)	2021-01-25	uM	uM
3	0	0.973040047135282	3	Doxorubicin	Disulfiram	MCF7(Sensitive_Doxorubicin)	2021-01-25	uM	uM
1	0	0.977592886857469	3	Doxorubicin	Disulfiram	MCF7(Sensitive_Doxorubicin)	2021-01-25	uM	uM
0.3	0	0.999767894445535	3	Doxorubicin	Disulfiram	MCF7(Sensitive_Doxorubicin)	2021-01-25	uM	uM
0	0	1	3	Doxorubicin	Disulfiram	MCF7(Sensitive_Doxorubicin)	2021-01-25	uM	uM
0	3000	0.933001838990162	3	Doxorubicin	Disulfiram	MCF7(Sensitive_Doxorubicin)	2021-01-25	uM	uM
0	900	0.576916209894838	3	Doxorubicin	Disulfiram	MCF7(Sensitive_Doxorubicin)	2021-01-25	uM	uM
0	300	0.410576871574211	3	Doxorubicin	Disulfiram	MCF7(Sensitive_Doxorubicin)	2021-01-25	uM	uM
0	90	0.394954382331411	3	Doxorubicin	Disulfiram	MCF7(Sensitive_Doxorubicin)	2021-01-25	uM	uM
0	30	0.78615044010784	3	Doxorubicin	Disulfiram	MCF7(Sensitive_Doxorubicin)	2021-01-25	uM	uM
0	9	1.01419414736917	3	Doxorubicin	Disulfiram	MCF7(Sensitive_Doxorubicin)	2021-01-25	uM	uM
0	3	0.951873805995465	3	Doxorubicin	Disulfiram	MCF7(Sensitive_Doxorubicin)	2021-01-25	uM	uM
0	0.9	1.019220125337	3	Doxorubicin	Disulfiram	MCF7(Sensitive_Doxorubicin)	2021-01-25	uM	uM
0	0.3	0.978289203520863	3	Doxorubicin	Disulfiram	MCF7(Sensitive_Doxorubicin)	2021-01-25	uM	uM
10	3000	0.673659590422968	3	Doxorubicin	Disulfiram	MCF7(Sensitive_Doxorubicin)	2021-01-25	uM	uM
10	900	0.579665768001571	3	Doxorubicin	Disulfiram	MCF7(Sensitive_Doxorubicin)	2021-01-25	uM	uM
10	300	0.487269903051295	3	Doxorubicin	Disulfiram	MCF7(Sensitive_Doxorubicin)	2021-01-25	uM	uM
10	90	0.382322483886518	3	Doxorubicin	Disulfiram	MCF7(Sensitive_Doxorubicin)	2021-01-25	uM	uM
10	30	0.672320519916442	3	Doxorubicin	Disulfiram	MCF7(Sensitive_Doxorubicin)	2021-01-25	uM	uM
10	9	0.842623506936385	3	Doxorubicin	Disulfiram	MCF7(Sensitive_Doxorubicin)	2021-01-25	uM	uM
10	3	0.838347408452213	3	Doxorubicin	Disulfiram	MCF7(Sensitive_Doxorubicin)	2021-01-25	uM	uM
10	0.9	0.851532789373136	3	Doxorubicin	Disulfiram	MCF7(Sensitive_Doxorubicin)	2021-01-25	uM	uM
10	0.3	0.83609777000125	3	Doxorubicin	Disulfiram	MCF7(Sensitive_Doxorubicin)	2021-01-25	uM	uM
30	3000	0.368806798907318	3	Doxorubicin	Disulfiram	MCF7(Sensitive_Doxorubicin)	2021-01-25	uM	uM
30	900	0.35535360388509	3	Doxorubicin	Disulfiram	MCF7(Sensitive_Doxorubicin)	2021-01-25	uM	uM
30	300	0.330786123658698	3	Doxorubicin	Disulfiram	MCF7(Sensitive_Doxorubicin)	2021-01-25	uM	uM
30	90	0.306093663518363	3	Doxorubicin	Disulfiram	MCF7(Sensitive_Doxorubicin)	2021-01-25	uM	uM
30	30	0.402970951097145	3	Doxorubicin	Disulfiram	MCF7(Sensitive_Doxorubicin)	2021-01-25	uM	uM
30	9	0.48908211180346	3	Doxorubicin	Disulfiram	MCF7(Sensitive_Doxorubicin)	2021-01-25	uM	uM
30	3	0.518988019782535	3	Doxorubicin	Disulfiram	MCF7(Sensitive_Doxorubicin)	2021-01-25	uM	uM
30	0.9	0.513837061900766	3	Doxorubicin	Disulfiram	MCF7(Sensitive_Doxorubicin)	2021-01-25	uM	uM
30	0.3	0.496607688050135	3	Doxorubicin	Disulfiram	MCF7(Sensitive_Doxorubicin)	2021-01-25	uM	uM
100	3000	0.254619793247514	3	Doxorubicin	Disulfiram	MCF7(Sensitive_Doxorubicin)	2021-01-25	uM	uM
100	900	0.275455730329054	3	Doxorubicin	Disulfiram	MCF7(Sensitive_Doxorubicin)	2021-01-25	uM	uM
100	300	0.242246781767216	3	Doxorubicin	Disulfiram	MCF7(Sensitive_Doxorubicin)	2021-01-25	uM	uM
100	90	0.273090039100859	3	Doxorubicin	Disulfiram	MCF7(Sensitive_Doxorubicin)	2021-01-25	uM	uM
100	30	0.264207538074238	3	Doxorubicin	Disulfiram	MCF7(Sensitive_Doxorubicin)	2021-01-25	uM	uM
100	9	0.330866467889089	3	Doxorubicin	Disulfiram	MCF7(Sensitive_Doxorubicin)	2021-01-25	uM	uM
100	3	0.34652466567873	3	Doxorubicin	Disulfiram	MCF7(Sensitive_Doxorubicin)	2021-01-25	uM	uM
100	0.9	0.343998285989752	3	Doxorubicin	Disulfiram	MCF7(Sensitive_Doxorubicin)	2021-01-25	uM	uM
100	0.3	0.328215108286168	3	Doxorubicin	Disulfiram	MCF7(Sensitive_Doxorubicin)	2021-01-25	uM	uM
300	3000	0.102831687764466	3	Doxorubicin	Disulfiram	MCF7(Sensitive_Doxorubicin)	2021-01-25	uM	uM
300	900	0.104224321091253	3	Doxorubicin	Disulfiram	MCF7(Sensitive_Doxorubicin)	2021-01-25	uM	uM
300	300	0.101528325804781	3	Doxorubicin	Disulfiram	MCF7(Sensitive_Doxorubicin)	2021-01-25	uM	uM
300	90	0.137906407898731	3	Doxorubicin	Disulfiram	MCF7(Sensitive_Doxorubicin)	2021-01-25	uM	uM
300	30	0.156376653752076	3	Doxorubicin	Disulfiram	MCF7(Sensitive_Doxorubicin)	2021-01-25	uM	uM
300	9	0.162447106714992	3	Doxorubicin	Disulfiram	MCF7(Sensitive_Doxorubicin)	2021-01-25	uM	uM
300	3	0.160367083861522	3	Doxorubicin	Disulfiram	MCF7(Sensitive_Doxorubicin)	2021-01-25	uM	uM
300	0.9	0.15918870181578	3	Doxorubicin	Disulfiram	MCF7(Sensitive_Doxorubicin)	2021-01-25	uM	uM
300	0.3	0.159447588780375	3	Doxorubicin	Disulfiram	MCF7(Sensitive_Doxorubicin)	2021-01-25	uM	uM
3000	0	0.22531271230468	4	Doxorubicin	Disulfiram	MCF7(Sensitive_Doxorubicin)	2021-01-25	uM	uM
1000	0	0.180214202933301	4	Doxorubicin	Disulfiram	MCF7(Sensitive_Doxorubicin)	2021-01-25	uM	uM
300	0	0.128761539383767	4	Doxorubicin	Disulfiram	MCF7(Sensitive_Doxorubicin)	2021-01-25	uM	uM
100	0	0.363445630020381	4	Doxorubicin	Disulfiram	MCF7(Sensitive_Doxorubicin)	2021-01-25	uM	uM
30	0	0.517503896415298	4	Doxorubicin	Disulfiram	MCF7(Sensitive_Doxorubicin)	2021-01-25	uM	uM
10	0	0.818247212564441	4	Doxorubicin	Disulfiram	MCF7(Sensitive_Doxorubicin)	2021-01-25	uM	uM
3	0	1.03590696559166	4	Doxorubicin	Disulfiram	MCF7(Sensitive_Doxorubicin)	2021-01-25	uM	uM
1	0	1.01511609319426	4	Doxorubicin	Disulfiram	MCF7(Sensitive_Doxorubicin)	2021-01-25	uM	uM
0.3	0	1.01039044079447	4	Doxorubicin	Disulfiram	MCF7(Sensitive_Doxorubicin)	2021-01-25	uM	uM
0	0	1	4	Doxorubicin	Disulfiram	MCF7(Sensitive_Doxorubicin)	2021-01-25	uM	uM
0	3000	1.00245773888023	4	Doxorubicin	Disulfiram	MCF7(Sensitive_Doxorubicin)	2021-01-25	uM	uM
0	900	0.515725532510091	4	Doxorubicin	Disulfiram	MCF7(Sensitive_Doxorubicin)	2021-01-25	uM	uM
0	300	0.377282899732246	4	Doxorubicin	Disulfiram	MCF7(Sensitive_Doxorubicin)	2021-01-25	uM	uM
0	90	0.450715341885465	4	Doxorubicin	Disulfiram	MCF7(Sensitive_Doxorubicin)	2021-01-25	uM	uM
0	30	0.813611477440754	4	Doxorubicin	Disulfiram	MCF7(Sensitive_Doxorubicin)	2021-01-25	uM	uM
0	9	1.0262658354314	4	Doxorubicin	Disulfiram	MCF7(Sensitive_Doxorubicin)	2021-01-25	uM	uM
0	3	1.00870199416537	4	Doxorubicin	Disulfiram	MCF7(Sensitive_Doxorubicin)	2021-01-25	uM	uM
0	0.9	1.03218039403749	4	Doxorubicin	Disulfiram	MCF7(Sensitive_Doxorubicin)	2021-01-25	uM	uM
0	0.3	1.01439675498541	4	Doxorubicin	Disulfiram	MCF7(Sensitive_Doxorubicin)	2021-01-25	uM	uM
10	3000	0.660042760660193	4	Doxorubicin	Disulfiram	MCF7(Sensitive_Doxorubicin)	2021-01-25	uM	uM
10	900	0.441803540742517	4	Doxorubicin	Disulfiram	MCF7(Sensitive_Doxorubicin)	2021-01-25	uM	uM
10	300	0.295588058985733	4	Doxorubicin	Disulfiram	MCF7(Sensitive_Doxorubicin)	2021-01-25	uM	uM
10	90	0.379251088998122	4	Doxorubicin	Disulfiram	MCF7(Sensitive_Doxorubicin)	2021-01-25	uM	uM
10	30	0.628741557766854	4	Doxorubicin	Disulfiram	MCF7(Sensitive_Doxorubicin)	2021-01-25	uM	uM
10	9	0.88435639211925	4	Doxorubicin	Disulfiram	MCF7(Sensitive_Doxorubicin)	2021-01-25	uM	uM
10	3	0.858390280941534	4	Doxorubicin	Disulfiram	MCF7(Sensitive_Doxorubicin)	2021-01-25	uM	uM
10	0.9	0.830715741517804	4	Doxorubicin	Disulfiram	MCF7(Sensitive_Doxorubicin)	2021-01-25	uM	uM
10	0.3	0.796647084682092	4	Doxorubicin	Disulfiram	MCF7(Sensitive_Doxorubicin)	2021-01-25	uM	uM
30	3000	0.37362626383727	4	Doxorubicin	Disulfiram	MCF7(Sensitive_Doxorubicin)	2021-01-25	uM	uM
30	900	0.31877672541262	4	Doxorubicin	Disulfiram	MCF7(Sensitive_Doxorubicin)	2021-01-25	uM	uM
30	300	0.246832913719378	4	Doxorubicin	Disulfiram	MCF7(Sensitive_Doxorubicin)	2021-01-25	uM	uM
30	90	0.246403308955761	4	Doxorubicin	Disulfiram	MCF7(Sensitive_Doxorubicin)	2021-01-25	uM	uM
30	30	0.401430683770931	4	Doxorubicin	Disulfiram	MCF7(Sensitive_Doxorubicin)	2021-01-25	uM	uM
30	9	0.505464972225553	4	Doxorubicin	Disulfiram	MCF7(Sensitive_Doxorubicin)	2021-01-25	uM	uM
30	3	0.474743236222675	4	Doxorubicin	Disulfiram	MCF7(Sensitive_Doxorubicin)	2021-01-25	uM	uM
30	0.9	0.53737561443472	4	Doxorubicin	Disulfiram	MCF7(Sensitive_Doxorubicin)	2021-01-25	uM	uM
30	0.3	0.514027095072533	4	Doxorubicin	Disulfiram	MCF7(Sensitive_Doxorubicin)	2021-01-25	uM	uM
100	3000	0.219218319146385	4	Doxorubicin	Disulfiram	MCF7(Sensitive_Doxorubicin)	2021-01-25	uM	uM
100	900	0.256314190944331	4	Doxorubicin	Disulfiram	MCF7(Sensitive_Doxorubicin)	2021-01-25	uM	uM
100	300	0.222125644407145	4	Doxorubicin	Disulfiram	MCF7(Sensitive_Doxorubicin)	2021-01-25	uM	uM
100	90	0.226191903448827	4	Doxorubicin	Disulfiram	MCF7(Sensitive_Doxorubicin)	2021-01-25	uM	uM
100	30	0.227210965911362	4	Doxorubicin	Disulfiram	MCF7(Sensitive_Doxorubicin)	2021-01-25	uM	uM
100	9	0.317827598609279	4	Doxorubicin	Disulfiram	MCF7(Sensitive_Doxorubicin)	2021-01-25	uM	uM
100	3	0.329386963993126	4	Doxorubicin	Disulfiram	MCF7(Sensitive_Doxorubicin)	2021-01-25	uM	uM
100	0.9	0.321114574591376	4	Doxorubicin	Disulfiram	MCF7(Sensitive_Doxorubicin)	2021-01-25	uM	uM
100	0.3	0.367441953402869	4	Doxorubicin	Disulfiram	MCF7(Sensitive_Doxorubicin)	2021-01-25	uM	uM
300	3000	0.101446669064461	4	Doxorubicin	Disulfiram	MCF7(Sensitive_Doxorubicin)	2021-01-25	uM	uM
300	900	0.119120409223514	4	Doxorubicin	Disulfiram	MCF7(Sensitive_Doxorubicin)	2021-01-25	uM	uM
300	300	0.106092394996603	4	Doxorubicin	Disulfiram	MCF7(Sensitive_Doxorubicin)	2021-01-25	uM	uM
300	90	0.113965152060105	4	Doxorubicin	Disulfiram	MCF7(Sensitive_Doxorubicin)	2021-01-25	uM	uM
300	30	0.12854174159773	4	Doxorubicin	Disulfiram	MCF7(Sensitive_Doxorubicin)	2021-01-25	uM	uM
300	9	0.174679295048555	4	Doxorubicin	Disulfiram	MCF7(Sensitive_Doxorubicin)	2021-01-25	uM	uM
300	3	0.173380489949247	4	Doxorubicin	Disulfiram	MCF7(Sensitive_Doxorubicin)	2021-01-25	uM	uM
300	0.9	0.175588458618071	4	Doxorubicin	Disulfiram	MCF7(Sensitive_Doxorubicin)	2021-01-25	uM	uM
300	0.3	0.147584222515286	4	Doxorubicin	Disulfiram	MCF7(Sensitive_Doxorubicin)	2021-01-25	uM	uM
