# Supplementary material for: A novel combination therapy for ER+ breast cancer suppresses drug resistance via an evolutionary double-bind
Source: Mol Syst Biol. 2026 Mar 26;22(7):1070–96. doi: 10.1038/s44320-026-00191-z (PMC13328575; doi:10.1038/s44320-026-00191-z)
Supplement: Supplementary file 3 — Source data Fig. 2 [file 44320_2026_191_MOESM3_ESM.zip › Figure2/Fig2 - Panels A-D_MCF7/MCF7(Paclitaxel_Disulfiram)_Resistant_Paclitaxel.csv]

drug1.conc	drug2.conc	effect	batch	drug1	drug2	sample	expt.date	drug1.units	drug2.units
3000	0	0.482734925270572	1	Paclitaxel	Disulfiram	MCF7(Resistant_Paclitaxel)	2021-01-25	uM	uM
1000	0	0.562789898642845	1	Paclitaxel	Disulfiram	MCF7(Resistant_Paclitaxel)	2021-01-25	uM	uM
300	0	0.59113554372101	1	Paclitaxel	Disulfiram	MCF7(Resistant_Paclitaxel)	2021-01-25	uM	uM
100	0	0.725219034530149	1	Paclitaxel	Disulfiram	MCF7(Resistant_Paclitaxel)	2021-01-25	uM	uM
30	0	0.846461089159938	1	Paclitaxel	Disulfiram	MCF7(Resistant_Paclitaxel)	2021-01-25	uM	uM
10	0	1.10844356639753	1	Paclitaxel	Disulfiram	MCF7(Resistant_Paclitaxel)	2021-01-25	uM	uM
3	0	0.923939185706923	1	Paclitaxel	Disulfiram	MCF7(Resistant_Paclitaxel)	2021-01-25	uM	uM
1	0	0.907790757601787	1	Paclitaxel	Disulfiram	MCF7(Resistant_Paclitaxel)	2021-01-25	uM	uM
0.3	0	1.01168184160797	1	Paclitaxel	Disulfiram	MCF7(Resistant_Paclitaxel)	2021-01-25	uM	uM
0	0	1	1	Paclitaxel	Disulfiram	MCF7(Resistant_Paclitaxel)	2021-01-25	uM	uM
0	3000	0.267479814464869	1	Paclitaxel	Disulfiram	MCF7(Resistant_Paclitaxel)	2021-01-25	uM	uM
0	1000	0.0422607799347191	1	Paclitaxel	Disulfiram	MCF7(Resistant_Paclitaxel)	2021-01-25	uM	uM
0	300	0.0273148943480502	1	Paclitaxel	Disulfiram	MCF7(Resistant_Paclitaxel)	2021-01-25	uM	uM
0	100	0.363940903624807	1	Paclitaxel	Disulfiram	MCF7(Resistant_Paclitaxel)	2021-01-25	uM	uM
0	30	0.879402164576533	1	Paclitaxel	Disulfiram	MCF7(Resistant_Paclitaxel)	2021-01-25	uM	uM
0	10	0.95889881463666	1	Paclitaxel	Disulfiram	MCF7(Resistant_Paclitaxel)	2021-01-25	uM	uM
0	3	0.971181927503865	1	Paclitaxel	Disulfiram	MCF7(Resistant_Paclitaxel)	2021-01-25	uM	uM
0	1	0.987673939185707	1	Paclitaxel	Disulfiram	MCF7(Resistant_Paclitaxel)	2021-01-25	uM	uM
0	0.3	1.07722040886446	1	Paclitaxel	Disulfiram	MCF7(Resistant_Paclitaxel)	2021-01-25	uM	uM
10	3000	0.111492870640783	1	Paclitaxel	Disulfiram	MCF7(Resistant_Paclitaxel)	2021-01-25	uM	uM
10	1000	0.052181755712077	1	Paclitaxel	Disulfiram	MCF7(Resistant_Paclitaxel)	2021-01-25	uM	uM
10	300	0.00506785775639924	1	Paclitaxel	Disulfiram	MCF7(Resistant_Paclitaxel)	2021-01-25	uM	uM
10	100	0.17355265418313	1	Paclitaxel	Disulfiram	MCF7(Resistant_Paclitaxel)	2021-01-25	uM	uM
10	30	1.07601786634599	1	Paclitaxel	Disulfiram	MCF7(Resistant_Paclitaxel)	2021-01-25	uM	uM
10	10	1.02937639580828	1	Paclitaxel	Disulfiram	MCF7(Resistant_Paclitaxel)	2021-01-25	uM	uM
10	3	0.831644047414534	1	Paclitaxel	Disulfiram	MCF7(Resistant_Paclitaxel)	2021-01-25	uM	uM
10	1	0.763270915650232	1	Paclitaxel	Disulfiram	MCF7(Resistant_Paclitaxel)	2021-01-25	uM	uM
10	0.3	0.980243944339461	1	Paclitaxel	Disulfiram	MCF7(Resistant_Paclitaxel)	2021-01-25	uM	uM
30	3000	0.0161054801580484	1	Paclitaxel	Disulfiram	MCF7(Resistant_Paclitaxel)	2021-01-25	uM	uM
30	1000	0.0310084177976293	1	Paclitaxel	Disulfiram	MCF7(Resistant_Paclitaxel)	2021-01-25	uM	uM
30	300	0.0358185878714997	1	Paclitaxel	Disulfiram	MCF7(Resistant_Paclitaxel)	2021-01-25	uM	uM
30	100	0.312016835595259	1	Paclitaxel	Disulfiram	MCF7(Resistant_Paclitaxel)	2021-01-25	uM	uM
30	30	0.743042432571723	1	Paclitaxel	Disulfiram	MCF7(Resistant_Paclitaxel)	2021-01-25	uM	uM
30	10	0.816139838515719	1	Paclitaxel	Disulfiram	MCF7(Resistant_Paclitaxel)	2021-01-25	uM	uM
30	3	0.773363683215942	1	Paclitaxel	Disulfiram	MCF7(Resistant_Paclitaxel)	2021-01-25	uM	uM
30	1	0.941633739907232	1	Paclitaxel	Disulfiram	MCF7(Resistant_Paclitaxel)	2021-01-25	uM	uM
30	0.3	0.956407833705549	1	Paclitaxel	Disulfiram	MCF7(Resistant_Paclitaxel)	2021-01-25	uM	uM
100	3000	0.059826490293764	1	Paclitaxel	Disulfiram	MCF7(Resistant_Paclitaxel)	2021-01-25	uM	uM
100	1000	0.0112523621370898	1	Paclitaxel	Disulfiram	MCF7(Resistant_Paclitaxel)	2021-01-25	uM	uM
100	300	0.0138292389623776	1	Paclitaxel	Disulfiram	MCF7(Resistant_Paclitaxel)	2021-01-25	uM	uM
100	100	0.228268338773407	1	Paclitaxel	Disulfiram	MCF7(Resistant_Paclitaxel)	2021-01-25	uM	uM
100	30	0.722985741281567	1	Paclitaxel	Disulfiram	MCF7(Resistant_Paclitaxel)	2021-01-25	uM	uM
100	10	0.690474145335853	1	Paclitaxel	Disulfiram	MCF7(Resistant_Paclitaxel)	2021-01-25	uM	uM
100	3	0.555617591479127	1	Paclitaxel	Disulfiram	MCF7(Resistant_Paclitaxel)	2021-01-25	uM	uM
100	1	0.795009448548359	1	Paclitaxel	Disulfiram	MCF7(Resistant_Paclitaxel)	2021-01-25	uM	uM
100	0.3	0.740895035217317	1	Paclitaxel	Disulfiram	MCF7(Resistant_Paclitaxel)	2021-01-25	uM	uM
300	3000	0.119781824428792	1	Paclitaxel	Disulfiram	MCF7(Resistant_Paclitaxel)	2021-01-25	uM	uM
300	1000	0.01331386359732	1	Paclitaxel	Disulfiram	MCF7(Resistant_Paclitaxel)	2021-01-25	uM	uM
300	300	0.026584779247552	1	Paclitaxel	Disulfiram	MCF7(Resistant_Paclitaxel)	2021-01-25	uM	uM
300	100	0.223028689228655	1	Paclitaxel	Disulfiram	MCF7(Resistant_Paclitaxel)	2021-01-25	uM	uM
300	30	0.542862051193953	1	Paclitaxel	Disulfiram	MCF7(Resistant_Paclitaxel)	2021-01-25	uM	uM
300	10	0.427847448891943	1	Paclitaxel	Disulfiram	MCF7(Resistant_Paclitaxel)	2021-01-25	uM	uM
300	3	0.508374849682185	1	Paclitaxel	Disulfiram	MCF7(Resistant_Paclitaxel)	2021-01-25	uM	uM
300	1	0.662429135887305	1	Paclitaxel	Disulfiram	MCF7(Resistant_Paclitaxel)	2021-01-25	uM	uM
300	0.3	0.536763442707439	1	Paclitaxel	Disulfiram	MCF7(Resistant_Paclitaxel)	2021-01-25	uM	uM
3000	0	0.53886337026029	2	Paclitaxel	Disulfiram	MCF7(Resistant_Paclitaxel)	2021-01-25	uM	uM
1000	0	0.606007385391336	2	Paclitaxel	Disulfiram	MCF7(Resistant_Paclitaxel)	2021-01-25	uM	uM
300	0	0.536116364946411	2	Paclitaxel	Disulfiram	MCF7(Resistant_Paclitaxel)	2021-01-25	uM	uM
100	0	0.760560208952535	2	Paclitaxel	Disulfiram	MCF7(Resistant_Paclitaxel)	2021-01-25	uM	uM
30	0	0.629919841484283	2	Paclitaxel	Disulfiram	MCF7(Resistant_Paclitaxel)	2021-01-25	uM	uM
10	0	0.807934792398451	2	Paclitaxel	Disulfiram	MCF7(Resistant_Paclitaxel)	2021-01-25	uM	uM
3	0	0.873232459695578	2	Paclitaxel	Disulfiram	MCF7(Resistant_Paclitaxel)	2021-01-25	uM	uM
1	0	1.05183283797172	2	Paclitaxel	Disulfiram	MCF7(Resistant_Paclitaxel)	2021-01-25	uM	uM
0.3	0	0.909123660271999	2	Paclitaxel	Disulfiram	MCF7(Resistant_Paclitaxel)	2021-01-25	uM	uM
0	0	1	2	Paclitaxel	Disulfiram	MCF7(Resistant_Paclitaxel)	2021-01-25	uM	uM
0	3000	0.0895703863820589	2	Paclitaxel	Disulfiram	MCF7(Resistant_Paclitaxel)	2021-01-25	uM	uM
0	1000	0.016932360623255	2	Paclitaxel	Disulfiram	MCF7(Resistant_Paclitaxel)	2021-01-25	uM	uM
0	300	0.0331441952625417	2	Paclitaxel	Disulfiram	MCF7(Resistant_Paclitaxel)	2021-01-25	uM	uM
0	100	0.194947311537422	2	Paclitaxel	Disulfiram	MCF7(Resistant_Paclitaxel)	2021-01-25	uM	uM
0	30	0.815095019364136	2	Paclitaxel	Disulfiram	MCF7(Resistant_Paclitaxel)	2021-01-25	uM	uM
0	10	0.869945059893722	2	Paclitaxel	Disulfiram	MCF7(Resistant_Paclitaxel)	2021-01-25	uM	uM
0	3	0.5977213365757	2	Paclitaxel	Disulfiram	MCF7(Resistant_Paclitaxel)	2021-01-25	uM	uM
0	1	1.13802575880393	2	Paclitaxel	Disulfiram	MCF7(Resistant_Paclitaxel)	2021-01-25	uM	uM
0	0.3	0.905025668738179	2	Paclitaxel	Disulfiram	MCF7(Resistant_Paclitaxel)	2021-01-25	uM	uM
10	3000	0.124966225344501	2	Paclitaxel	Disulfiram	MCF7(Resistant_Paclitaxel)	2021-01-25	uM	uM
10	1000	0.0167972620012609	2	Paclitaxel	Disulfiram	MCF7(Resistant_Paclitaxel)	2021-01-25	uM	uM
10	300	0.00734035846167702	2	Paclitaxel	Disulfiram	MCF7(Resistant_Paclitaxel)	2021-01-25	uM	uM
10	100	0.147572728091507	2	Paclitaxel	Disulfiram	MCF7(Resistant_Paclitaxel)	2021-01-25	uM	uM
10	30	0.847203458524723	2	Paclitaxel	Disulfiram	MCF7(Resistant_Paclitaxel)	2021-01-25	uM	uM
10	10	1.02751508601279	2	Paclitaxel	Disulfiram	MCF7(Resistant_Paclitaxel)	2021-01-25	uM	uM
10	3	0.58295055390435	2	Paclitaxel	Disulfiram	MCF7(Resistant_Paclitaxel)	2021-01-25	uM	uM
10	1	0.780104476267675	2	Paclitaxel	Disulfiram	MCF7(Resistant_Paclitaxel)	2021-01-25	uM	uM
10	0.3	0.746149689273169	2	Paclitaxel	Disulfiram	MCF7(Resistant_Paclitaxel)	2021-01-25	uM	uM
30	3000	0.0818697649283977	2	Paclitaxel	Disulfiram	MCF7(Resistant_Paclitaxel)	2021-01-25	uM	uM
30	1000	0.0357561019544267	2	Paclitaxel	Disulfiram	MCF7(Resistant_Paclitaxel)	2021-01-25	uM	uM
30	300	0.00788075294965325	2	Paclitaxel	Disulfiram	MCF7(Resistant_Paclitaxel)	2021-01-25	uM	uM
30	100	0.176078537332253	2	Paclitaxel	Disulfiram	MCF7(Resistant_Paclitaxel)	2021-01-25	uM	uM
30	30	0.758083400882644	2	Paclitaxel	Disulfiram	MCF7(Resistant_Paclitaxel)	2021-01-25	uM	uM
30	10	0.951769791948122	2	Paclitaxel	Disulfiram	MCF7(Resistant_Paclitaxel)	2021-01-25	uM	uM
30	3	0.611546428893092	2	Paclitaxel	Disulfiram	MCF7(Resistant_Paclitaxel)	2021-01-25	uM	uM
30	1	0.676393767450239	2	Paclitaxel	Disulfiram	MCF7(Resistant_Paclitaxel)	2021-01-25	uM	uM
30	0.3	0.80023417094479	2	Paclitaxel	Disulfiram	MCF7(Resistant_Paclitaxel)	2021-01-25	uM	uM
100	3000	0.0599837881653607	2	Paclitaxel	Disulfiram	MCF7(Resistant_Paclitaxel)	2021-01-25	uM	uM
100	1000	0.0357110690804287	2	Paclitaxel	Disulfiram	MCF7(Resistant_Paclitaxel)	2021-01-25	uM	uM
100	300	0.0075204899576691	2	Paclitaxel	Disulfiram	MCF7(Resistant_Paclitaxel)	2021-01-25	uM	uM
100	100	0.16954877060254	2	Paclitaxel	Disulfiram	MCF7(Resistant_Paclitaxel)	2021-01-25	uM	uM
100	30	0.667882554264613	2	Paclitaxel	Disulfiram	MCF7(Resistant_Paclitaxel)	2021-01-25	uM	uM
100	10	0.522021075385031	2	Paclitaxel	Disulfiram	MCF7(Resistant_Paclitaxel)	2021-01-25	uM	uM
100	3	0.613212645231019	2	Paclitaxel	Disulfiram	MCF7(Resistant_Paclitaxel)	2021-01-25	uM	uM
100	1	0.720525983968297	2	Paclitaxel	Disulfiram	MCF7(Resistant_Paclitaxel)	2021-01-25	uM	uM
100	0.3	0.599387552913627	2	Paclitaxel	Disulfiram	MCF7(Resistant_Paclitaxel)	2021-01-25	uM	uM
300	3000	0.0231919301089796	2	Paclitaxel	Disulfiram	MCF7(Resistant_Paclitaxel)	2021-01-25	uM	uM
300	1000	0.0036476627938395	2	Paclitaxel	Disulfiram	MCF7(Resistant_Paclitaxel)	2021-01-25	uM	uM
300	300	0.012068810231469	2	Paclitaxel	Disulfiram	MCF7(Resistant_Paclitaxel)	2021-01-25	uM	uM
300	100	0.174682518238314	2	Paclitaxel	Disulfiram	MCF7(Resistant_Paclitaxel)	2021-01-25	uM	uM
300	30	0.489642438980456	2	Paclitaxel	Disulfiram	MCF7(Resistant_Paclitaxel)	2021-01-25	uM	uM
300	10	0.589120057642079	2	Paclitaxel	Disulfiram	MCF7(Resistant_Paclitaxel)	2021-01-25	uM	uM
300	3	0.460821399621724	2	Paclitaxel	Disulfiram	MCF7(Resistant_Paclitaxel)	2021-01-25	uM	uM
300	1	0.473070341349185	2	Paclitaxel	Disulfiram	MCF7(Resistant_Paclitaxel)	2021-01-25	uM	uM
300	0.3	0.520940286409079	2	Paclitaxel	Disulfiram	MCF7(Resistant_Paclitaxel)	2021-01-25	uM	uM
3000	0	0.583911111111111	3	Paclitaxel	Disulfiram	MCF7(Resistant_Paclitaxel)	2021-01-25	uM	uM
1000	0	0.810933333333333	3	Paclitaxel	Disulfiram	MCF7(Resistant_Paclitaxel)	2021-01-25	uM	uM
300	0	0.662666666666667	3	Paclitaxel	Disulfiram	MCF7(Resistant_Paclitaxel)	2021-01-25	uM	uM
100	0	0.795244444444444	3	Paclitaxel	Disulfiram	MCF7(Resistant_Paclitaxel)	2021-01-25	uM	uM
30	0	0.9472	3	Paclitaxel	Disulfiram	MCF7(Resistant_Paclitaxel)	2021-01-25	uM	uM
10	0	0.914222222222222	3	Paclitaxel	Disulfiram	MCF7(Resistant_Paclitaxel)	2021-01-25	uM	uM
3	0	1.13862222222222	3	Paclitaxel	Disulfiram	MCF7(Resistant_Paclitaxel)	2021-01-25	uM	uM
1	0	1.31373333333333	3	Paclitaxel	Disulfiram	MCF7(Resistant_Paclitaxel)	2021-01-25	uM	uM
0.3	0	1.29466666666667	3	Paclitaxel	Disulfiram	MCF7(Resistant_Paclitaxel)	2021-01-25	uM	uM
0	0	1	3	Paclitaxel	Disulfiram	MCF7(Resistant_Paclitaxel)	2021-01-25	uM	uM
0	3000	0.578444444444444	3	Paclitaxel	Disulfiram	MCF7(Resistant_Paclitaxel)	2021-01-25	uM	uM
0	1000	0.251955555555556	3	Paclitaxel	Disulfiram	MCF7(Resistant_Paclitaxel)	2021-01-25	uM	uM
0	300	0.0593777777777778	3	Paclitaxel	Disulfiram	MCF7(Resistant_Paclitaxel)	2021-01-25	uM	uM
0	100	0.417911111111111	3	Paclitaxel	Disulfiram	MCF7(Resistant_Paclitaxel)	2021-01-25	uM	uM
0	30	1.018	3	Paclitaxel	Disulfiram	MCF7(Resistant_Paclitaxel)	2021-01-25	uM	uM
0	10	1.41768888888889	3	Paclitaxel	Disulfiram	MCF7(Resistant_Paclitaxel)	2021-01-25	uM	uM
0	3	1.10826666666667	3	Paclitaxel	Disulfiram	MCF7(Resistant_Paclitaxel)	2021-01-25	uM	uM
0	1	1.10191111111111	3	Paclitaxel	Disulfiram	MCF7(Resistant_Paclitaxel)	2021-01-25	uM	uM
0	0.3	1.13115555555556	3	Paclitaxel	Disulfiram	MCF7(Resistant_Paclitaxel)	2021-01-25	uM	uM
10	3000	0.207022222222222	3	Paclitaxel	Disulfiram	MCF7(Resistant_Paclitaxel)	2021-01-25	uM	uM
10	1000	0.167022222222222	3	Paclitaxel	Disulfiram	MCF7(Resistant_Paclitaxel)	2021-01-25	uM	uM
10	300	0.0776888888888889	3	Paclitaxel	Disulfiram	MCF7(Resistant_Paclitaxel)	2021-01-25	uM	uM
10	100	0.224088888888889	3	Paclitaxel	Disulfiram	MCF7(Resistant_Paclitaxel)	2021-01-25	uM	uM
10	30	0.985511111111111	3	Paclitaxel	Disulfiram	MCF7(Resistant_Paclitaxel)	2021-01-25	uM	uM
10	10	1.15306666666667	3	Paclitaxel	Disulfiram	MCF7(Resistant_Paclitaxel)	2021-01-25	uM	uM
10	3	1.04168888888889	3	Paclitaxel	Disulfiram	MCF7(Resistant_Paclitaxel)	2021-01-25	uM	uM
10	1	1.00497777777778	3	Paclitaxel	Disulfiram	MCF7(Resistant_Paclitaxel)	2021-01-25	uM	uM
10	0.3	0.943955555555556	3	Paclitaxel	Disulfiram	MCF7(Resistant_Paclitaxel)	2021-01-25	uM	uM
30	3000	0.138	3	Paclitaxel	Disulfiram	MCF7(Resistant_Paclitaxel)	2021-01-25	uM	uM
30	1000	0.163466666666667	3	Paclitaxel	Disulfiram	MCF7(Resistant_Paclitaxel)	2021-01-25	uM	uM
30	300	0.0352888888888889	3	Paclitaxel	Disulfiram	MCF7(Resistant_Paclitaxel)	2021-01-25	uM	uM
30	100	0.35	3	Paclitaxel	Disulfiram	MCF7(Resistant_Paclitaxel)	2021-01-25	uM	uM
30	30	1.21648888888889	3	Paclitaxel	Disulfiram	MCF7(Resistant_Paclitaxel)	2021-01-25	uM	uM
30	10	1.06142222222222	3	Paclitaxel	Disulfiram	MCF7(Resistant_Paclitaxel)	2021-01-25	uM	uM
30	3	0.887733333333333	3	Paclitaxel	Disulfiram	MCF7(Resistant_Paclitaxel)	2021-01-25	uM	uM
30	1	1.14235555555556	3	Paclitaxel	Disulfiram	MCF7(Resistant_Paclitaxel)	2021-01-25	uM	uM
30	0.3	0.997733333333333	3	Paclitaxel	Disulfiram	MCF7(Resistant_Paclitaxel)	2021-01-25	uM	uM
100	3000	0.2792	3	Paclitaxel	Disulfiram	MCF7(Resistant_Paclitaxel)	2021-01-25	uM	uM
100	1000	0.0760444444444444	3	Paclitaxel	Disulfiram	MCF7(Resistant_Paclitaxel)	2021-01-25	uM	uM
100	300	0.0188444444444444	3	Paclitaxel	Disulfiram	MCF7(Resistant_Paclitaxel)	2021-01-25	uM	uM
100	100	0.323111111111111	3	Paclitaxel	Disulfiram	MCF7(Resistant_Paclitaxel)	2021-01-25	uM	uM
100	30	0.7704	3	Paclitaxel	Disulfiram	MCF7(Resistant_Paclitaxel)	2021-01-25	uM	uM
100	10	0.8048	3	Paclitaxel	Disulfiram	MCF7(Resistant_Paclitaxel)	2021-01-25	uM	uM
100	3	0.754177777777778	3	Paclitaxel	Disulfiram	MCF7(Resistant_Paclitaxel)	2021-01-25	uM	uM
100	1	0.807511111111111	3	Paclitaxel	Disulfiram	MCF7(Resistant_Paclitaxel)	2021-01-25	uM	uM
100	0.3	0.935377777777778	3	Paclitaxel	Disulfiram	MCF7(Resistant_Paclitaxel)	2021-01-25	uM	uM
300	3000	0.223422222222222	3	Paclitaxel	Disulfiram	MCF7(Resistant_Paclitaxel)	2021-01-25	uM	uM
300	1000	0.0764888888888889	3	Paclitaxel	Disulfiram	MCF7(Resistant_Paclitaxel)	2021-01-25	uM	uM
300	300	0.0076	3	Paclitaxel	Disulfiram	MCF7(Resistant_Paclitaxel)	2021-01-25	uM	uM
300	100	0.303511111111111	3	Paclitaxel	Disulfiram	MCF7(Resistant_Paclitaxel)	2021-01-25	uM	uM
300	30	0.581333333333333	3	Paclitaxel	Disulfiram	MCF7(Resistant_Paclitaxel)	2021-01-25	uM	uM
300	10	0.596844444444444	3	Paclitaxel	Disulfiram	MCF7(Resistant_Paclitaxel)	2021-01-25	uM	uM
300	3	0.648	3	Paclitaxel	Disulfiram	MCF7(Resistant_Paclitaxel)	2021-01-25	uM	uM
300	1	0.834266666666667	3	Paclitaxel	Disulfiram	MCF7(Resistant_Paclitaxel)	2021-01-25	uM	uM
300	0.3	0.641555555555556	3	Paclitaxel	Disulfiram	MCF7(Resistant_Paclitaxel)	2021-01-25	uM	uM
3000	0	0.444444444444444	4	Paclitaxel	Disulfiram	MCF7(Resistant_Paclitaxel)	2021-01-25	uM	uM
1000	0	0.520161290322581	4	Paclitaxel	Disulfiram	MCF7(Resistant_Paclitaxel)	2021-01-25	uM	uM
300	0	0.547043010752688	4	Paclitaxel	Disulfiram	MCF7(Resistant_Paclitaxel)	2021-01-25	uM	uM
100	0	0.744343637992832	4	Paclitaxel	Disulfiram	MCF7(Resistant_Paclitaxel)	2021-01-25	uM	uM
30	0	0.859879032258065	4	Paclitaxel	Disulfiram	MCF7(Resistant_Paclitaxel)	2021-01-25	uM	uM
10	0	1.04441084229391	4	Paclitaxel	Disulfiram	MCF7(Resistant_Paclitaxel)	2021-01-25	uM	uM
3	0	0.914650537634409	4	Paclitaxel	Disulfiram	MCF7(Resistant_Paclitaxel)	2021-01-25	uM	uM
1	0	1.09061379928315	4	Paclitaxel	Disulfiram	MCF7(Resistant_Paclitaxel)	2021-01-25	uM	uM
0.3	0	1.01803315412186	4	Paclitaxel	Disulfiram	MCF7(Resistant_Paclitaxel)	2021-01-25	uM	uM
0	0	1	4	Paclitaxel	Disulfiram	MCF7(Resistant_Paclitaxel)	2021-01-25	uM	uM
0	3000	0.0803651433691756	4	Paclitaxel	Disulfiram	MCF7(Resistant_Paclitaxel)	2021-01-25	uM	uM
0	1000	0.0378584229390681	4	Paclitaxel	Disulfiram	MCF7(Resistant_Paclitaxel)	2021-01-25	uM	uM
0	300	0.00638440860215054	4	Paclitaxel	Disulfiram	MCF7(Resistant_Paclitaxel)	2021-01-25	uM	uM
0	100	0.248263888888889	4	Paclitaxel	Disulfiram	MCF7(Resistant_Paclitaxel)	2021-01-25	uM	uM
0	30	1.07095654121864	4	Paclitaxel	Disulfiram	MCF7(Resistant_Paclitaxel)	2021-01-25	uM	uM
0	10	0.864807347670251	4	Paclitaxel	Disulfiram	MCF7(Resistant_Paclitaxel)	2021-01-25	uM	uM
0	3	0.797435035842294	4	Paclitaxel	Disulfiram	MCF7(Resistant_Paclitaxel)	2021-01-25	uM	uM
0	1	1.1183355734767	4	Paclitaxel	Disulfiram	MCF7(Resistant_Paclitaxel)	2021-01-25	uM	uM
0	0.3	1.01859318996416	4	Paclitaxel	Disulfiram	MCF7(Resistant_Paclitaxel)	2021-01-25	uM	uM
10	3000	0.00246415770609319	4	Paclitaxel	Disulfiram	MCF7(Resistant_Paclitaxel)	2021-01-25	uM	uM
10	1000	0.00246415770609319	4	Paclitaxel	Disulfiram	MCF7(Resistant_Paclitaxel)	2021-01-25	uM	uM
10	300	0.00520833333333333	4	Paclitaxel	Disulfiram	MCF7(Resistant_Paclitaxel)	2021-01-25	uM	uM
10	100	0.198812724014337	4	Paclitaxel	Disulfiram	MCF7(Resistant_Paclitaxel)	2021-01-25	uM	uM
10	30	0.984655017921147	4	Paclitaxel	Disulfiram	MCF7(Resistant_Paclitaxel)	2021-01-25	uM	uM
10	10	0.908322132616487	4	Paclitaxel	Disulfiram	MCF7(Resistant_Paclitaxel)	2021-01-25	uM	uM
10	3	0.794690860215054	4	Paclitaxel	Disulfiram	MCF7(Resistant_Paclitaxel)	2021-01-25	uM	uM
10	1	0.903393817204301	4	Paclitaxel	Disulfiram	MCF7(Resistant_Paclitaxel)	2021-01-25	uM	uM
10	0.3	0.639616935483871	4	Paclitaxel	Disulfiram	MCF7(Resistant_Paclitaxel)	2021-01-25	uM	uM
30	3000	0.0181451612903226	4	Paclitaxel	Disulfiram	MCF7(Resistant_Paclitaxel)	2021-01-25	uM	uM
30	1000	0.0126568100358423	4	Paclitaxel	Disulfiram	MCF7(Resistant_Paclitaxel)	2021-01-25	uM	uM
30	300	0.00711245519713262	4	Paclitaxel	Disulfiram	MCF7(Resistant_Paclitaxel)	2021-01-25	uM	uM
30	100	0.196068548387097	4	Paclitaxel	Disulfiram	MCF7(Resistant_Paclitaxel)	2021-01-25	uM	uM
30	30	0.675123207885305	4	Paclitaxel	Disulfiram	MCF7(Resistant_Paclitaxel)	2021-01-25	uM	uM
30	10	0.998879928315412	4	Paclitaxel	Disulfiram	MCF7(Resistant_Paclitaxel)	2021-01-25	uM	uM
30	3	0.742831541218638	4	Paclitaxel	Disulfiram	MCF7(Resistant_Paclitaxel)	2021-01-25	uM	uM
30	1	1.00072804659498	4	Paclitaxel	Disulfiram	MCF7(Resistant_Paclitaxel)	2021-01-25	uM	uM
30	0.3	0.779233870967742	4	Paclitaxel	Disulfiram	MCF7(Resistant_Paclitaxel)	2021-01-25	uM	uM
100	3000	0.0118167562724014	4	Paclitaxel	Disulfiram	MCF7(Resistant_Paclitaxel)	2021-01-25	uM	uM
100	1000	0.00851254480286738	4	Paclitaxel	Disulfiram	MCF7(Resistant_Paclitaxel)	2021-01-25	uM	uM
100	300	0.00733646953405018	4	Paclitaxel	Disulfiram	MCF7(Resistant_Paclitaxel)	2021-01-25	uM	uM
100	100	0.250280017921147	4	Paclitaxel	Disulfiram	MCF7(Resistant_Paclitaxel)	2021-01-25	uM	uM
100	30	0.639392921146953	4	Paclitaxel	Disulfiram	MCF7(Resistant_Paclitaxel)	2021-01-25	uM	uM
100	10	0.695004480286738	4	Paclitaxel	Disulfiram	MCF7(Resistant_Paclitaxel)	2021-01-25	uM	uM
100	3	0.669466845878136	4	Paclitaxel	Disulfiram	MCF7(Resistant_Paclitaxel)	2021-01-25	uM	uM
100	1	0.662746415770609	4	Paclitaxel	Disulfiram	MCF7(Resistant_Paclitaxel)	2021-01-25	uM	uM
100	0.3	0.674283154121864	4	Paclitaxel	Disulfiram	MCF7(Resistant_Paclitaxel)	2021-01-25	uM	uM
300	3000	0.0509632616487455	4	Paclitaxel	Disulfiram	MCF7(Resistant_Paclitaxel)	2021-01-25	uM	uM
300	1000	0.00212813620071685	4	Paclitaxel	Disulfiram	MCF7(Resistant_Paclitaxel)	2021-01-25	uM	uM
300	300	0.00744847670250896	4	Paclitaxel	Disulfiram	MCF7(Resistant_Paclitaxel)	2021-01-25	uM	uM
300	100	0.180667562724014	4	Paclitaxel	Disulfiram	MCF7(Resistant_Paclitaxel)	2021-01-25	uM	uM
300	30	0.501064068100358	4	Paclitaxel	Disulfiram	MCF7(Resistant_Paclitaxel)	2021-01-25	uM	uM
300	10	0.470486111111111	4	Paclitaxel	Disulfiram	MCF7(Resistant_Paclitaxel)	2021-01-25	uM	uM
300	3	0.595766129032258	4	Paclitaxel	Disulfiram	MCF7(Resistant_Paclitaxel)	2021-01-25	uM	uM
300	1	0.525985663082437	4	Paclitaxel	Disulfiram	MCF7(Resistant_Paclitaxel)	2021-01-25	uM	uM
300	0.3	0.493895609318996	4	Paclitaxel	Disulfiram	MCF7(Resistant_Paclitaxel)	2021-01-25	uM	uM
