# Supplementary material for: A novel combination therapy for ER+ breast cancer suppresses drug resistance via an evolutionary double-bind
Source: Mol Syst Biol. 2026 Mar 26;22(7):1070–96. doi: 10.1038/s44320-026-00191-z (PMC13328575; doi:10.1038/s44320-026-00191-z)
Supplement: Supplementary file 3 — Source data Fig. 2 [file 44320_2026_191_MOESM3_ESM.zip › Figure2/Fig2 - Panels A-D_MCF7/MCF7(Doxorubicin_Disulfiram)_Sensitive_Paclitaxel.csv]

drug1.conc	drug2.conc	effect	batch	drug1	drug2	sample	expt.date	drug1.units	drug2.units
3000	0	0.249982349203361	1	Doxorubicin	Disulfiram	MCF7(Sensitive_Paclitaxel)	2021-02-23	uM	uM
1000	0	0.160939963757031	1	Doxorubicin	Disulfiram	MCF7(Sensitive_Paclitaxel)	2021-02-23	uM	uM
300	0	0.17361323574404	1	Doxorubicin	Disulfiram	MCF7(Sensitive_Paclitaxel)	2021-02-23	uM	uM
100	0	0.347120566708244	1	Doxorubicin	Disulfiram	MCF7(Sensitive_Paclitaxel)	2021-02-23	uM	uM
30	0	0.472441222847191	1	Doxorubicin	Disulfiram	MCF7(Sensitive_Paclitaxel)	2021-02-23	uM	uM
10	0	0.904438586994893	1	Doxorubicin	Disulfiram	MCF7(Sensitive_Paclitaxel)	2021-02-23	uM	uM
3	0	1.03044174060389	1	Doxorubicin	Disulfiram	MCF7(Sensitive_Paclitaxel)	2021-02-23	uM	uM
1	0	1.06406062460286	1	Doxorubicin	Disulfiram	MCF7(Sensitive_Paclitaxel)	2021-02-23	uM	uM
0.3	0	0.932915205572945	1	Doxorubicin	Disulfiram	MCF7(Sensitive_Paclitaxel)	2021-02-23	uM	uM
0	0	1	1	Doxorubicin	Disulfiram	MCF7(Sensitive_Paclitaxel)	2021-02-23	uM	uM
0	3000	0.600162387329081	1	Doxorubicin	Disulfiram	MCF7(Sensitive_Paclitaxel)	2021-02-23	uM	uM
0	1000	0.386434774422819	1	Doxorubicin	Disulfiram	MCF7(Sensitive_Paclitaxel)	2021-02-23	uM	uM
0	300	0.248546751076699	1	Doxorubicin	Disulfiram	MCF7(Sensitive_Paclitaxel)	2021-02-23	uM	uM
0	100	0.49702289896684	1	Doxorubicin	Disulfiram	MCF7(Sensitive_Paclitaxel)	2021-02-23	uM	uM
0	30	1.04778659010143	1	Doxorubicin	Disulfiram	MCF7(Sensitive_Paclitaxel)	2021-02-23	uM	uM
0	10	1.07773410839943	1	Doxorubicin	Disulfiram	MCF7(Sensitive_Paclitaxel)	2021-02-23	uM	uM
0	3	1.02867666093996	1	Doxorubicin	Disulfiram	MCF7(Sensitive_Paclitaxel)	2021-02-23	uM	uM
0	1	1.23149608152315	1	Doxorubicin	Disulfiram	MCF7(Sensitive_Paclitaxel)	2021-02-23	uM	uM
0	0.3	1.14903155962439	1	Doxorubicin	Disulfiram	MCF7(Sensitive_Paclitaxel)	2021-02-23	uM	uM
0.1	3000	0.33929538019816	1	Doxorubicin	Disulfiram	MCF7(Sensitive_Paclitaxel)	2021-02-23	uM	uM
0.1	1000	0.358758325292415	1	Doxorubicin	Disulfiram	MCF7(Sensitive_Paclitaxel)	2021-02-23	uM	uM
0.1	300	0.178673130780636	1	Doxorubicin	Disulfiram	MCF7(Sensitive_Paclitaxel)	2021-02-23	uM	uM
0.1	100	0.413922948389071	1	Doxorubicin	Disulfiram	MCF7(Sensitive_Paclitaxel)	2021-02-23	uM	uM
0.1	30	0.880762985102728	1	Doxorubicin	Disulfiram	MCF7(Sensitive_Paclitaxel)	2021-02-23	uM	uM
0.1	10	0.925607775764279	1	Doxorubicin	Disulfiram	MCF7(Sensitive_Paclitaxel)	2021-02-23	uM	uM
0.1	3	0.865547998399661	1	Doxorubicin	Disulfiram	MCF7(Sensitive_Paclitaxel)	2021-02-23	uM	uM
0.1	1	0.853769033442376	1	Doxorubicin	Disulfiram	MCF7(Sensitive_Paclitaxel)	2021-02-23	uM	uM
0.1	0.3	0.847097032312725	1	Doxorubicin	Disulfiram	MCF7(Sensitive_Paclitaxel)	2021-02-23	uM	uM
1	3000	0.235414558377068	1	Doxorubicin	Disulfiram	MCF7(Sensitive_Paclitaxel)	2021-02-23	uM	uM
1	1000	0.197159398460851	1	Doxorubicin	Disulfiram	MCF7(Sensitive_Paclitaxel)	2021-02-23	uM	uM
1	300	0.165164387752701	1	Doxorubicin	Disulfiram	MCF7(Sensitive_Paclitaxel)	2021-02-23	uM	uM
1	100	0.279706290743922	1	Doxorubicin	Disulfiram	MCF7(Sensitive_Paclitaxel)	2021-02-23	uM	uM
1	30	0.4806664940811	1	Doxorubicin	Disulfiram	MCF7(Sensitive_Paclitaxel)	2021-02-23	uM	uM
1	10	0.502753524275729	1	Doxorubicin	Disulfiram	MCF7(Sensitive_Paclitaxel)	2021-02-23	uM	uM
1	3	0.493316231672589	1	Doxorubicin	Disulfiram	MCF7(Sensitive_Paclitaxel)	2021-02-23	uM	uM
1	1	0.496446306276623	1	Doxorubicin	Disulfiram	MCF7(Sensitive_Paclitaxel)	2021-02-23	uM	uM
1	0.3	0.557859311383587	1	Doxorubicin	Disulfiram	MCF7(Sensitive_Paclitaxel)	2021-02-23	uM	uM
10	3000	0.108823044880092	1	Doxorubicin	Disulfiram	MCF7(Sensitive_Paclitaxel)	2021-02-23	uM	uM
10	1000	0.132392741992422	1	Doxorubicin	Disulfiram	MCF7(Sensitive_Paclitaxel)	2021-02-23	uM	uM
10	300	0.13740556823798	1	Doxorubicin	Disulfiram	MCF7(Sensitive_Paclitaxel)	2021-02-23	uM	uM
10	100	0.187086677178697	1	Doxorubicin	Disulfiram	MCF7(Sensitive_Paclitaxel)	2021-02-23	uM	uM
10	30	0.294462356734367	1	Doxorubicin	Disulfiram	MCF7(Sensitive_Paclitaxel)	2021-02-23	uM	uM
10	10	0.317537831540797	1	Doxorubicin	Disulfiram	MCF7(Sensitive_Paclitaxel)	2021-02-23	uM	uM
10	3	0.312360264526606	1	Doxorubicin	Disulfiram	MCF7(Sensitive_Paclitaxel)	2021-02-23	uM	uM
10	1	0.296733425901956	1	Doxorubicin	Disulfiram	MCF7(Sensitive_Paclitaxel)	2021-02-23	uM	uM
10	0.3	0.344167000070603	1	Doxorubicin	Disulfiram	MCF7(Sensitive_Paclitaxel)	2021-02-23	uM	uM
100	3000	0.0548704431526676	1	Doxorubicin	Disulfiram	MCF7(Sensitive_Paclitaxel)	2021-02-23	uM	uM
100	1000	0.0645901485020357	1	Doxorubicin	Disulfiram	MCF7(Sensitive_Paclitaxel)	2021-02-23	uM	uM
100	300	0.0712856840272058	1	Doxorubicin	Disulfiram	MCF7(Sensitive_Paclitaxel)	2021-02-23	uM	uM
100	100	0.112211997834836	1	Doxorubicin	Disulfiram	MCF7(Sensitive_Paclitaxel)	2021-02-23	uM	uM
100	30	0.192523122543597	1	Doxorubicin	Disulfiram	MCF7(Sensitive_Paclitaxel)	2021-02-23	uM	uM
100	10	0.1264973759149	1	Doxorubicin	Disulfiram	MCF7(Sensitive_Paclitaxel)	2021-02-23	uM	uM
100	3	0.201830975971382	1	Doxorubicin	Disulfiram	MCF7(Sensitive_Paclitaxel)	2021-02-23	uM	uM
100	1	0.190146148596173	1	Doxorubicin	Disulfiram	MCF7(Sensitive_Paclitaxel)	2021-02-23	uM	uM
100	0.3	0.185368666305806	1	Doxorubicin	Disulfiram	MCF7(Sensitive_Paclitaxel)	2021-02-23	uM	uM
3000	0	0.238437833942195	2	Doxorubicin	Disulfiram	MCF7(Sensitive_Paclitaxel)	2021-02-23	uM	uM
1000	0	0.182087029995775	2	Doxorubicin	Disulfiram	MCF7(Sensitive_Paclitaxel)	2021-02-23	uM	uM
300	0	0.156651507244216	2	Doxorubicin	Disulfiram	MCF7(Sensitive_Paclitaxel)	2021-02-23	uM	uM
100	0	0.350219935883098	2	Doxorubicin	Disulfiram	MCF7(Sensitive_Paclitaxel)	2021-02-23	uM	uM
30	0	0.531039538755933	2	Doxorubicin	Disulfiram	MCF7(Sensitive_Paclitaxel)	2021-02-23	uM	uM
10	0	0.978292204080618	2	Doxorubicin	Disulfiram	MCF7(Sensitive_Paclitaxel)	2021-02-23	uM	uM
3	0	1.10730882974229	2	Doxorubicin	Disulfiram	MCF7(Sensitive_Paclitaxel)	2021-02-23	uM	uM
1	0	1.10689877979075	2	Doxorubicin	Disulfiram	MCF7(Sensitive_Paclitaxel)	2021-02-23	uM	uM
0.3	0	0.919878724620393	2	Doxorubicin	Disulfiram	MCF7(Sensitive_Paclitaxel)	2021-02-23	uM	uM
0	0	1	2	Doxorubicin	Disulfiram	MCF7(Sensitive_Paclitaxel)	2021-02-23	uM	uM
0	3000	0.456671388453987	2	Doxorubicin	Disulfiram	MCF7(Sensitive_Paclitaxel)	2021-02-23	uM	uM
0	1000	0.427110514674818	2	Doxorubicin	Disulfiram	MCF7(Sensitive_Paclitaxel)	2021-02-23	uM	uM
0	300	0.183540843460325	2	Doxorubicin	Disulfiram	MCF7(Sensitive_Paclitaxel)	2021-02-23	uM	uM
0	100	0.534419344417108	2	Doxorubicin	Disulfiram	MCF7(Sensitive_Paclitaxel)	2021-02-23	uM	uM
0	30	1.07279007927632	2	Doxorubicin	Disulfiram	MCF7(Sensitive_Paclitaxel)	2021-02-23	uM	uM
0	10	1.06032704590074	2	Doxorubicin	Disulfiram	MCF7(Sensitive_Paclitaxel)	2021-02-23	uM	uM
0	3	1.05523248589677	2	Doxorubicin	Disulfiram	MCF7(Sensitive_Paclitaxel)	2021-02-23	uM	uM
0	1	1.05553070404334	2	Doxorubicin	Disulfiram	MCF7(Sensitive_Paclitaxel)	2021-02-23	uM	uM
0	0.3	1.02659111806953	2	Doxorubicin	Disulfiram	MCF7(Sensitive_Paclitaxel)	2021-02-23	uM	uM
0.1	3000	0.215214095777728	2	Doxorubicin	Disulfiram	MCF7(Sensitive_Paclitaxel)	2021-02-23	uM	uM
0.1	1000	0.433199135167375	2	Doxorubicin	Disulfiram	MCF7(Sensitive_Paclitaxel)	2021-02-23	uM	uM
0.1	300	0.162131265687517	2	Doxorubicin	Disulfiram	MCF7(Sensitive_Paclitaxel)	2021-02-23	uM	uM
0.1	100	0.248689082730684	2	Doxorubicin	Disulfiram	MCF7(Sensitive_Paclitaxel)	2021-02-23	uM	uM
0.1	30	0.777939312607172	2	Doxorubicin	Disulfiram	MCF7(Sensitive_Paclitaxel)	2021-02-23	uM	uM
0.1	10	0.784052784611944	2	Doxorubicin	Disulfiram	MCF7(Sensitive_Paclitaxel)	2021-02-23	uM	uM
0.1	3	0.946295882104426	2	Doxorubicin	Disulfiram	MCF7(Sensitive_Paclitaxel)	2021-02-23	uM	uM
0.1	1	0.945351524640274	2	Doxorubicin	Disulfiram	MCF7(Sensitive_Paclitaxel)	2021-02-23	uM	uM
0.1	0.3	0.857638112279132	2	Doxorubicin	Disulfiram	MCF7(Sensitive_Paclitaxel)	2021-02-23	uM	uM
1	3000	0.121834538631676	2	Doxorubicin	Disulfiram	MCF7(Sensitive_Paclitaxel)	2021-02-23	uM	uM
1	1000	0.271303958845896	2	Doxorubicin	Disulfiram	MCF7(Sensitive_Paclitaxel)	2021-02-23	uM	uM
1	300	0.119498496483511	2	Doxorubicin	Disulfiram	MCF7(Sensitive_Paclitaxel)	2021-02-23	uM	uM
1	100	0.283791843733691	2	Doxorubicin	Disulfiram	MCF7(Sensitive_Paclitaxel)	2021-02-23	uM	uM
1	30	0.399748999726633	2	Doxorubicin	Disulfiram	MCF7(Sensitive_Paclitaxel)	2021-02-23	uM	uM
1	10	0.468488282511991	2	Doxorubicin	Disulfiram	MCF7(Sensitive_Paclitaxel)	2021-02-23	uM	uM
1	3	0.484828151793037	2	Doxorubicin	Disulfiram	MCF7(Sensitive_Paclitaxel)	2021-02-23	uM	uM
1	1	0.534916374661398	2	Doxorubicin	Disulfiram	MCF7(Sensitive_Paclitaxel)	2021-02-23	uM	uM
1	0.3	0.490693108675663	2	Doxorubicin	Disulfiram	MCF7(Sensitive_Paclitaxel)	2021-02-23	uM	uM
10	3000	0.0766420636695743	2	Doxorubicin	Disulfiram	MCF7(Sensitive_Paclitaxel)	2021-02-23	uM	uM
10	1000	0.102574616665424	2	Doxorubicin	Disulfiram	MCF7(Sensitive_Paclitaxel)	2021-02-23	uM	uM
10	300	0.117895573945675	2	Doxorubicin	Disulfiram	MCF7(Sensitive_Paclitaxel)	2021-02-23	uM	uM
10	100	0.191157831954074	2	Doxorubicin	Disulfiram	MCF7(Sensitive_Paclitaxel)	2021-02-23	uM	uM
10	30	0.29222893213052	2	Doxorubicin	Disulfiram	MCF7(Sensitive_Paclitaxel)	2021-02-23	uM	uM
10	10	0.240885707895325	2	Doxorubicin	Disulfiram	MCF7(Sensitive_Paclitaxel)	2021-02-23	uM	uM
10	3	0.266221824598027	2	Doxorubicin	Disulfiram	MCF7(Sensitive_Paclitaxel)	2021-02-23	uM	uM
10	1	0.277491985387311	2	Doxorubicin	Disulfiram	MCF7(Sensitive_Paclitaxel)	2021-02-23	uM	uM
10	0.3	0.293943686473322	2	Doxorubicin	Disulfiram	MCF7(Sensitive_Paclitaxel)	2021-02-23	uM	uM
100	3000	0.0344441959293223	2	Doxorubicin	Disulfiram	MCF7(Sensitive_Paclitaxel)	2021-02-23	uM	uM
100	1000	0.0345684534903949	2	Doxorubicin	Disulfiram	MCF7(Sensitive_Paclitaxel)	2021-02-23	uM	uM
100	300	0.0399736573970526	2	Doxorubicin	Disulfiram	MCF7(Sensitive_Paclitaxel)	2021-02-23	uM	uM
100	100	0.0989711473943189	2	Doxorubicin	Disulfiram	MCF7(Sensitive_Paclitaxel)	2021-02-23	uM	uM
100	30	0.171922761500037	2	Doxorubicin	Disulfiram	MCF7(Sensitive_Paclitaxel)	2021-02-23	uM	uM
100	10	0.145331643430503	2	Doxorubicin	Disulfiram	MCF7(Sensitive_Paclitaxel)	2021-02-23	uM	uM
100	3	0.17526528989289	2	Doxorubicin	Disulfiram	MCF7(Sensitive_Paclitaxel)	2021-02-23	uM	uM
100	1	0.180011928725863	2	Doxorubicin	Disulfiram	MCF7(Sensitive_Paclitaxel)	2021-02-23	uM	uM
100	0.3	0.166828201496061	2	Doxorubicin	Disulfiram	MCF7(Sensitive_Paclitaxel)	2021-02-23	uM	uM
3000	0	0.289426655891091	3	Doxorubicin	Disulfiram	MCF7(Sensitive_Paclitaxel)	2021-02-23	uM	uM
1000	0	0.161906821622483	3	Doxorubicin	Disulfiram	MCF7(Sensitive_Paclitaxel)	2021-02-23	uM	uM
300	0	0.22508053225274	3	Doxorubicin	Disulfiram	MCF7(Sensitive_Paclitaxel)	2021-02-23	uM	uM
100	0	0.395080418426235	3	Doxorubicin	Disulfiram	MCF7(Sensitive_Paclitaxel)	2021-02-23	uM	uM
30	0	0.583315310803274	3	Doxorubicin	Disulfiram	MCF7(Sensitive_Paclitaxel)	2021-02-23	uM	uM
10	0	1.06188747111652	3	Doxorubicin	Disulfiram	MCF7(Sensitive_Paclitaxel)	2021-02-23	uM	uM
3	0	1.0604077265432	3	Doxorubicin	Disulfiram	MCF7(Sensitive_Paclitaxel)	2021-02-23	uM	uM
1	0	1.0567083651099	3	Doxorubicin	Disulfiram	MCF7(Sensitive_Paclitaxel)	2021-02-23	uM	uM
0.3	0	1.09416866811606	3	Doxorubicin	Disulfiram	MCF7(Sensitive_Paclitaxel)	2021-02-23	uM	uM
0	0	1	3	Doxorubicin	Disulfiram	MCF7(Sensitive_Paclitaxel)	2021-02-23	uM	uM
0	3000	0.649801372747658	3	Doxorubicin	Disulfiram	MCF7(Sensitive_Paclitaxel)	2021-02-23	uM	uM
0	1000	0.577441863112244	3	Doxorubicin	Disulfiram	MCF7(Sensitive_Paclitaxel)	2021-02-23	uM	uM
0	300	0.339715206082888	3	Doxorubicin	Disulfiram	MCF7(Sensitive_Paclitaxel)	2021-02-23	uM	uM
0	100	0.487370949199231	3	Doxorubicin	Disulfiram	MCF7(Sensitive_Paclitaxel)	2021-02-23	uM	uM
0	30	1.00933377346249	3	Doxorubicin	Disulfiram	MCF7(Sensitive_Paclitaxel)	2021-02-23	uM	uM
0	10	1.08321855827348	3	Doxorubicin	Disulfiram	MCF7(Sensitive_Paclitaxel)	2021-02-23	uM	uM
0	3	1.07416935107509	3	Doxorubicin	Disulfiram	MCF7(Sensitive_Paclitaxel)	2021-02-23	uM	uM
0	1	1.1268596405359	3	Doxorubicin	Disulfiram	MCF7(Sensitive_Paclitaxel)	2021-02-23	uM	uM
0	0.3	1.02067089342424	3	Doxorubicin	Disulfiram	MCF7(Sensitive_Paclitaxel)	2021-02-23	uM	uM
0.1	3000	0.400066019373271	3	Doxorubicin	Disulfiram	MCF7(Sensitive_Paclitaxel)	2021-02-23	uM	uM
0.1	1000	0.314138390265557	3	Doxorubicin	Disulfiram	MCF7(Sensitive_Paclitaxel)	2021-02-23	uM	uM
0.1	300	0.32779757094237	3	Doxorubicin	Disulfiram	MCF7(Sensitive_Paclitaxel)	2021-02-23	uM	uM
0.1	100	0.327046316005145	3	Doxorubicin	Disulfiram	MCF7(Sensitive_Paclitaxel)	2021-02-23	uM	uM
0.1	30	0.79567003972545	3	Doxorubicin	Disulfiram	MCF7(Sensitive_Paclitaxel)	2021-02-23	uM	uM
0.1	10	0.956893902314093	3	Doxorubicin	Disulfiram	MCF7(Sensitive_Paclitaxel)	2021-02-23	uM	uM
0.1	3	0.889087452904283	3	Doxorubicin	Disulfiram	MCF7(Sensitive_Paclitaxel)	2021-02-23	uM	uM
0.1	1	0.909325805607094	3	Doxorubicin	Disulfiram	MCF7(Sensitive_Paclitaxel)	2021-02-23	uM	uM
0.1	0.3	0.957269529782705	3	Doxorubicin	Disulfiram	MCF7(Sensitive_Paclitaxel)	2021-02-23	uM	uM
1	3000	0.197056446564147	3	Doxorubicin	Disulfiram	MCF7(Sensitive_Paclitaxel)	2021-02-23	uM	uM
1	1000	0.254413622756195	3	Doxorubicin	Disulfiram	MCF7(Sensitive_Paclitaxel)	2021-02-23	uM	uM
1	300	0.190454509237021	3	Doxorubicin	Disulfiram	MCF7(Sensitive_Paclitaxel)	2021-02-23	uM	uM
1	100	0.292295083833221	3	Doxorubicin	Disulfiram	MCF7(Sensitive_Paclitaxel)	2021-02-23	uM	uM
1	30	0.417071699315903	3	Doxorubicin	Disulfiram	MCF7(Sensitive_Paclitaxel)	2021-02-23	uM	uM
1	10	0.513448601641378	3	Doxorubicin	Disulfiram	MCF7(Sensitive_Paclitaxel)	2021-02-23	uM	uM
1	3	0.491195519788738	3	Doxorubicin	Disulfiram	MCF7(Sensitive_Paclitaxel)	2021-02-23	uM	uM
1	1	0.555154633307912	3	Doxorubicin	Disulfiram	MCF7(Sensitive_Paclitaxel)	2021-02-23	uM	uM
1	0.3	0.519026100417743	3	Doxorubicin	Disulfiram	MCF7(Sensitive_Paclitaxel)	2021-02-23	uM	uM
10	3000	0.144138504092063	3	Doxorubicin	Disulfiram	MCF7(Sensitive_Paclitaxel)	2021-02-23	uM	uM
10	1000	0.13445186846209	3	Doxorubicin	Disulfiram	MCF7(Sensitive_Paclitaxel)	2021-02-23	uM	uM
10	300	0.157285465493495	3	Doxorubicin	Disulfiram	MCF7(Sensitive_Paclitaxel)	2021-02-23	uM	uM
10	100	0.229098607901836	3	Doxorubicin	Disulfiram	MCF7(Sensitive_Paclitaxel)	2021-02-23	uM	uM
10	30	0.314297747373453	3	Doxorubicin	Disulfiram	MCF7(Sensitive_Paclitaxel)	2021-02-23	uM	uM
10	10	0.304235484274868	3	Doxorubicin	Disulfiram	MCF7(Sensitive_Paclitaxel)	2021-02-23	uM	uM
10	3	0.308503978236372	3	Doxorubicin	Disulfiram	MCF7(Sensitive_Paclitaxel)	2021-02-23	uM	uM
10	1	0.273547858354296	3	Doxorubicin	Disulfiram	MCF7(Sensitive_Paclitaxel)	2021-02-23	uM	uM
10	0.3	0.367056332737641	3	Doxorubicin	Disulfiram	MCF7(Sensitive_Paclitaxel)	2021-02-23	uM	uM
100	3000	0.0306307126677518	3	Doxorubicin	Disulfiram	MCF7(Sensitive_Paclitaxel)	2021-02-23	uM	uM
100	1000	0.0287981059269461	3	Doxorubicin	Disulfiram	MCF7(Sensitive_Paclitaxel)	2021-02-23	uM	uM
100	300	0.0765710903440975	3	Doxorubicin	Disulfiram	MCF7(Sensitive_Paclitaxel)	2021-02-23	uM	uM
100	100	0.141839208678133	3	Doxorubicin	Disulfiram	MCF7(Sensitive_Paclitaxel)	2021-02-23	uM	uM
100	30	0.238625886423913	3	Doxorubicin	Disulfiram	MCF7(Sensitive_Paclitaxel)	2021-02-23	uM	uM
100	10	0.169999886173494	3	Doxorubicin	Disulfiram	MCF7(Sensitive_Paclitaxel)	2021-02-23	uM	uM
100	3	0.230771857534746	3	Doxorubicin	Disulfiram	MCF7(Sensitive_Paclitaxel)	2021-02-23	uM	uM
100	1	0.199970405108534	3	Doxorubicin	Disulfiram	MCF7(Sensitive_Paclitaxel)	2021-02-23	uM	uM
100	0.3	0.189361774782876	3	Doxorubicin	Disulfiram	MCF7(Sensitive_Paclitaxel)	2021-02-23	uM	uM
3000	0	0.270844050740913	4	Doxorubicin	Disulfiram	MCF7(Sensitive_Paclitaxel)	2021-02-23	uM	uM
1000	0	0.165949384559405	4	Doxorubicin	Disulfiram	MCF7(Sensitive_Paclitaxel)	2021-02-23	uM	uM
300	0	0.189487948405877	4	Doxorubicin	Disulfiram	MCF7(Sensitive_Paclitaxel)	2021-02-23	uM	uM
100	0	0.330894992408939	4	Doxorubicin	Disulfiram	MCF7(Sensitive_Paclitaxel)	2021-02-23	uM	uM
30	0	0.577811515828304	4	Doxorubicin	Disulfiram	MCF7(Sensitive_Paclitaxel)	2021-02-23	uM	uM
10	0	1.03293642329264	4	Doxorubicin	Disulfiram	MCF7(Sensitive_Paclitaxel)	2021-02-23	uM	uM
3	0	1.08902244695667	4	Doxorubicin	Disulfiram	MCF7(Sensitive_Paclitaxel)	2021-02-23	uM	uM
1	0	1.07146890174281	4	Doxorubicin	Disulfiram	MCF7(Sensitive_Paclitaxel)	2021-02-23	uM	uM
0.3	0	1.08138119675278	4	Doxorubicin	Disulfiram	MCF7(Sensitive_Paclitaxel)	2021-02-23	uM	uM
0	0	1	4	Doxorubicin	Disulfiram	MCF7(Sensitive_Paclitaxel)	2021-02-23	uM	uM
0	3000	0.389615929936386	4	Doxorubicin	Disulfiram	MCF7(Sensitive_Paclitaxel)	2021-02-23	uM	uM
0	1000	0.361811315072962	4	Doxorubicin	Disulfiram	MCF7(Sensitive_Paclitaxel)	2021-02-23	uM	uM
0	300	0.214381610810675	4	Doxorubicin	Disulfiram	MCF7(Sensitive_Paclitaxel)	2021-02-23	uM	uM
0	100	0.458198973638314	4	Doxorubicin	Disulfiram	MCF7(Sensitive_Paclitaxel)	2021-02-23	uM	uM
0	30	1.06326302713961	4	Doxorubicin	Disulfiram	MCF7(Sensitive_Paclitaxel)	2021-02-23	uM	uM
0	10	1.05766697198208	4	Doxorubicin	Disulfiram	MCF7(Sensitive_Paclitaxel)	2021-02-23	uM	uM
0	3	0.981304658778655	4	Doxorubicin	Disulfiram	MCF7(Sensitive_Paclitaxel)	2021-02-23	uM	uM
0	1	1.0227731841052	4	Doxorubicin	Disulfiram	MCF7(Sensitive_Paclitaxel)	2021-02-23	uM	uM
0	0.3	1.01671288221935	4	Doxorubicin	Disulfiram	MCF7(Sensitive_Paclitaxel)	2021-02-23	uM	uM
0.1	3000	0.244243967929334	4	Doxorubicin	Disulfiram	MCF7(Sensitive_Paclitaxel)	2021-02-23	uM	uM
0.1	1000	0.238660459980677	4	Doxorubicin	Disulfiram	MCF7(Sensitive_Paclitaxel)	2021-02-23	uM	uM
0.1	300	0.178521687850538	4	Doxorubicin	Disulfiram	MCF7(Sensitive_Paclitaxel)	2021-02-23	uM	uM
0.1	100	0.347432213704062	4	Doxorubicin	Disulfiram	MCF7(Sensitive_Paclitaxel)	2021-02-23	uM	uM
0.1	30	0.80824100678804	4	Doxorubicin	Disulfiram	MCF7(Sensitive_Paclitaxel)	2021-02-23	uM	uM
0.1	10	0.87727575000941	4	Doxorubicin	Disulfiram	MCF7(Sensitive_Paclitaxel)	2021-02-23	uM	uM
0.1	3	0.940187455300568	4	Doxorubicin	Disulfiram	MCF7(Sensitive_Paclitaxel)	2021-02-23	uM	uM
0.1	1	0.818868492703798	4	Doxorubicin	Disulfiram	MCF7(Sensitive_Paclitaxel)	2021-02-23	uM	uM
0.1	0.3	0.825305210855845	4	Doxorubicin	Disulfiram	MCF7(Sensitive_Paclitaxel)	2021-02-23	uM	uM
1	3000	0.122473305813122	4	Doxorubicin	Disulfiram	MCF7(Sensitive_Paclitaxel)	2021-02-23	uM	uM
1	1000	0.151382075057403	4	Doxorubicin	Disulfiram	MCF7(Sensitive_Paclitaxel)	2021-02-23	uM	uM
1	300	0.0496743999297356	4	Doxorubicin	Disulfiram	MCF7(Sensitive_Paclitaxel)	2021-02-23	uM	uM
1	100	0.223239940275286	4	Doxorubicin	Disulfiram	MCF7(Sensitive_Paclitaxel)	2021-02-23	uM	uM
1	30	0.461674550496242	4	Doxorubicin	Disulfiram	MCF7(Sensitive_Paclitaxel)	2021-02-23	uM	uM
1	10	0.588551926623923	4	Doxorubicin	Disulfiram	MCF7(Sensitive_Paclitaxel)	2021-02-23	uM	uM
1	3	0.485100189462854	4	Doxorubicin	Disulfiram	MCF7(Sensitive_Paclitaxel)	2021-02-23	uM	uM
1	1	0.50483694902069	4	Doxorubicin	Disulfiram	MCF7(Sensitive_Paclitaxel)	2021-02-23	uM	uM
1	0.3	0.530533632793385	4	Doxorubicin	Disulfiram	MCF7(Sensitive_Paclitaxel)	2021-02-23	uM	uM
10	3000	0.14347733346717	4	Doxorubicin	Disulfiram	MCF7(Sensitive_Paclitaxel)	2021-02-23	uM	uM
10	1000	0.111808178270744	4	Doxorubicin	Disulfiram	MCF7(Sensitive_Paclitaxel)	2021-02-23	uM	uM
10	300	0.103250981819094	4	Doxorubicin	Disulfiram	MCF7(Sensitive_Paclitaxel)	2021-02-23	uM	uM
10	100	0.169148922822118	4	Doxorubicin	Disulfiram	MCF7(Sensitive_Paclitaxel)	2021-02-23	uM	uM
10	30	0.343517484535565	4	Doxorubicin	Disulfiram	MCF7(Sensitive_Paclitaxel)	2021-02-23	uM	uM
10	10	0.29799621074292	4	Doxorubicin	Disulfiram	MCF7(Sensitive_Paclitaxel)	2021-02-23	uM	uM
10	3	0.293454121130754	4	Doxorubicin	Disulfiram	MCF7(Sensitive_Paclitaxel)	2021-02-23	uM	uM
10	1	0.272437546267833	4	Doxorubicin	Disulfiram	MCF7(Sensitive_Paclitaxel)	2021-02-23	uM	uM
10	0.3	0.266841491110303	4	Doxorubicin	Disulfiram	MCF7(Sensitive_Paclitaxel)	2021-02-23	uM	uM
100	3000	0.04594787889434	4	Doxorubicin	Disulfiram	MCF7(Sensitive_Paclitaxel)	2021-02-23	uM	uM
100	1000	0.0610421711690235	4	Doxorubicin	Disulfiram	MCF7(Sensitive_Paclitaxel)	2021-02-23	uM	uM
100	300	0.0489968506505728	4	Doxorubicin	Disulfiram	MCF7(Sensitive_Paclitaxel)	2021-02-23	uM	uM
100	100	0.10060352074681	4	Doxorubicin	Disulfiram	MCF7(Sensitive_Paclitaxel)	2021-02-23	uM	uM
100	30	0.173377332212449	4	Doxorubicin	Disulfiram	MCF7(Sensitive_Paclitaxel)	2021-02-23	uM	uM
100	10	0.205397809257331	4	Doxorubicin	Disulfiram	MCF7(Sensitive_Paclitaxel)	2021-02-23	uM	uM
100	3	0.212072924377972	4	Doxorubicin	Disulfiram	MCF7(Sensitive_Paclitaxel)	2021-02-23	uM	uM
100	1	0.181445187518037	4	Doxorubicin	Disulfiram	MCF7(Sensitive_Paclitaxel)	2021-02-23	uM	uM
100	0.3	0.200717700347558	4	Doxorubicin	Disulfiram	MCF7(Sensitive_Paclitaxel)	2021-02-23	uM	uM
