# Supplementary material for: A novel combination therapy for ER+ breast cancer suppresses drug resistance via an evolutionary double-bind
Source: Mol Syst Biol. 2026 Mar 26;22(7):1070–96. doi: 10.1038/s44320-026-00191-z (PMC13328575; doi:10.1038/s44320-026-00191-z)
Supplement: Supplementary file 3 — Source data Fig. 2 [file 44320_2026_191_MOESM3_ESM.zip › Figure2/Fig2 - Panels A-D_MCF7/MCF7(Paclitaxel_Disulfiram)_Resistant_Doxorubicin.csv]

drug1.conc	drug2.conc	effect	batch	drug1	drug2	sample	expt.date	drug1.units	drug2.units
1000	0	0.453533026113671	1	Paclitaxel	Disulfiram	MCF7(Resistant_Doxorubicin)	2021-01-25	uM	uM
300	0	0.54715821812596	1	Paclitaxel	Disulfiram	MCF7(Resistant_Doxorubicin)	2021-01-25	uM	uM
100	0	0.622657450076805	1	Paclitaxel	Disulfiram	MCF7(Resistant_Doxorubicin)	2021-01-25	uM	uM
30	0	0.572119815668203	1	Paclitaxel	Disulfiram	MCF7(Resistant_Doxorubicin)	2021-01-25	uM	uM
10	0	0.806835637480799	1	Paclitaxel	Disulfiram	MCF7(Resistant_Doxorubicin)	2021-01-25	uM	uM
3	0	0.807987711213518	1	Paclitaxel	Disulfiram	MCF7(Resistant_Doxorubicin)	2021-01-25	uM	uM
1	0	1.11328725038402	1	Paclitaxel	Disulfiram	MCF7(Resistant_Doxorubicin)	2021-01-25	uM	uM
0.3	0	0.98494623655914	1	Paclitaxel	Disulfiram	MCF7(Resistant_Doxorubicin)	2021-01-25	uM	uM
0.1	0	1.07081413210445	1	Paclitaxel	Disulfiram	MCF7(Resistant_Doxorubicin)	2021-01-25	uM	uM
0	0	1	1	Paclitaxel	Disulfiram	MCF7(Resistant_Doxorubicin)	2021-01-25	uM	uM
0	3000	0.0491551459293395	1	Paclitaxel	Disulfiram	MCF7(Resistant_Doxorubicin)	2021-01-25	uM	uM
0	1000	0.00967741935483871	1	Paclitaxel	Disulfiram	MCF7(Resistant_Doxorubicin)	2021-01-25	uM	uM
0	300	0.0209677419354839	1	Paclitaxel	Disulfiram	MCF7(Resistant_Doxorubicin)	2021-01-25	uM	uM
0	100	0.213594470046083	1	Paclitaxel	Disulfiram	MCF7(Resistant_Doxorubicin)	2021-01-25	uM	uM
0	30	1.04692780337942	1	Paclitaxel	Disulfiram	MCF7(Resistant_Doxorubicin)	2021-01-25	uM	uM
0	10	1.09086021505376	1	Paclitaxel	Disulfiram	MCF7(Resistant_Doxorubicin)	2021-01-25	uM	uM
0	3	0.981566820276498	1	Paclitaxel	Disulfiram	MCF7(Resistant_Doxorubicin)	2021-01-25	uM	uM
0	1	1.19454685099846	1	Paclitaxel	Disulfiram	MCF7(Resistant_Doxorubicin)	2021-01-25	uM	uM
0	0.3	1.25084485407066	1	Paclitaxel	Disulfiram	MCF7(Resistant_Doxorubicin)	2021-01-25	uM	uM
1	3000	0.0149769585253456	1	Paclitaxel	Disulfiram	MCF7(Resistant_Doxorubicin)	2021-01-25	uM	uM
1	1000	0.0234254992319508	1	Paclitaxel	Disulfiram	MCF7(Resistant_Doxorubicin)	2021-01-25	uM	uM
1	300	0.021889400921659	1	Paclitaxel	Disulfiram	MCF7(Resistant_Doxorubicin)	2021-01-25	uM	uM
1	100	0.134101382488479	1	Paclitaxel	Disulfiram	MCF7(Resistant_Doxorubicin)	2021-01-25	uM	uM
1	30	0.741781874039939	1	Paclitaxel	Disulfiram	MCF7(Resistant_Doxorubicin)	2021-01-25	uM	uM
1	10	0.949692780337942	1	Paclitaxel	Disulfiram	MCF7(Resistant_Doxorubicin)	2021-01-25	uM	uM
1	3	0.965360983102919	1	Paclitaxel	Disulfiram	MCF7(Resistant_Doxorubicin)	2021-01-25	uM	uM
1	1	1.09746543778802	1	Paclitaxel	Disulfiram	MCF7(Resistant_Doxorubicin)	2021-01-25	uM	uM
1	0.3	1.23072196620584	1	Paclitaxel	Disulfiram	MCF7(Resistant_Doxorubicin)	2021-01-25	uM	uM
3	3000	0.0325652841781874	1	Paclitaxel	Disulfiram	MCF7(Resistant_Doxorubicin)	2021-01-25	uM	uM
3	1000	0.00898617511520737	1	Paclitaxel	Disulfiram	MCF7(Resistant_Doxorubicin)	2021-01-25	uM	uM
3	300	0.0154377880184332	1	Paclitaxel	Disulfiram	MCF7(Resistant_Doxorubicin)	2021-01-25	uM	uM
3	100	0.215898617511521	1	Paclitaxel	Disulfiram	MCF7(Resistant_Doxorubicin)	2021-01-25	uM	uM
3	30	0.874731182795699	1	Paclitaxel	Disulfiram	MCF7(Resistant_Doxorubicin)	2021-01-25	uM	uM
3	10	0.702150537634409	1	Paclitaxel	Disulfiram	MCF7(Resistant_Doxorubicin)	2021-01-25	uM	uM
3	3	0.94531490015361	1	Paclitaxel	Disulfiram	MCF7(Resistant_Doxorubicin)	2021-01-25	uM	uM
3	1	0.843087557603687	1	Paclitaxel	Disulfiram	MCF7(Resistant_Doxorubicin)	2021-01-25	uM	uM
3	0.3	0.788786482334869	1	Paclitaxel	Disulfiram	MCF7(Resistant_Doxorubicin)	2021-01-25	uM	uM
10	3000	0.0204301075268817	1	Paclitaxel	Disulfiram	MCF7(Resistant_Doxorubicin)	2021-01-25	uM	uM
10	1000	0.016973886328725	1	Paclitaxel	Disulfiram	MCF7(Resistant_Doxorubicin)	2021-01-25	uM	uM
10	300	0.010752688172043	1	Paclitaxel	Disulfiram	MCF7(Resistant_Doxorubicin)	2021-01-25	uM	uM
10	100	0.20668202764977	1	Paclitaxel	Disulfiram	MCF7(Resistant_Doxorubicin)	2021-01-25	uM	uM
10	30	0.637019969278034	1	Paclitaxel	Disulfiram	MCF7(Resistant_Doxorubicin)	2021-01-25	uM	uM
10	10	0.673809523809524	1	Paclitaxel	Disulfiram	MCF7(Resistant_Doxorubicin)	2021-01-25	uM	uM
10	3	0.564669738863287	1	Paclitaxel	Disulfiram	MCF7(Resistant_Doxorubicin)	2021-01-25	uM	uM
10	1	0.561290322580645	1	Paclitaxel	Disulfiram	MCF7(Resistant_Doxorubicin)	2021-01-25	uM	uM
10	0.3	0.667357910906298	1	Paclitaxel	Disulfiram	MCF7(Resistant_Doxorubicin)	2021-01-25	uM	uM
30	3000	0.0268049155145929	1	Paclitaxel	Disulfiram	MCF7(Resistant_Doxorubicin)	2021-01-25	uM	uM
30	1000	0.0261136712749616	1	Paclitaxel	Disulfiram	MCF7(Resistant_Doxorubicin)	2021-01-25	uM	uM
30	300	0.0183563748079877	1	Paclitaxel	Disulfiram	MCF7(Resistant_Doxorubicin)	2021-01-25	uM	uM
30	100	0.189400921658986	1	Paclitaxel	Disulfiram	MCF7(Resistant_Doxorubicin)	2021-01-25	uM	uM
30	30	0.478494623655914	1	Paclitaxel	Disulfiram	MCF7(Resistant_Doxorubicin)	2021-01-25	uM	uM
30	10	0.530414746543779	1	Paclitaxel	Disulfiram	MCF7(Resistant_Doxorubicin)	2021-01-25	uM	uM
30	3	0.491321044546851	1	Paclitaxel	Disulfiram	MCF7(Resistant_Doxorubicin)	2021-01-25	uM	uM
30	1	0.605453149001536	1	Paclitaxel	Disulfiram	MCF7(Resistant_Doxorubicin)	2021-01-25	uM	uM
30	0.3	0.685023041474654	1	Paclitaxel	Disulfiram	MCF7(Resistant_Doxorubicin)	2021-01-25	uM	uM
1000	0	0.522123176661264	2	Paclitaxel	Disulfiram	MCF7(Resistant_Doxorubicin)	2021-01-25	uM	uM
300	0	0.540761750405186	2	Paclitaxel	Disulfiram	MCF7(Resistant_Doxorubicin)	2021-01-25	uM	uM
100	0	0.417260940032415	2	Paclitaxel	Disulfiram	MCF7(Resistant_Doxorubicin)	2021-01-25	uM	uM
30	0	0.415235008103728	2	Paclitaxel	Disulfiram	MCF7(Resistant_Doxorubicin)	2021-01-25	uM	uM
10	0	0.553322528363047	2	Paclitaxel	Disulfiram	MCF7(Resistant_Doxorubicin)	2021-01-25	uM	uM
3	0	0.702998379254457	2	Paclitaxel	Disulfiram	MCF7(Resistant_Doxorubicin)	2021-01-25	uM	uM
1	0	1.14003241491086	2	Paclitaxel	Disulfiram	MCF7(Resistant_Doxorubicin)	2021-01-25	uM	uM
0.3	0	0.865883306320908	2	Paclitaxel	Disulfiram	MCF7(Resistant_Doxorubicin)	2021-01-25	uM	uM
0.1	0	0.927228525121556	2	Paclitaxel	Disulfiram	MCF7(Resistant_Doxorubicin)	2021-01-25	uM	uM
0	0	1	2	Paclitaxel	Disulfiram	MCF7(Resistant_Doxorubicin)	2021-01-25	uM	uM
0	3000	0.0388168557536467	2	Paclitaxel	Disulfiram	MCF7(Resistant_Doxorubicin)	2021-01-25	uM	uM
0	1000	0.013128038897893	2	Paclitaxel	Disulfiram	MCF7(Resistant_Doxorubicin)	2021-01-25	uM	uM
0	300	0.0116693679092382	2	Paclitaxel	Disulfiram	MCF7(Resistant_Doxorubicin)	2021-01-25	uM	uM
0	100	0.263290113452188	2	Paclitaxel	Disulfiram	MCF7(Resistant_Doxorubicin)	2021-01-25	uM	uM
0	30	0.86482982171799	2	Paclitaxel	Disulfiram	MCF7(Resistant_Doxorubicin)	2021-01-25	uM	uM
0	10	0.910696920583468	2	Paclitaxel	Disulfiram	MCF7(Resistant_Doxorubicin)	2021-01-25	uM	uM
0	3	0.928200972447326	2	Paclitaxel	Disulfiram	MCF7(Resistant_Doxorubicin)	2021-01-25	uM	uM
0	1	1.16199351701783	2	Paclitaxel	Disulfiram	MCF7(Resistant_Doxorubicin)	2021-01-25	uM	uM
0	0.3	0.960777957860616	2	Paclitaxel	Disulfiram	MCF7(Resistant_Doxorubicin)	2021-01-25	uM	uM
1	3000	0.0239870340356564	2	Paclitaxel	Disulfiram	MCF7(Resistant_Doxorubicin)	2021-01-25	uM	uM
1	1000	0.0250405186385737	2	Paclitaxel	Disulfiram	MCF7(Resistant_Doxorubicin)	2021-01-25	uM	uM
1	300	0.00834683954619125	2	Paclitaxel	Disulfiram	MCF7(Resistant_Doxorubicin)	2021-01-25	uM	uM
1	100	0.162641815235008	2	Paclitaxel	Disulfiram	MCF7(Resistant_Doxorubicin)	2021-01-25	uM	uM
1	30	0.737601296596434	2	Paclitaxel	Disulfiram	MCF7(Resistant_Doxorubicin)	2021-01-25	uM	uM
1	10	0.853160453808752	2	Paclitaxel	Disulfiram	MCF7(Resistant_Doxorubicin)	2021-01-25	uM	uM
1	3	0.865883306320908	2	Paclitaxel	Disulfiram	MCF7(Resistant_Doxorubicin)	2021-01-25	uM	uM
1	1	1.02504051863857	2	Paclitaxel	Disulfiram	MCF7(Resistant_Doxorubicin)	2021-01-25	uM	uM
1	0.3	0.84870340356564	2	Paclitaxel	Disulfiram	MCF7(Resistant_Doxorubicin)	2021-01-25	uM	uM
3	3000	0.0175850891410049	2	Paclitaxel	Disulfiram	MCF7(Resistant_Doxorubicin)	2021-01-25	uM	uM
3	1000	0.00696920583468395	2	Paclitaxel	Disulfiram	MCF7(Resistant_Doxorubicin)	2021-01-25	uM	uM
3	300	0.009967585089141	2	Paclitaxel	Disulfiram	MCF7(Resistant_Doxorubicin)	2021-01-25	uM	uM
3	100	0.144813614262561	2	Paclitaxel	Disulfiram	MCF7(Resistant_Doxorubicin)	2021-01-25	uM	uM
3	30	0.524959481361426	2	Paclitaxel	Disulfiram	MCF7(Resistant_Doxorubicin)	2021-01-25	uM	uM
3	10	0.831847649918963	2	Paclitaxel	Disulfiram	MCF7(Resistant_Doxorubicin)	2021-01-25	uM	uM
3	3	0.720745542949757	2	Paclitaxel	Disulfiram	MCF7(Resistant_Doxorubicin)	2021-01-25	uM	uM
3	1	0.701215559157212	2	Paclitaxel	Disulfiram	MCF7(Resistant_Doxorubicin)	2021-01-25	uM	uM
3	0.3	0.825202593192869	2	Paclitaxel	Disulfiram	MCF7(Resistant_Doxorubicin)	2021-01-25	uM	uM
10	3000	0.0128038897893031	2	Paclitaxel	Disulfiram	MCF7(Resistant_Doxorubicin)	2021-01-25	uM	uM
10	1000	0.0381685575364668	2	Paclitaxel	Disulfiram	MCF7(Resistant_Doxorubicin)	2021-01-25	uM	uM
10	300	0.0220421393841167	2	Paclitaxel	Disulfiram	MCF7(Resistant_Doxorubicin)	2021-01-25	uM	uM
10	100	0.118800648298217	2	Paclitaxel	Disulfiram	MCF7(Resistant_Doxorubicin)	2021-01-25	uM	uM
10	30	0.511426256077796	2	Paclitaxel	Disulfiram	MCF7(Resistant_Doxorubicin)	2021-01-25	uM	uM
10	10	0.631847649918963	2	Paclitaxel	Disulfiram	MCF7(Resistant_Doxorubicin)	2021-01-25	uM	uM
10	3	0.543922204213938	2	Paclitaxel	Disulfiram	MCF7(Resistant_Doxorubicin)	2021-01-25	uM	uM
10	1	0.500486223662885	2	Paclitaxel	Disulfiram	MCF7(Resistant_Doxorubicin)	2021-01-25	uM	uM
10	0.3	0.64967585089141	2	Paclitaxel	Disulfiram	MCF7(Resistant_Doxorubicin)	2021-01-25	uM	uM
30	3000	0.00826580226904376	2	Paclitaxel	Disulfiram	MCF7(Resistant_Doxorubicin)	2021-01-25	uM	uM
30	1000	0.0205024311183144	2	Paclitaxel	Disulfiram	MCF7(Resistant_Doxorubicin)	2021-01-25	uM	uM
30	300	0.00834683954619125	2	Paclitaxel	Disulfiram	MCF7(Resistant_Doxorubicin)	2021-01-25	uM	uM
30	100	0.126499189627229	2	Paclitaxel	Disulfiram	MCF7(Resistant_Doxorubicin)	2021-01-25	uM	uM
30	30	0.413047001620746	2	Paclitaxel	Disulfiram	MCF7(Resistant_Doxorubicin)	2021-01-25	uM	uM
30	10	0.472933549432739	2	Paclitaxel	Disulfiram	MCF7(Resistant_Doxorubicin)	2021-01-25	uM	uM
30	3	0.482820097244733	2	Paclitaxel	Disulfiram	MCF7(Resistant_Doxorubicin)	2021-01-25	uM	uM
30	1	0.549594813614263	2	Paclitaxel	Disulfiram	MCF7(Resistant_Doxorubicin)	2021-01-25	uM	uM
30	0.3	0.541166936790924	2	Paclitaxel	Disulfiram	MCF7(Resistant_Doxorubicin)	2021-01-25	uM	uM
1000	0	0.525693339788367	3	Paclitaxel	Disulfiram	MCF7(Resistant_Doxorubicin)	2021-01-25	uM	uM
300	0	0.522719413514074	3	Paclitaxel	Disulfiram	MCF7(Resistant_Doxorubicin)	2021-01-25	uM	uM
100	0	0.503907600802268	3	Paclitaxel	Disulfiram	MCF7(Resistant_Doxorubicin)	2021-01-25	uM	uM
30	0	0.590497268137492	3	Paclitaxel	Disulfiram	MCF7(Resistant_Doxorubicin)	2021-01-25	uM	uM
10	0	0.709592641261498	3	Paclitaxel	Disulfiram	MCF7(Resistant_Doxorubicin)	2021-01-25	uM	uM
3	0	0.847707310325749	3	Paclitaxel	Disulfiram	MCF7(Resistant_Doxorubicin)	2021-01-25	uM	uM
1	0	1.08845701639118	3	Paclitaxel	Disulfiram	MCF7(Resistant_Doxorubicin)	2021-01-25	uM	uM
0.3	0	1.08244000276644	3	Paclitaxel	Disulfiram	MCF7(Resistant_Doxorubicin)	2021-01-25	uM	uM
0.1	0	1.13195933328723	3	Paclitaxel	Disulfiram	MCF7(Resistant_Doxorubicin)	2021-01-25	uM	uM
0	0	1	3	Paclitaxel	Disulfiram	MCF7(Resistant_Doxorubicin)	2021-01-25	uM	uM
0	3000	0.0981395670516633	3	Paclitaxel	Disulfiram	MCF7(Resistant_Doxorubicin)	2021-01-25	uM	uM
0	1000	0.0179127187219033	3	Paclitaxel	Disulfiram	MCF7(Resistant_Doxorubicin)	2021-01-25	uM	uM
0	300	0.0365862092814164	3	Paclitaxel	Disulfiram	MCF7(Resistant_Doxorubicin)	2021-01-25	uM	uM
0	100	0.226848329760011	3	Paclitaxel	Disulfiram	MCF7(Resistant_Doxorubicin)	2021-01-25	uM	uM
0	30	0.80379002697282	3	Paclitaxel	Disulfiram	MCF7(Resistant_Doxorubicin)	2021-01-25	uM	uM
0	10	1.0625216128363	3	Paclitaxel	Disulfiram	MCF7(Resistant_Doxorubicin)	2021-01-25	uM	uM
0	3	1.00138322152293	3	Paclitaxel	Disulfiram	MCF7(Resistant_Doxorubicin)	2021-01-25	uM	uM
0	1	0.941766373884778	3	Paclitaxel	Disulfiram	MCF7(Resistant_Doxorubicin)	2021-01-25	uM	uM
0	0.3	1.07649215021786	3	Paclitaxel	Disulfiram	MCF7(Resistant_Doxorubicin)	2021-01-25	uM	uM
1	3000	0.198008161006985	3	Paclitaxel	Disulfiram	MCF7(Resistant_Doxorubicin)	2021-01-25	uM	uM
1	1000	0.0950273186250778	3	Paclitaxel	Disulfiram	MCF7(Resistant_Doxorubicin)	2021-01-25	uM	uM
1	300	0.015837886437513	3	Paclitaxel	Disulfiram	MCF7(Resistant_Doxorubicin)	2021-01-25	uM	uM
1	100	0.203333563870254	3	Paclitaxel	Disulfiram	MCF7(Resistant_Doxorubicin)	2021-01-25	uM	uM
1	30	0.637941766373885	3	Paclitaxel	Disulfiram	MCF7(Resistant_Doxorubicin)	2021-01-25	uM	uM
1	10	1.02967010166678	3	Paclitaxel	Disulfiram	MCF7(Resistant_Doxorubicin)	2021-01-25	uM	uM
1	3	0.976139428729511	3	Paclitaxel	Disulfiram	MCF7(Resistant_Doxorubicin)	2021-01-25	uM	uM
1	1	0.956705166332388	3	Paclitaxel	Disulfiram	MCF7(Resistant_Doxorubicin)	2021-01-25	uM	uM
1	0.3	0.967978421744242	3	Paclitaxel	Disulfiram	MCF7(Resistant_Doxorubicin)	2021-01-25	uM	uM
3	3000	0.074209834705028	3	Paclitaxel	Disulfiram	MCF7(Resistant_Doxorubicin)	2021-01-25	uM	uM
3	1000	0.0510408741960025	3	Paclitaxel	Disulfiram	MCF7(Resistant_Doxorubicin)	2021-01-25	uM	uM
3	300	0.0103741614219517	3	Paclitaxel	Disulfiram	MCF7(Resistant_Doxorubicin)	2021-01-25	uM	uM
3	100	0.206929939829864	3	Paclitaxel	Disulfiram	MCF7(Resistant_Doxorubicin)	2021-01-25	uM	uM
3	30	0.55799156234871	3	Paclitaxel	Disulfiram	MCF7(Resistant_Doxorubicin)	2021-01-25	uM	uM
3	10	0.765889757244623	3	Paclitaxel	Disulfiram	MCF7(Resistant_Doxorubicin)	2021-01-25	uM	uM
3	3	0.795421536759112	3	Paclitaxel	Disulfiram	MCF7(Resistant_Doxorubicin)	2021-01-25	uM	uM
3	1	0.771353482260184	3	Paclitaxel	Disulfiram	MCF7(Resistant_Doxorubicin)	2021-01-25	uM	uM
3	0.3	0.842935196071651	3	Paclitaxel	Disulfiram	MCF7(Resistant_Doxorubicin)	2021-01-25	uM	uM
10	3000	0.0574036932014662	3	Paclitaxel	Disulfiram	MCF7(Resistant_Doxorubicin)	2021-01-25	uM	uM
10	1000	0.0582336261152224	3	Paclitaxel	Disulfiram	MCF7(Resistant_Doxorubicin)	2021-01-25	uM	uM
10	300	0.0228923162044401	3	Paclitaxel	Disulfiram	MCF7(Resistant_Doxorubicin)	2021-01-25	uM	uM
10	100	0.19413514074279	3	Paclitaxel	Disulfiram	MCF7(Resistant_Doxorubicin)	2021-01-25	uM	uM
10	30	0.579500657030223	3	Paclitaxel	Disulfiram	MCF7(Resistant_Doxorubicin)	2021-01-25	uM	uM
10	10	0.624870322982226	3	Paclitaxel	Disulfiram	MCF7(Resistant_Doxorubicin)	2021-01-25	uM	uM
10	3	0.650529082232519	3	Paclitaxel	Disulfiram	MCF7(Resistant_Doxorubicin)	2021-01-25	uM	uM
10	1	0.672729787675496	3	Paclitaxel	Disulfiram	MCF7(Resistant_Doxorubicin)	2021-01-25	uM	uM
10	0.3	0.663185559167301	3	Paclitaxel	Disulfiram	MCF7(Resistant_Doxorubicin)	2021-01-25	uM	uM
30	3000	0.0366553703575628	3	Paclitaxel	Disulfiram	MCF7(Resistant_Doxorubicin)	2021-01-25	uM	uM
30	1000	0.0456463102565876	3	Paclitaxel	Disulfiram	MCF7(Resistant_Doxorubicin)	2021-01-25	uM	uM
30	300	0.00719275191921986	3	Paclitaxel	Disulfiram	MCF7(Resistant_Doxorubicin)	2021-01-25	uM	uM
30	100	0.132789266200982	3	Paclitaxel	Disulfiram	MCF7(Resistant_Doxorubicin)	2021-01-25	uM	uM
30	30	0.535998340134172	3	Paclitaxel	Disulfiram	MCF7(Resistant_Doxorubicin)	2021-01-25	uM	uM
30	10	0.548862300297393	3	Paclitaxel	Disulfiram	MCF7(Resistant_Doxorubicin)	2021-01-25	uM	uM
30	3	0.570233072826613	3	Paclitaxel	Disulfiram	MCF7(Resistant_Doxorubicin)	2021-01-25	uM	uM
30	1	0.506674043848122	3	Paclitaxel	Disulfiram	MCF7(Resistant_Doxorubicin)	2021-01-25	uM	uM
30	0.3	0.6461719344353	3	Paclitaxel	Disulfiram	MCF7(Resistant_Doxorubicin)	2021-01-25	uM	uM
1000	0	0.506115641215715	4	Paclitaxel	Disulfiram	MCF7(Resistant_Doxorubicin)	2021-01-25	uM	uM
300	0	0.584136397331357	4	Paclitaxel	Disulfiram	MCF7(Resistant_Doxorubicin)	2021-01-25	uM	uM
100	0	0.495459599703484	4	Paclitaxel	Disulfiram	MCF7(Resistant_Doxorubicin)	2021-01-25	uM	uM
30	0	0.548925129725723	4	Paclitaxel	Disulfiram	MCF7(Resistant_Doxorubicin)	2021-01-25	uM	uM
10	0	0.629725722757598	4	Paclitaxel	Disulfiram	MCF7(Resistant_Doxorubicin)	2021-01-25	uM	uM
3	0	0.769736842105263	4	Paclitaxel	Disulfiram	MCF7(Resistant_Doxorubicin)	2021-01-25	uM	uM
1	0	1.01547442550037	4	Paclitaxel	Disulfiram	MCF7(Resistant_Doxorubicin)	2021-01-25	uM	uM
0.3	0	1.01797627872498	4	Paclitaxel	Disulfiram	MCF7(Resistant_Doxorubicin)	2021-01-25	uM	uM
0.1	0	1.22210896960712	4	Paclitaxel	Disulfiram	MCF7(Resistant_Doxorubicin)	2021-01-25	uM	uM
0	0	1	4	Paclitaxel	Disulfiram	MCF7(Resistant_Doxorubicin)	2021-01-25	uM	uM
0	3000	0.00166790214974055	4	Paclitaxel	Disulfiram	MCF7(Resistant_Doxorubicin)	2021-01-25	uM	uM
0	1000	0.0110266864343958	4	Paclitaxel	Disulfiram	MCF7(Resistant_Doxorubicin)	2021-01-25	uM	uM
0	300	0.0138065233506301	4	Paclitaxel	Disulfiram	MCF7(Resistant_Doxorubicin)	2021-01-25	uM	uM
0	100	0.185507783543365	4	Paclitaxel	Disulfiram	MCF7(Resistant_Doxorubicin)	2021-01-25	uM	uM
0	30	1.28984432913269	4	Paclitaxel	Disulfiram	MCF7(Resistant_Doxorubicin)	2021-01-25	uM	uM
0	10	1.05930318754633	4	Paclitaxel	Disulfiram	MCF7(Resistant_Doxorubicin)	2021-01-25	uM	uM
0	3	1.06810600444774	4	Paclitaxel	Disulfiram	MCF7(Resistant_Doxorubicin)	2021-01-25	uM	uM
0	1	1.13713862120089	4	Paclitaxel	Disulfiram	MCF7(Resistant_Doxorubicin)	2021-01-25	uM	uM
0	0.3	1.00101927353595	4	Paclitaxel	Disulfiram	MCF7(Resistant_Doxorubicin)	2021-01-25	uM	uM
1	3000	0.0151037805782061	4	Paclitaxel	Disulfiram	MCF7(Resistant_Doxorubicin)	2021-01-25	uM	uM
1	1000	0.00861749444032617	4	Paclitaxel	Disulfiram	MCF7(Resistant_Doxorubicin)	2021-01-25	uM	uM
1	300	0.0128799110452187	4	Paclitaxel	Disulfiram	MCF7(Resistant_Doxorubicin)	2021-01-25	uM	uM
1	100	0.131393624907339	4	Paclitaxel	Disulfiram	MCF7(Resistant_Doxorubicin)	2021-01-25	uM	uM
1	30	0.938380281690141	4	Paclitaxel	Disulfiram	MCF7(Resistant_Doxorubicin)	2021-01-25	uM	uM
1	10	1.06412157153447	4	Paclitaxel	Disulfiram	MCF7(Resistant_Doxorubicin)	2021-01-25	uM	uM
1	3	1.06347294292068	4	Paclitaxel	Disulfiram	MCF7(Resistant_Doxorubicin)	2021-01-25	uM	uM
1	1	0.834043736100815	4	Paclitaxel	Disulfiram	MCF7(Resistant_Doxorubicin)	2021-01-25	uM	uM
1	0.3	0.820793180133432	4	Paclitaxel	Disulfiram	MCF7(Resistant_Doxorubicin)	2021-01-25	uM	uM
3	3000	0.00787620459599703	4	Paclitaxel	Disulfiram	MCF7(Resistant_Doxorubicin)	2021-01-25	uM	uM
3	1000	0.00435507783543365	4	Paclitaxel	Disulfiram	MCF7(Resistant_Doxorubicin)	2021-01-25	uM	uM
3	300	0.0429948109710897	4	Paclitaxel	Disulfiram	MCF7(Resistant_Doxorubicin)	2021-01-25	uM	uM
3	100	0.175500370644922	4	Paclitaxel	Disulfiram	MCF7(Resistant_Doxorubicin)	2021-01-25	uM	uM
3	30	0.763621200889548	4	Paclitaxel	Disulfiram	MCF7(Resistant_Doxorubicin)	2021-01-25	uM	uM
3	10	0.916512231282431	4	Paclitaxel	Disulfiram	MCF7(Resistant_Doxorubicin)	2021-01-25	uM	uM
3	3	0.804855448480356	4	Paclitaxel	Disulfiram	MCF7(Resistant_Doxorubicin)	2021-01-25	uM	uM
3	1	0.863510007412898	4	Paclitaxel	Disulfiram	MCF7(Resistant_Doxorubicin)	2021-01-25	uM	uM
3	0.3	0.894273535952557	4	Paclitaxel	Disulfiram	MCF7(Resistant_Doxorubicin)	2021-01-25	uM	uM
10	3000	0.0131578947368421	4	Paclitaxel	Disulfiram	MCF7(Resistant_Doxorubicin)	2021-01-25	uM	uM
10	1000	0.00759822090437361	4	Paclitaxel	Disulfiram	MCF7(Resistant_Doxorubicin)	2021-01-25	uM	uM
10	300	0.011767976278725	4	Paclitaxel	Disulfiram	MCF7(Resistant_Doxorubicin)	2021-01-25	uM	uM
10	100	0.154002965159377	4	Paclitaxel	Disulfiram	MCF7(Resistant_Doxorubicin)	2021-01-25	uM	uM
10	30	0.619532987398073	4	Paclitaxel	Disulfiram	MCF7(Resistant_Doxorubicin)	2021-01-25	uM	uM
10	10	0.659191994069681	4	Paclitaxel	Disulfiram	MCF7(Resistant_Doxorubicin)	2021-01-25	uM	uM
10	3	0.824406968124537	4	Paclitaxel	Disulfiram	MCF7(Resistant_Doxorubicin)	2021-01-25	uM	uM
10	1	0.623702742772424	4	Paclitaxel	Disulfiram	MCF7(Resistant_Doxorubicin)	2021-01-25	uM	uM
10	0.3	0.710989621942179	4	Paclitaxel	Disulfiram	MCF7(Resistant_Doxorubicin)	2021-01-25	uM	uM
30	3000	0.0476278724981468	4	Paclitaxel	Disulfiram	MCF7(Resistant_Doxorubicin)	2021-01-25	uM	uM
30	1000	0.00138991845811712	4	Paclitaxel	Disulfiram	MCF7(Resistant_Doxorubicin)	2021-01-25	uM	uM
30	300	0.00750555967383247	4	Paclitaxel	Disulfiram	MCF7(Resistant_Doxorubicin)	2021-01-25	uM	uM
30	100	0.150759822090437	4	Paclitaxel	Disulfiram	MCF7(Resistant_Doxorubicin)	2021-01-25	uM	uM
30	30	0.491289844329133	4	Paclitaxel	Disulfiram	MCF7(Resistant_Doxorubicin)	2021-01-25	uM	uM
30	10	0.573480355819125	4	Paclitaxel	Disulfiram	MCF7(Resistant_Doxorubicin)	2021-01-25	uM	uM
30	3	0.590344699777613	4	Paclitaxel	Disulfiram	MCF7(Resistant_Doxorubicin)	2021-01-25	uM	uM
30	1	0.580522609340252	4	Paclitaxel	Disulfiram	MCF7(Resistant_Doxorubicin)	2021-01-25	uM	uM
30	0.3	0.470163083765752	4	Paclitaxel	Disulfiram	MCF7(Resistant_Doxorubicin)	2021-01-25	uM	uM
