# Supplementary material for: A novel combination therapy for ER+ breast cancer suppresses drug resistance via an evolutionary double-bind
Source: Mol Syst Biol. 2026 Mar 26;22(7):1070–96. doi: 10.1038/s44320-026-00191-z (PMC13328575; doi:10.1038/s44320-026-00191-z)
Supplement: Supplementary file 3 — Source data Fig. 2 [file 44320_2026_191_MOESM3_ESM.zip › Figure2/Fig2 - Panels A-D_MCF7/MCF7(Paclitaxel_Disulfiram)_Sensitive_Doxorubicin.csv]

drug1.conc	drug2.conc	effect	batch	drug1	drug2	sample	expt.date	drug1.units	drug2.units
1000	0	0.211569926429364	1	Paclitaxel	Disulfiram	MCF7(Sensitive_Doxorubicin)	2021-01-25	uM	uM
300	0	0.22400713966979	1	Paclitaxel	Disulfiram	MCF7(Sensitive_Doxorubicin)	2021-01-25	uM	uM
100	0	0.225139875742285	1	Paclitaxel	Disulfiram	MCF7(Sensitive_Doxorubicin)	2021-01-25	uM	uM
30	0	0.214739299076648	1	Paclitaxel	Disulfiram	MCF7(Sensitive_Doxorubicin)	2021-01-25	uM	uM
10	0	0.327898488541059	1	Paclitaxel	Disulfiram	MCF7(Sensitive_Doxorubicin)	2021-01-25	uM	uM
3	0	0.384386549045184	1	Paclitaxel	Disulfiram	MCF7(Sensitive_Doxorubicin)	2021-01-25	uM	uM
1	0	0.902664790214991	1	Paclitaxel	Disulfiram	MCF7(Sensitive_Doxorubicin)	2021-01-25	uM	uM
0.3	0	1.08421148983398	1	Paclitaxel	Disulfiram	MCF7(Sensitive_Doxorubicin)	2021-01-25	uM	uM
0.1	0	1.04279225162759	1	Paclitaxel	Disulfiram	MCF7(Sensitive_Doxorubicin)	2021-01-25	uM	uM
0	0	1	1	Paclitaxel	Disulfiram	MCF7(Sensitive_Doxorubicin)	2021-01-25	uM	uM
0	3000	0.5919175276605	1	Paclitaxel	Disulfiram	MCF7(Sensitive_Doxorubicin)	2021-01-25	uM	uM
0	1000	0.419570017963592	1	Paclitaxel	Disulfiram	MCF7(Sensitive_Doxorubicin)	2021-01-25	uM	uM
0	300	0.370850925067793	1	Paclitaxel	Disulfiram	MCF7(Sensitive_Doxorubicin)	2021-01-25	uM	uM
0	100	0.4169612924633	1	Paclitaxel	Disulfiram	MCF7(Sensitive_Doxorubicin)	2021-01-25	uM	uM
0	30	0.900502294076591	1	Paclitaxel	Disulfiram	MCF7(Sensitive_Doxorubicin)	2021-01-25	uM	uM
0	10	1.08637398597238	1	Paclitaxel	Disulfiram	MCF7(Sensitive_Doxorubicin)	2021-01-25	uM	uM
0	3	1.03890204693418	1	Paclitaxel	Disulfiram	MCF7(Sensitive_Doxorubicin)	2021-01-25	uM	uM
0	1	1.11596242519937	1	Paclitaxel	Disulfiram	MCF7(Sensitive_Doxorubicin)	2021-01-25	uM	uM
0	0.3	1.11327360724951	1	Paclitaxel	Disulfiram	MCF7(Sensitive_Doxorubicin)	2021-01-25	uM	uM
1	3000	0.398791748189339	1	Paclitaxel	Disulfiram	MCF7(Sensitive_Doxorubicin)	2021-01-25	uM	uM
1	1000	0.3658508678589	1	Paclitaxel	Disulfiram	MCF7(Sensitive_Doxorubicin)	2021-01-25	uM	uM
1	300	0.135676609572192	1	Paclitaxel	Disulfiram	MCF7(Sensitive_Doxorubicin)	2021-01-25	uM	uM
1	100	0.316502477145047	1	Paclitaxel	Disulfiram	MCF7(Sensitive_Doxorubicin)	2021-01-25	uM	uM
1	30	0.397659012116843	1	Paclitaxel	Disulfiram	MCF7(Sensitive_Doxorubicin)	2021-01-25	uM	uM
1	10	0.395473632421424	1	Paclitaxel	Disulfiram	MCF7(Sensitive_Doxorubicin)	2021-01-25	uM	uM
1	3	0.686655453723727	1	Paclitaxel	Disulfiram	MCF7(Sensitive_Doxorubicin)	2021-01-25	uM	uM
1	1	0.81141660659733	1	Paclitaxel	Disulfiram	MCF7(Sensitive_Doxorubicin)	2021-01-25	uM	uM
1	0.3	0.86472385267566	1	Paclitaxel	Disulfiram	MCF7(Sensitive_Doxorubicin)	2021-01-25	uM	uM
3	3000	0.251947962791336	1	Paclitaxel	Disulfiram	MCF7(Sensitive_Doxorubicin)	2021-01-25	uM	uM
3	1000	0.145642398654447	1	Paclitaxel	Disulfiram	MCF7(Sensitive_Doxorubicin)	2021-01-25	uM	uM
3	300	0.115939541642353	1	Paclitaxel	Disulfiram	MCF7(Sensitive_Doxorubicin)	2021-01-25	uM	uM
3	100	0.230940857446882	1	Paclitaxel	Disulfiram	MCF7(Sensitive_Doxorubicin)	2021-01-25	uM	uM
3	30	0.331559857664275	1	Paclitaxel	Disulfiram	MCF7(Sensitive_Doxorubicin)	2021-01-25	uM	uM
3	10	0.369752514330828	1	Paclitaxel	Disulfiram	MCF7(Sensitive_Doxorubicin)	2021-01-25	uM	uM
3	3	0.423013993295118	1	Paclitaxel	Disulfiram	MCF7(Sensitive_Doxorubicin)	2021-01-25	uM	uM
3	1	0.434112518449868	1	Paclitaxel	Disulfiram	MCF7(Sensitive_Doxorubicin)	2021-01-25	uM	uM
3	0.3	0.383105069852058	1	Paclitaxel	Disulfiram	MCF7(Sensitive_Doxorubicin)	2021-01-25	uM	uM
10	3000	0.218194716186684	1	Paclitaxel	Disulfiram	MCF7(Sensitive_Doxorubicin)	2021-01-25	uM	uM
10	1000	0.0843144658405703	1	Paclitaxel	Disulfiram	MCF7(Sensitive_Doxorubicin)	2021-01-25	uM	uM
10	300	0.0985022711930342	1	Paclitaxel	Disulfiram	MCF7(Sensitive_Doxorubicin)	2021-01-25	uM	uM
10	100	0.216169521390405	1	Paclitaxel	Disulfiram	MCF7(Sensitive_Doxorubicin)	2021-01-25	uM	uM
10	30	0.275129006052701	1	Paclitaxel	Disulfiram	MCF7(Sensitive_Doxorubicin)	2021-01-25	uM	uM
10	10	0.280781244636666	1	Paclitaxel	Disulfiram	MCF7(Sensitive_Doxorubicin)	2021-01-25	uM	uM
10	3	0.231341319694733	1	Paclitaxel	Disulfiram	MCF7(Sensitive_Doxorubicin)	2021-01-25	uM	uM
10	1	0.247062323367544	1	Paclitaxel	Disulfiram	MCF7(Sensitive_Doxorubicin)	2021-01-25	uM	uM
10	0.3	0.274179338436367	1	Paclitaxel	Disulfiram	MCF7(Sensitive_Doxorubicin)	2021-01-25	uM	uM
30	3000	0.161397727662788	1	Paclitaxel	Disulfiram	MCF7(Sensitive_Doxorubicin)	2021-01-25	uM	uM
30	1000	0.122266845158411	1	Paclitaxel	Disulfiram	MCF7(Sensitive_Doxorubicin)	2021-01-25	uM	uM
30	300	0.132186867126626	1	Paclitaxel	Disulfiram	MCF7(Sensitive_Doxorubicin)	2021-01-25	uM	uM
30	100	0.149727113582535	1	Paclitaxel	Disulfiram	MCF7(Sensitive_Doxorubicin)	2021-01-25	uM	uM
30	30	0.187645167564846	1	Paclitaxel	Disulfiram	MCF7(Sensitive_Doxorubicin)	2021-01-25	uM	uM
30	10	0.226341262485841	1	Paclitaxel	Disulfiram	MCF7(Sensitive_Doxorubicin)	2021-01-25	uM	uM
30	3	0.204464581974622	1	Paclitaxel	Disulfiram	MCF7(Sensitive_Doxorubicin)	2021-01-25	uM	uM
30	1	0.232565589995309	1	Paclitaxel	Disulfiram	MCF7(Sensitive_Doxorubicin)	2021-01-25	uM	uM
30	0.3	0.212702662501859	1	Paclitaxel	Disulfiram	MCF7(Sensitive_Doxorubicin)	2021-01-25	uM	uM
1000	0	0.209457906697648	2	Paclitaxel	Disulfiram	MCF7(Sensitive_Doxorubicin)	2021-01-25	uM	uM
300	0	0.195503408829763	2	Paclitaxel	Disulfiram	MCF7(Sensitive_Doxorubicin)	2021-01-25	uM	uM
100	0	0.215049919566938	2	Paclitaxel	Disulfiram	MCF7(Sensitive_Doxorubicin)	2021-01-25	uM	uM
30	0	0.220680233894237	2	Paclitaxel	Disulfiram	MCF7(Sensitive_Doxorubicin)	2021-01-25	uM	uM
10	0	0.28073692005209	2	Paclitaxel	Disulfiram	MCF7(Sensitive_Doxorubicin)	2021-01-25	uM	uM
3	0	0.424635497791283	2	Paclitaxel	Disulfiram	MCF7(Sensitive_Doxorubicin)	2021-01-25	uM	uM
1	0	0.816459413221663	2	Paclitaxel	Disulfiram	MCF7(Sensitive_Doxorubicin)	2021-01-25	uM	uM
0.3	0	1.06696371575211	2	Paclitaxel	Disulfiram	MCF7(Sensitive_Doxorubicin)	2021-01-25	uM	uM
0.1	0	1.06088655108138	2	Paclitaxel	Disulfiram	MCF7(Sensitive_Doxorubicin)	2021-01-25	uM	uM
0	0	1	2	Paclitaxel	Disulfiram	MCF7(Sensitive_Doxorubicin)	2021-01-25	uM	uM
0	3000	0.740367183310778	2	Paclitaxel	Disulfiram	MCF7(Sensitive_Doxorubicin)	2021-01-25	uM	uM
0	1000	0.514899267165437	2	Paclitaxel	Disulfiram	MCF7(Sensitive_Doxorubicin)	2021-01-25	uM	uM
0	300	0.438360186911115	2	Paclitaxel	Disulfiram	MCF7(Sensitive_Doxorubicin)	2021-01-25	uM	uM
0	100	0.396394556086102	2	Paclitaxel	Disulfiram	MCF7(Sensitive_Doxorubicin)	2021-01-25	uM	uM
0	30	1.07689656052907	2	Paclitaxel	Disulfiram	MCF7(Sensitive_Doxorubicin)	2021-01-25	uM	uM
0	10	0.972512320302326	2	Paclitaxel	Disulfiram	MCF7(Sensitive_Doxorubicin)	2021-01-25	uM	uM
0	3	1.11058907642418	2	Paclitaxel	Disulfiram	MCF7(Sensitive_Doxorubicin)	2021-01-25	uM	uM
0	1	1.00399611878559	2	Paclitaxel	Disulfiram	MCF7(Sensitive_Doxorubicin)	2021-01-25	uM	uM
0	0.3	1.10525240660828	2	Paclitaxel	Disulfiram	MCF7(Sensitive_Doxorubicin)	2021-01-25	uM	uM
1	3000	0.459323851594617	2	Paclitaxel	Disulfiram	MCF7(Sensitive_Doxorubicin)	2021-01-25	uM	uM
1	1000	0.311773868191916	2	Paclitaxel	Disulfiram	MCF7(Sensitive_Doxorubicin)	2021-01-25	uM	uM
1	300	0.11998570078901	2	Paclitaxel	Disulfiram	MCF7(Sensitive_Doxorubicin)	2021-01-25	uM	uM
1	100	0.256389959911141	2	Paclitaxel	Disulfiram	MCF7(Sensitive_Doxorubicin)	2021-01-25	uM	uM
1	30	0.386678752904527	2	Paclitaxel	Disulfiram	MCF7(Sensitive_Doxorubicin)	2021-01-25	uM	uM
1	10	0.423971605852463	2	Paclitaxel	Disulfiram	MCF7(Sensitive_Doxorubicin)	2021-01-25	uM	uM
1	3	0.823838827464699	2	Paclitaxel	Disulfiram	MCF7(Sensitive_Doxorubicin)	2021-01-25	uM	uM
1	1	0.862229655542221	2	Paclitaxel	Disulfiram	MCF7(Sensitive_Doxorubicin)	2021-01-25	uM	uM
1	0.3	0.787720552562368	2	Paclitaxel	Disulfiram	MCF7(Sensitive_Doxorubicin)	2021-01-25	uM	uM
3	3000	0.274468248091311	2	Paclitaxel	Disulfiram	MCF7(Sensitive_Doxorubicin)	2021-01-25	uM	uM
3	1000	0.168220003574803	2	Paclitaxel	Disulfiram	MCF7(Sensitive_Doxorubicin)	2021-01-25	uM	uM
3	300	0.144779511273396	2	Paclitaxel	Disulfiram	MCF7(Sensitive_Doxorubicin)	2021-01-25	uM	uM
3	100	0.211283609529403	2	Paclitaxel	Disulfiram	MCF7(Sensitive_Doxorubicin)	2021-01-25	uM	uM
3	30	0.292112453080714	2	Paclitaxel	Disulfiram	MCF7(Sensitive_Doxorubicin)	2021-01-25	uM	uM
3	10	0.30933534203202	2	Paclitaxel	Disulfiram	MCF7(Sensitive_Doxorubicin)	2021-01-25	uM	uM
3	3	0.356752547046958	2	Paclitaxel	Disulfiram	MCF7(Sensitive_Doxorubicin)	2021-01-25	uM	uM
3	1	0.41452391287695	2	Paclitaxel	Disulfiram	MCF7(Sensitive_Doxorubicin)	2021-01-25	uM	uM
3	0.3	0.409953272221229	2	Paclitaxel	Disulfiram	MCF7(Sensitive_Doxorubicin)	2021-01-25	uM	uM
10	3000	0.171360723131527	2	Paclitaxel	Disulfiram	MCF7(Sensitive_Doxorubicin)	2021-01-25	uM	uM
10	1000	0.139442841457498	2	Paclitaxel	Disulfiram	MCF7(Sensitive_Doxorubicin)	2021-01-25	uM	uM
10	300	0.0964047698082374	2	Paclitaxel	Disulfiram	MCF7(Sensitive_Doxorubicin)	2021-01-25	uM	uM
10	100	0.194405433700176	2	Paclitaxel	Disulfiram	MCF7(Sensitive_Doxorubicin)	2021-01-25	uM	uM
10	30	0.221190920001021	2	Paclitaxel	Disulfiram	MCF7(Sensitive_Doxorubicin)	2021-01-25	uM	uM
10	10	0.253581186323826	2	Paclitaxel	Disulfiram	MCF7(Sensitive_Doxorubicin)	2021-01-25	uM	uM
10	3	0.3096800551541	2	Paclitaxel	Disulfiram	MCF7(Sensitive_Doxorubicin)	2021-01-25	uM	uM
10	1	0.281502949212267	2	Paclitaxel	Disulfiram	MCF7(Sensitive_Doxorubicin)	2021-01-25	uM	uM
10	0.3	0.256338891300462	2	Paclitaxel	Disulfiram	MCF7(Sensitive_Doxorubicin)	2021-01-25	uM	uM
30	3000	0.109503868447259	2	Paclitaxel	Disulfiram	MCF7(Sensitive_Doxorubicin)	2021-01-25	uM	uM
30	1000	0.081722544238184	2	Paclitaxel	Disulfiram	MCF7(Sensitive_Doxorubicin)	2021-01-25	uM	uM
30	300	0.0930853101141383	2	Paclitaxel	Disulfiram	MCF7(Sensitive_Doxorubicin)	2021-01-25	uM	uM
30	100	0.145085922937466	2	Paclitaxel	Disulfiram	MCF7(Sensitive_Doxorubicin)	2021-01-25	uM	uM
30	30	0.173620509154048	2	Paclitaxel	Disulfiram	MCF7(Sensitive_Doxorubicin)	2021-01-25	uM	uM
30	10	0.215049919566938	2	Paclitaxel	Disulfiram	MCF7(Sensitive_Doxorubicin)	2021-01-25	uM	uM
30	3	0.211781528483518	2	Paclitaxel	Disulfiram	MCF7(Sensitive_Doxorubicin)	2021-01-25	uM	uM
30	1	0.186489799045017	2	Paclitaxel	Disulfiram	MCF7(Sensitive_Doxorubicin)	2021-01-25	uM	uM
30	0.3	0.206751270331691	2	Paclitaxel	Disulfiram	MCF7(Sensitive_Doxorubicin)	2021-01-25	uM	uM
1000	0	0.220731332582198	3	Paclitaxel	Disulfiram	MCF7(Sensitive_Doxorubicin)	2021-01-25	uM	uM
300	0	0.212070515665722	3	Paclitaxel	Disulfiram	MCF7(Sensitive_Doxorubicin)	2021-01-25	uM	uM
100	0	0.260348025993832	3	Paclitaxel	Disulfiram	MCF7(Sensitive_Doxorubicin)	2021-01-25	uM	uM
30	0	0.24859162142784	3	Paclitaxel	Disulfiram	MCF7(Sensitive_Doxorubicin)	2021-01-25	uM	uM
10	0	0.31027575767922	3	Paclitaxel	Disulfiram	MCF7(Sensitive_Doxorubicin)	2021-01-25	uM	uM
3	0	0.449873103668044	3	Paclitaxel	Disulfiram	MCF7(Sensitive_Doxorubicin)	2021-01-25	uM	uM
1	0	0.788703381246657	3	Paclitaxel	Disulfiram	MCF7(Sensitive_Doxorubicin)	2021-01-25	uM	uM
0.3	0	1.00002276167389	3	Paclitaxel	Disulfiram	MCF7(Sensitive_Doxorubicin)	2021-01-25	uM	uM
0.1	0	1.03429046172055	3	Paclitaxel	Disulfiram	MCF7(Sensitive_Doxorubicin)	2021-01-25	uM	uM
0	0	1	3	Paclitaxel	Disulfiram	MCF7(Sensitive_Doxorubicin)	2021-01-25	uM	uM
0	3000	0.791639637178918	3	Paclitaxel	Disulfiram	MCF7(Sensitive_Doxorubicin)	2021-01-25	uM	uM
0	1000	0.434952826430856	3	Paclitaxel	Disulfiram	MCF7(Sensitive_Doxorubicin)	2021-01-25	uM	uM
0	300	0.343632990770141	3	Paclitaxel	Disulfiram	MCF7(Sensitive_Doxorubicin)	2021-01-25	uM	uM
0	100	0.449258538472919	3	Paclitaxel	Disulfiram	MCF7(Sensitive_Doxorubicin)	2021-01-25	uM	uM
0	30	0.991828559072234	3	Paclitaxel	Disulfiram	MCF7(Sensitive_Doxorubicin)	2021-01-25	uM	uM
0	10	1.00061456519512	3	Paclitaxel	Disulfiram	MCF7(Sensitive_Doxorubicin)	2021-01-25	uM	uM
0	3	1.04906278807744	3	Paclitaxel	Disulfiram	MCF7(Sensitive_Doxorubicin)	2021-01-25	uM	uM
0	1	1.04890345636018	3	Paclitaxel	Disulfiram	MCF7(Sensitive_Doxorubicin)	2021-01-25	uM	uM
0	0.3	0.986980322532919	3	Paclitaxel	Disulfiram	MCF7(Sensitive_Doxorubicin)	2021-01-25	uM	uM
1	3000	0.495555783172294	3	Paclitaxel	Disulfiram	MCF7(Sensitive_Doxorubicin)	2021-01-25	uM	uM
1	1000	0.39177393105489	3	Paclitaxel	Disulfiram	MCF7(Sensitive_Doxorubicin)	2021-01-25	uM	uM
1	300	0.196364960679208	3	Paclitaxel	Disulfiram	MCF7(Sensitive_Doxorubicin)	2021-01-25	uM	uM
1	100	0.299452581742861	3	Paclitaxel	Disulfiram	MCF7(Sensitive_Doxorubicin)	2021-01-25	uM	uM
1	30	0.381030420977159	3	Paclitaxel	Disulfiram	MCF7(Sensitive_Doxorubicin)	2021-01-25	uM	uM
1	10	0.398408958994844	3	Paclitaxel	Disulfiram	MCF7(Sensitive_Doxorubicin)	2021-01-25	uM	uM
1	3	0.695175663218273	3	Paclitaxel	Disulfiram	MCF7(Sensitive_Doxorubicin)	2021-01-25	uM	uM
1	1	0.728646704678662	3	Paclitaxel	Disulfiram	MCF7(Sensitive_Doxorubicin)	2021-01-25	uM	uM
1	0.3	0.806707865296414	3	Paclitaxel	Disulfiram	MCF7(Sensitive_Doxorubicin)	2021-01-25	uM	uM
3	3000	0.342324194521265	3	Paclitaxel	Disulfiram	MCF7(Sensitive_Doxorubicin)	2021-01-25	uM	uM
3	1000	0.222461219798104	3	Paclitaxel	Disulfiram	MCF7(Sensitive_Doxorubicin)	2021-01-25	uM	uM
3	300	0.180329361421239	3	Paclitaxel	Disulfiram	MCF7(Sensitive_Doxorubicin)	2021-01-25	uM	uM
3	100	0.227980925717277	3	Paclitaxel	Disulfiram	MCF7(Sensitive_Doxorubicin)	2021-01-25	uM	uM
3	30	0.37524895580821	3	Paclitaxel	Disulfiram	MCF7(Sensitive_Doxorubicin)	2021-01-25	uM	uM
3	10	0.382555453128023	3	Paclitaxel	Disulfiram	MCF7(Sensitive_Doxorubicin)	2021-01-25	uM	uM
3	3	0.409983270169688	3	Paclitaxel	Disulfiram	MCF7(Sensitive_Doxorubicin)	2021-01-25	uM	uM
3	1	0.436671332809815	3	Paclitaxel	Disulfiram	MCF7(Sensitive_Doxorubicin)	2021-01-25	uM	uM
3	0.3	0.416493108903229	3	Paclitaxel	Disulfiram	MCF7(Sensitive_Doxorubicin)	2021-01-25	uM	uM
10	3000	0.225977898414649	3	Paclitaxel	Disulfiram	MCF7(Sensitive_Doxorubicin)	2021-01-25	uM	uM
10	1000	0.146277897276566	3	Paclitaxel	Disulfiram	MCF7(Sensitive_Doxorubicin)	2021-01-25	uM	uM
10	300	0.144650437593181	3	Paclitaxel	Disulfiram	MCF7(Sensitive_Doxorubicin)	2021-01-25	uM	uM
10	100	0.199528833350405	3	Paclitaxel	Disulfiram	MCF7(Sensitive_Doxorubicin)	2021-01-25	uM	uM
10	30	0.27348151183038	3	Paclitaxel	Disulfiram	MCF7(Sensitive_Doxorubicin)	2021-01-25	uM	uM
10	10	0.249889036839769	3	Paclitaxel	Disulfiram	MCF7(Sensitive_Doxorubicin)	2021-01-25	uM	uM
10	3	0.30152389406717	3	Paclitaxel	Disulfiram	MCF7(Sensitive_Doxorubicin)	2021-01-25	uM	uM
10	1	0.282995891517862	3	Paclitaxel	Disulfiram	MCF7(Sensitive_Doxorubicin)	2021-01-25	uM	uM
10	0.3	0.296004188147996	3	Paclitaxel	Disulfiram	MCF7(Sensitive_Doxorubicin)	2021-01-25	uM	uM
30	3000	0.151945554076047	3	Paclitaxel	Disulfiram	MCF7(Sensitive_Doxorubicin)	2021-01-25	uM	uM
30	1000	0.175583552414445	3	Paclitaxel	Disulfiram	MCF7(Sensitive_Doxorubicin)	2021-01-25	uM	uM
30	300	0.0851514220355765	3	Paclitaxel	Disulfiram	MCF7(Sensitive_Doxorubicin)	2021-01-25	uM	uM
30	100	0.169233045398159	3	Paclitaxel	Disulfiram	MCF7(Sensitive_Doxorubicin)	2021-01-25	uM	uM
30	30	0.178975041824576	3	Paclitaxel	Disulfiram	MCF7(Sensitive_Doxorubicin)	2021-01-25	uM	uM
30	10	0.211171429546929	3	Paclitaxel	Disulfiram	MCF7(Sensitive_Doxorubicin)	2021-01-25	uM	uM
30	3	0.210875527786313	3	Paclitaxel	Disulfiram	MCF7(Sensitive_Doxorubicin)	2021-01-25	uM	uM
30	1	0.199084980709481	3	Paclitaxel	Disulfiram	MCF7(Sensitive_Doxorubicin)	2021-01-25	uM	uM
30	0.3	0.191311869074852	3	Paclitaxel	Disulfiram	MCF7(Sensitive_Doxorubicin)	2021-01-25	uM	uM
1000	0	0.207971495340585	4	Paclitaxel	Disulfiram	MCF7(Sensitive_Doxorubicin)	2021-01-25	uM	uM
300	0	0.205865381841263	4	Paclitaxel	Disulfiram	MCF7(Sensitive_Doxorubicin)	2021-01-25	uM	uM
100	0	0.232004269928738	4	Paclitaxel	Disulfiram	MCF7(Sensitive_Doxorubicin)	2021-01-25	uM	uM
30	0	0.221805487435446	4	Paclitaxel	Disulfiram	MCF7(Sensitive_Doxorubicin)	2021-01-25	uM	uM
10	0	0.358645163151669	4	Paclitaxel	Disulfiram	MCF7(Sensitive_Doxorubicin)	2021-01-25	uM	uM
3	0	0.467542771414558	4	Paclitaxel	Disulfiram	MCF7(Sensitive_Doxorubicin)	2021-01-25	uM	uM
1	0	1.09662156314013	4	Paclitaxel	Disulfiram	MCF7(Sensitive_Doxorubicin)	2021-01-25	uM	uM
0.3	0	1.06615504457459	4	Paclitaxel	Disulfiram	MCF7(Sensitive_Doxorubicin)	2021-01-25	uM	uM
0.1	0	0.996711000836675	4	Paclitaxel	Disulfiram	MCF7(Sensitive_Doxorubicin)	2021-01-25	uM	uM
0	0	1	4	Paclitaxel	Disulfiram	MCF7(Sensitive_Doxorubicin)	2021-01-25	uM	uM
0	3000	0.710279564928883	4	Paclitaxel	Disulfiram	MCF7(Sensitive_Doxorubicin)	2021-01-25	uM	uM
0	1000	0.389284786936326	4	Paclitaxel	Disulfiram	MCF7(Sensitive_Doxorubicin)	2021-01-25	uM	uM
0	300	0.317402844695768	4	Paclitaxel	Disulfiram	MCF7(Sensitive_Doxorubicin)	2021-01-25	uM	uM
0	100	0.352947116355558	4	Paclitaxel	Disulfiram	MCF7(Sensitive_Doxorubicin)	2021-01-25	uM	uM
0	30	1.02021003433254	4	Paclitaxel	Disulfiram	MCF7(Sensitive_Doxorubicin)	2021-01-25	uM	uM
0	10	0.987118086610311	4	Paclitaxel	Disulfiram	MCF7(Sensitive_Doxorubicin)	2021-01-25	uM	uM
0	3	1.06966042526182	4	Paclitaxel	Disulfiram	MCF7(Sensitive_Doxorubicin)	2021-01-25	uM	uM
0	1	0.988156717925045	4	Paclitaxel	Disulfiram	MCF7(Sensitive_Doxorubicin)	2021-01-25	uM	uM
0	0.3	0.987435446178702	4	Paclitaxel	Disulfiram	MCF7(Sensitive_Doxorubicin)	2021-01-25	uM	uM
1	3000	0.53255820662993	4	Paclitaxel	Disulfiram	MCF7(Sensitive_Doxorubicin)	2021-01-25	uM	uM
1	1000	0.31196445572834	4	Paclitaxel	Disulfiram	MCF7(Sensitive_Doxorubicin)	2021-01-25	uM	uM
1	300	0.233677620380254	4	Paclitaxel	Disulfiram	MCF7(Sensitive_Doxorubicin)	2021-01-25	uM	uM
1	100	0.307002106113499	4	Paclitaxel	Disulfiram	MCF7(Sensitive_Doxorubicin)	2021-01-25	uM	uM
1	30	0.553128876835637	4	Paclitaxel	Disulfiram	MCF7(Sensitive_Doxorubicin)	2021-01-25	uM	uM
1	10	0.576599059461643	4	Paclitaxel	Disulfiram	MCF7(Sensitive_Doxorubicin)	2021-01-25	uM	uM
1	3	0.823908715847783	4	Paclitaxel	Disulfiram	MCF7(Sensitive_Doxorubicin)	2021-01-25	uM	uM
1	1	0.890352269120914	4	Paclitaxel	Disulfiram	MCF7(Sensitive_Doxorubicin)	2021-01-25	uM	uM
1	0.3	0.907547387553735	4	Paclitaxel	Disulfiram	MCF7(Sensitive_Doxorubicin)	2021-01-25	uM	uM
3	3000	0.284570554802227	4	Paclitaxel	Disulfiram	MCF7(Sensitive_Doxorubicin)	2021-01-25	uM	uM
3	1000	0.194570266293529	4	Paclitaxel	Disulfiram	MCF7(Sensitive_Doxorubicin)	2021-01-25	uM	uM
3	300	0.209861227316004	4	Paclitaxel	Disulfiram	MCF7(Sensitive_Doxorubicin)	2021-01-25	uM	uM
3	100	0.216987392169874	4	Paclitaxel	Disulfiram	MCF7(Sensitive_Doxorubicin)	2021-01-25	uM	uM
3	30	0.423271111624015	4	Paclitaxel	Disulfiram	MCF7(Sensitive_Doxorubicin)	2021-01-25	uM	uM
3	10	0.426112922304608	4	Paclitaxel	Disulfiram	MCF7(Sensitive_Doxorubicin)	2021-01-25	uM	uM
3	3	0.37146937480165	4	Paclitaxel	Disulfiram	MCF7(Sensitive_Doxorubicin)	2021-01-25	uM	uM
3	1	0.453492397795794	4	Paclitaxel	Disulfiram	MCF7(Sensitive_Doxorubicin)	2021-01-25	uM	uM
3	0.3	0.437307059807853	4	Paclitaxel	Disulfiram	MCF7(Sensitive_Doxorubicin)	2021-01-25	uM	uM
10	3000	0.214260984968697	4	Paclitaxel	Disulfiram	MCF7(Sensitive_Doxorubicin)	2021-01-25	uM	uM
10	1000	0.134401777213583	4	Paclitaxel	Disulfiram	MCF7(Sensitive_Doxorubicin)	2021-01-25	uM	uM
10	300	0.102723522114192	4	Paclitaxel	Disulfiram	MCF7(Sensitive_Doxorubicin)	2021-01-25	uM	uM
10	100	0.189030899281613	4	Paclitaxel	Disulfiram	MCF7(Sensitive_Doxorubicin)	2021-01-25	uM	uM
10	30	0.437220507198292	4	Paclitaxel	Disulfiram	MCF7(Sensitive_Doxorubicin)	2021-01-25	uM	uM
10	10	0.352644182222094	4	Paclitaxel	Disulfiram	MCF7(Sensitive_Doxorubicin)	2021-01-25	uM	uM
10	3	0.332347595279998	4	Paclitaxel	Disulfiram	MCF7(Sensitive_Doxorubicin)	2021-01-25	uM	uM
10	1	0.428017079714953	4	Paclitaxel	Disulfiram	MCF7(Sensitive_Doxorubicin)	2021-01-25	uM	uM
10	0.3	0.32028793168114	4	Paclitaxel	Disulfiram	MCF7(Sensitive_Doxorubicin)	2021-01-25	uM	uM
30	3000	0.122385389919506	4	Paclitaxel	Disulfiram	MCF7(Sensitive_Doxorubicin)	2021-01-25	uM	uM
30	1000	0.0740313320446611	4	Paclitaxel	Disulfiram	MCF7(Sensitive_Doxorubicin)	2021-01-25	uM	uM
30	300	0.0884134906667436	4	Paclitaxel	Disulfiram	MCF7(Sensitive_Doxorubicin)	2021-01-25	uM	uM
30	100	0.14742794495254	4	Paclitaxel	Disulfiram	MCF7(Sensitive_Doxorubicin)	2021-01-25	uM	uM
30	30	0.210149736014541	4	Paclitaxel	Disulfiram	MCF7(Sensitive_Doxorubicin)	2021-01-25	uM	uM
30	10	0.227474683361703	4	Paclitaxel	Disulfiram	MCF7(Sensitive_Doxorubicin)	2021-01-25	uM	uM
30	3	0.212053893424887	4	Paclitaxel	Disulfiram	MCF7(Sensitive_Doxorubicin)	2021-01-25	uM	uM
30	1	0.192190069530596	4	Paclitaxel	Disulfiram	MCF7(Sensitive_Doxorubicin)	2021-01-25	uM	uM
30	0.3	0.203816970081648	4	Paclitaxel	Disulfiram	MCF7(Sensitive_Doxorubicin)	2021-01-25	uM	uM
