# Supplementary material for: A novel combination therapy for ER+ breast cancer suppresses drug resistance via an evolutionary double-bind
Source: Mol Syst Biol. 2026 Mar 26;22(7):1070–96. doi: 10.1038/s44320-026-00191-z (PMC13328575; doi:10.1038/s44320-026-00191-z)
Supplement: Supplementary file 4 — Source data Fig. 3 [file 44320_2026_191_MOESM4_ESM.zip]

Archive with 22 entries (20 files):
- Figure3/
- __MACOSX/._Figure3
- Figure3/.DS_Store
- __MACOSX/Figure3/._.DS_Store
- Figure3/Fig3 - Panels A-H_MCF7-DoxoR/
- __MACOSX/Figure3/._Fig3 - Panels A-H_MCF7-DoxoR
- Figure3/Fig3 - Panels A-H_MCF7-DoxoR/condition8.csv
- __MACOSX/Figure3/Fig3 - Panels A-H_MCF7-DoxoR/._condition8.csv
- Figure3/Fig3 - Panels A-H_MCF7-DoxoR/condition2.csv
- __MACOSX/Figure3/Fig3 - Panels A-H_MCF7-DoxoR/._condition2.csv
- Figure3/Fig3 - Panels A-H_MCF7-DoxoR/condition3.csv
- __MACOSX/Figure3/Fig3 - Panels A-H_MCF7-DoxoR/._condition3.csv
- Figure3/Fig3 - Panels A-H_MCF7-DoxoR/condition1.csv
- __MACOSX/Figure3/Fig3 - Panels A-H_MCF7-DoxoR/._condition1.csv
- Figure3/Fig3 - Panels A-H_MCF7-DoxoR/condition4.csv
- __MACOSX/Figure3/Fig3 - Panels A-H_MCF7-DoxoR/._condition4.csv
- Figure3/Fig3 - Panels A-H_MCF7-DoxoR/condition5.csv
- __MACOSX/Figure3/Fig3 - Panels A-H_MCF7-DoxoR/._condition5.csv
- Figure3/Fig3 - Panels A-H_MCF7-DoxoR/condition7.csv
- __MACOSX/Figure3/Fig3 - Panels A-H_MCF7-DoxoR/._condition7.csv
- Figure3/Fig3 - Panels A-H_MCF7-DoxoR/condition6.csv
- __MACOSX/Figure3/Fig3 - Panels A-H_MCF7-DoxoR/._condition6.csv
