# Supplementary material for: A novel combination therapy for ER+ breast cancer suppresses drug resistance via an evolutionary double-bind
Source: Mol Syst Biol. 2026 Mar 26;22(7):1070–96. doi: 10.1038/s44320-026-00191-z (PMC13328575; doi:10.1038/s44320-026-00191-z)
Supplement: Supplementary file 4 — Source data Fig. 3 [file 44320_2026_191_MOESM4_ESM.zip › Figure3/Fig3 - Panels A-H_MCF7-DoxoR/condition8.csv]

Continuous: Disulfiram (high) + Chemo	S(0%) Rep1	S(0%) Rep2	S(0%) Rep3	R(0%) Rep1	R(0%) Rep2	R(0%) Rep3	S(0.25%) Rep1	S(0.25%) Rep2	S(0.25%) Rep3	R(0.25%) Rep1	R(0.25%) Rep2	R(0.25%) Rep3	S(0.5%) Rep1	S(0.5%) Rep2	S(0.5%) Rep3	R(0.5%) Rep1	R(0.5%) Rep2	R(0.5%) Rep3	S(0.75%) Rep1	S(0.75%) Rep2	S(0.75%) Rep3	R(0.75%) Rep1	R(0.75%) Rep2	R(0.75%) Rep3	S(1%) Rep1	S(1%) Rep2	S(1%) Rep3	R(1%) Rep1	R(1%) Rep2	R(1%) Rep3
0	11311	11995	11514	81	84	73	16236	15593	17079	3095	3448	3312	12926	12400	11659	7137	6872	6099	5757	6354	6373	9909	10722	9870	743	666	658	11927	11355	11027
4	22519	23544	22390	171	180	140	31373	30054	30836	3169	3579	3329	22598	22674	21490	7280	7228	6549	9155	9057	10148	10930	10750	10154	577	586	491	12442	12047	11460
7	33156	32775	31832	173	185	153	47642	46337	45823	1867	2276	1875	34203	34810	35361	4507	4116	4312	13542	12062	15764	6911	6588	6675	560	526	465	7797	7521	7883
11	31144	31010	31932	157	131	145	49190	50223	51028	1176	1558	1301	36453	37095	39559	2653	2535	2771	16245	14089	19013	4152	4011	4153	390	366	359	4780	4827	5224
14	23926	27642	27672	119	127	131	46325	47651	43795	795	977	850	34696	36823	37547	1597	1676	1691	16975	14284	19615	2485	2518	2498	382	303	280	2615	2414	2381
18	19339	22669	22809	114	115	113	43021	46716	42261	695	847	744	32284	36090	37208	1344	1417	1461	17094	14449	18886	2161	2140	2065	386	317	77	1693	1513	509
21	12915	14959	15880	104	99	110	39136	40125	37567	452	535	527	28667	31729	31858	867	937	881	15018	12520	16382	1304	1276	1281	334	257	82	927	783	320
25	8545	9264	11636	115	91	107	31328	31646	29292	309	345	379	21266	24255	27385	505	487	566	12307	10791	11714	703	806	651	260	141	73	485	227	142
28	6440	4185	9172	119	63	106	20591	20995	19716	212	224	297	15484	14753	17620	327	297	330	7285	6112	8180	354	446	369	295	311	169	400	360	222
