# Supplementary material for: A novel combination therapy for ER+ breast cancer suppresses drug resistance via an evolutionary double-bind
Source: Mol Syst Biol. 2026 Mar 26;22(7):1070–96. doi: 10.1038/s44320-026-00191-z (PMC13328575; doi:10.1038/s44320-026-00191-z)
Supplement: Supplementary file 4 — Source data Fig. 3 [file 44320_2026_191_MOESM4_ESM.zip › Figure3/Fig3 - Panels A-H_MCF7-DoxoR/condition2.csv]

Continuous: Chemo	S(0%) Rep1	S(0%) Rep2	S(0%) Rep3	R(0%) Rep1	R(0%) Rep2	R(0%) Rep3	S(0.25%) Rep1	S(0.25%) Rep2	S(0.25%) Rep3	R(0.25%) Rep1	R(0.25%) Rep2	R(0.25%) Rep3	S(0.5%) Rep1	S(0.5%) Rep2	S(0.5%) Rep3	R(0.5%) Rep1	R(0.5%) Rep2	R(0.5%) Rep3	S(0.75%) Rep1	S(0.75%) Rep2	S(0.75%) Rep3	R(0.75%) Rep1	R(0.75%) Rep2	R(0.75%) Rep3	S(1%) Rep1	S(1%) Rep2	S(1%) Rep3	R(1%) Rep1	R(1%) Rep2	R(1%) Rep3
0	11217	12392	13193	87	84	104	18020	16860	18853	3904	3594	3576	12560	12286	11561	5562	6954	6443	6610	6472	7227	11186	11658	10600	659	727	679	11436	12546	12006
4	24581	25227	26745	210	226	240	32711	32780	35483	3917	3951	3975	25495	23654	21920	6359	7733	7234	12562	12042	13904	12918	13240	12664	536	557	558	14148	15026	14613
7	51769	52913	55074	303	321	308	72438	71668	77746	3827	3865	3864	64695	59421	55284	6732	8278	7574	35954	34496	37510	15360	15736	14768	662	659	727	19054	19592	19351
11	67285	68032	72609	342	390	394	100031	97642	104002	3809	3821	3610	90664	86835	80113	6732	8372	7718	54582	51078	55729	16023	16681	15453	814	816	836	22744	23618	23655
14	95367	88226	98419	457	453	539	126257	120659	135694	3894	3887	3698	113984	108178	98440	6606	8372	8149	71209	67316	73984	16886	17920	16291	899	888	833	28250	29572	29524
18	102903	97533	109410	475	529	579	134991	129443	147207	3868	3751	3674	124530	116410	104689	6554	8316	7967	76513	74088	80877	17153	18418	16316	890	1019	939	29509	32385	31819
21	111061	104343	123036	559	589	674	157813	150079	162873	3724	3561	3317	142650	129455	121906	6498	8202	7944	84163	84365	92605	16983	18745	16119	943	1021	918	33305	36760	36601
25	110882	105719	120212	560	654	690	180824	175707	187017	3633	3587	3141	166836	145545	137486	6432	7884	7895	92737	90073	102164	17100	19262	16084	1005	1089	1065	37188	42487	43323
28	106478	101162	116531	549	653	706	185510	178194	182507	3392	3404	2851	169140	150910	139130	6424	8255	7772	88617	86694	97555	17290	19324	15976	1088	1136	1146	41600	48575	50896
