# Supplementary material for: A novel combination therapy for ER+ breast cancer suppresses drug resistance via an evolutionary double-bind
Source: Mol Syst Biol. 2026 Mar 26;22(7):1070–96. doi: 10.1038/s44320-026-00191-z (PMC13328575; doi:10.1038/s44320-026-00191-z)
Supplement: Supplementary file 4 — Source data Fig. 3 [file 44320_2026_191_MOESM4_ESM.zip › Figure3/Fig3 - Panels A-H_MCF7-DoxoR/condition3.csv]

Continuous: Disulfiram (low)	S(0%) Rep1	S(0%) Rep2	S(0%) Rep3	R(0%) Rep1	R(0%) Rep2	R(0%) Rep3	S(0.25%) Rep1	S(0.25%) Rep2	S(0.25%) Rep3	R(0.25%) Rep1	R(0.25%) Rep2	R(0.25%) Rep3	S(0.5%) Rep1	S(0.5%) Rep2	S(0.5%) Rep3	R(0.5%) Rep1	R(0.5%) Rep2	R(0.5%) Rep3	S(0.75%) Rep1	S(0.75%) Rep2	S(0.75%) Rep3	R(0.75%) Rep1	R(0.75%) Rep2	R(0.75%) Rep3	S(1%) Rep1	S(1%) Rep2	S(1%) Rep3	R(1%) Rep1	R(1%) Rep2	R(1%) Rep3
0	13116	11733	12502	100	82	88	17543	17449	16536	3408	3252	3572	12703	13303	12642	6654	7089	6653	6697	6325	6552	10917	11203	11141	673	742	667	11558	12113	11311
4	26794	25689	25045	207	203	160	33700	34524	33316	3736	3621	3893	24782	24702	24853	7459	7760	7448	12469	11796	11948	12517	12767	12605	584	581	567	13679	14448	13933
7	60017	59144	56028	342	347	296	77520	79347	78298	3715	3564	3380	64064	62908	61115	7650	7971	7881	34543	33745	33114	14444	14473	14696	670	745	700	16831	18420	17582
11	87526	84304	77909	444	428	364	105545	107831	111602	3686	3292	3119	86840	91080	85724	7425	7585	7737	51636	51722	49367	14848	14520	15029	785	797	797	19079	20811	19276
14	145884	137754	127330	614	648	595	139035	147243	152073	3703	3385	3133	121933	122649	117178	7690	7665	7872	77001	74542	71806	15163	14934	15802	770	749	717	20424	22722	20628
18	190720	181897	171847	745	768	735	156759	167782	173082	3714	3461	3194	138603	139340	132511	7594	7453	7811	87394	85577	81104	15142	14938	15867	803	785	722	19836	22012	20183
21	249398	246314	242414	865	957	967	203752	207134	224290	3760	3320	3051	181481	182798	170023	7875	7648	7835	114978	113574	108147	14222	14857	15907	772	744	659	19739	21450	19101
25	315378	311156	307088	988	1095	1086	275972	284163	290481	3848	3337	2949	250858	246531	233828	8444	7636	8134	163468	167886	156764	14188	15425	16538	808	797	717	20630	22993	19687
28	344846	355948	343444	1021	1188	1131	336345	348901	342061	3691	3166	2683	307937	310962	296449	8650	7628	8152	215942	226937	212345	14265	16454	16942	814	864	772	22618	25902	21585
