# Supplementary material for: A novel combination therapy for ER+ breast cancer suppresses drug resistance via an evolutionary double-bind
Source: Mol Syst Biol. 2026 Mar 26;22(7):1070–96. doi: 10.1038/s44320-026-00191-z (PMC13328575; doi:10.1038/s44320-026-00191-z)
Supplement: Supplementary file 4 — Source data Fig. 3 [file 44320_2026_191_MOESM4_ESM.zip › Figure3/Fig3 - Panels A-H_MCF7-DoxoR/condition1.csv]

Continuous: Untreated	S(0%) Rep1	S(0%) Rep2	S(0%) Rep3	R(0%) Rep1	R(0%) Rep2	R(0%) Rep3	S(0.25%) Rep1	S(0.25%) Rep2	S(0.25%) Rep3	R(0.25%) Rep1	R(0.25%) Rep2	R(0.25%) Rep3	S(0.5%) Rep1	S(0.5%) Rep2	S(0.5%) Rep3	R(0.5%) Rep1	R(0.5%) Rep2	R(0.5%) Rep3	S(0.75%) Rep1	S(0.75%) Rep2	S(0.75%) Rep3	R(0.75%) Rep1	R(0.75%) Rep2	R(0.75%) Rep3	S(1%) Rep1	S(1%) Rep2	S(1%) Rep3	R(1%) Rep1	R(1%) Rep2	R(1%) Rep3
0	11610	13269	12042	76	89	81	17540	17881	17115	3253	3781	3395	13228	12792	11901	6601	7736	6876	6984	6835	7045	9914	10064	10474	649	683	682	11837	12110	13029
4	25107	27527	24954	216	217	191	34090	33844	33473	3579	3931	3431	25519	25260	23557	7524	8512	7675	13524	13629	13596	11908	11849	12389	529	519	602	13937	14445	16125
7	58261	61416	56881	350	330	319	81489	81655	76034	3777	4149	3374	65812	65927	63074	7861	8464	8029	39478	38712	39302	13343	13152	13915	668	649	689	18647	19317	20911
11	86615	87400	86320	446	417	452	119132	118738	110685	3774	3937	3238	102388	99401	97161	7902	8596	8224	66021	64703	65168	13887	14056	14513	772	787	822	22587	23161	24928
14	146230	143702	147162	584	609	650	167407	157818	151972	4037	3968	3328	139459	145082	136376	8317	9164	8553	96226	96715	96687	15819	15490	15937	822	800	778	29721	29274	31492
18	177783	179417	177288	635	672	691	184566	176811	169360	3925	4022	3292	157647	159302	151779	8110	9125	8237	110060	109447	107406	15847	15337	15458	942	957	950	30705	30541	32744
21	226083	231099	239011	780	791	815	236252	215017	207715	3954	3860	3113	205983	198015	190613	8010	8857	8034	135775	138116	136711	15336	15010	14842	953	977	903	33146	34331	35740
25	279095	294957	298577	889	961	946	290610	266842	248944	3842	3878	3102	261096	272193	236117	8079	9018	8229	184986	183414	190621	16047	16105	15688	1015	996	1053	37157	38431	39176
28	313901	334186	338145	975	1052	1044	331665	310721	300069	3623	3594	2978	312782	320978	294652	7694	8498	8284	236729	230649	233572	16552	16826	15844	1035	998	953	42169	44764	44089
