# Supplementary material for: A novel combination therapy for ER+ breast cancer suppresses drug resistance via an evolutionary double-bind
Source: Mol Syst Biol. 2026 Mar 26;22(7):1070–96. doi: 10.1038/s44320-026-00191-z (PMC13328575; doi:10.1038/s44320-026-00191-z)
Supplement: Supplementary file 4 — Source data Fig. 3 [file 44320_2026_191_MOESM4_ESM.zip › Figure3/Fig3 - Panels A-H_MCF7-DoxoR/condition4.csv]

Continuous: Disulfiram (medium)	S(0%) Rep1	S(0%) Rep2	S(0%) Rep3	R(0%) Rep1	R(0%) Rep2	R(0%) Rep3	S(0.25%) Rep1	S(0.25%) Rep2	S(0.25%) Rep3	R(0.25%) Rep1	R(0.25%) Rep2	R(0.25%) Rep3	S(0.5%) Rep1	S(0.5%) Rep2	S(0.5%) Rep3	R(0.5%) Rep1	R(0.5%) Rep2	R(0.5%) Rep3	S(0.75%) Rep1	S(0.75%) Rep2	S(0.75%) Rep3	R(0.75%) Rep1	R(0.75%) Rep2	R(0.75%) Rep3	S(1%) Rep1	S(1%) Rep2	S(1%) Rep3	R(1%) Rep1	R(1%) Rep2	R(1%) Rep3
0	11732	11841	12686	82	79	82	17933	18811	15903	3559	3701	3461	11842	12150	11627	6999	6890	6565	7142	6216	6679	12178	10497	10560	701	720	746	11199	11472	12560
4	25071	25989	26277	189	221	222	34218	34609	32334	3795	3840	3883	23261	24092	22557	7458	7626	7400	12790	11147	12731	13540	11847	12249	547	558	603	13414	13502	14311
7	52232	56430	55971	280	338	308	73760	71675	67219	3468	3412	3451	52017	53081	53381	6707	6687	6743	29595	25020	29084	13026	11333	11729	556	526	659	11780	12160	12763
11	70482	74780	68595	340	398	307	91314	86080	83948	2874	2897	2914	65963	69200	72255	5476	5532	5707	42710	35282	40736	10800	9531	10078	537	480	551	9781	9917	10295
14	110623	113122	104754	467	546	479	113734	107427	107432	2530	2682	2484	80430	88430	100445	4536	4656	5037	58550	46423	54968	8817	7818	8244	492	425	470	7103	7203	7397
18	140390	150921	140716	577	662	621	127327	118300	120260	2462	2559	2383	86433	98010	111202	4237	4427	4740	65403	51404	61746	8181	7331	7714	438	431	455	5332	5665	5765
21	192066	213238	202926	729	856	812	161257	150298	137326	2237	2338	1978	108543	129095	145299	3568	3775	4127	78396	64023	81347	6328	5831	6255	425	404	430	3588	3951	3885
25	252172	277952	267423	861	1008	975	221541	202739	186601	2151	2245	1815	159430	186902	207090	3001	3471	3858	103453	88973	117216	4596	4327	5016	431	401	430	2367	2964	2736
28	288389	331869	313391	900	1131	1055	288350	267336	244515	2085	2216	1741	220685	252127	265066	2748	3279	3634	134801	120953	168423	3454	3386	4268	432	391	435	1851	2580	2166
