# Supplementary material for: A novel combination therapy for ER+ breast cancer suppresses drug resistance via an evolutionary double-bind
Source: Mol Syst Biol. 2026 Mar 26;22(7):1070–96. doi: 10.1038/s44320-026-00191-z (PMC13328575; doi:10.1038/s44320-026-00191-z)
Supplement: Supplementary file 4 — Source data Fig. 3 [file 44320_2026_191_MOESM4_ESM.zip › Figure3/Fig3 - Panels A-H_MCF7-DoxoR/condition5.csv]

Continuous: Disulfiram (high)	S(0%) Rep1	S(0%) Rep2	S(0%) Rep3	R(0%) Rep1	R(0%) Rep2	R(0%) Rep3	S(0.25%) Rep1	S(0.25%) Rep2	S(0.25%) Rep3	R(0.25%) Rep1	R(0.25%) Rep2	R(0.25%) Rep3	S(0.5%) Rep1	S(0.5%) Rep2	S(0.5%) Rep3	R(0.5%) Rep1	R(0.5%) Rep2	R(0.5%) Rep3	S(0.75%) Rep1	S(0.75%) Rep2	S(0.75%) Rep3	R(0.75%) Rep1	R(0.75%) Rep2	R(0.75%) Rep3	S(1%) Rep1	S(1%) Rep2	S(1%) Rep3	R(1%) Rep1	R(1%) Rep2	R(1%) Rep3
0	11881	12348	11867	75	88	55	17368	17185	15684	3363	3968	3393	12333	12492	12809	7370	6334	6659	7051	6004	6278	10947	10252	10064	697	755	716	12097	12258	11447
4	24145	24084	23795	205	188	152	31800	32424	30781	3307	4119	3606	22581	22241	23404	7673	6781	6974	11403	10105	10408	11489	11349	10801	539	583	584	13029	13115	12224
7	40982	43310	41401	231	227	231	50620	50293	52521	2274	2802	2555	39067	35049	37565	5110	4591	4911	19981	16993	17296	8016	8139	7588	534	580	544	8833	8883	8267
11	45716	49042	46180	227	261	238	57507	58214	61156	1601	1971	1857	47216	39233	44249	3533	3111	3351	27408	21642	23422	5515	5773	5080	428	447	445	5978	6019	5705
14	53998	60481	52141	216	301	249	65664	66448	67673	1145	1426	1302	55861	44755	50929	2623	2058	2436	36483	28332	30332	3812	4067	3665	394	404	409	3485	3525	3291
18	58039	68350	54142	230	312	247	67105	71754	71390	1029	1245	1145	58951	49743	52142	2352	1814	2104	39391	31701	32312	3298	3684	3175	351	388	402	2208	2224	2285
21	69092	86371	64331	283	414	320	70830	84871	80371	721	955	841	65685	56015	61335	1714	1255	1475	46687	38815	41784	2225	2466	2326	326	372	382	1397	1257	1650
25	91670	124451	88502	388	582	485	86875	111504	106186	625	775	706	89711	73839	75981	1248	965	1015	61130	57140	54964	1432	1624	1535	336	370	383	976	839	1480
28	127916	176941	126931	520	789	686	114162	166997	136497	593	831	669	127045	96787	104527	1169	835	844	83378	82058	68984	1023	1269	1171	327	362	379	762	705	1439
