# Supplementary material for: A novel combination therapy for ER+ breast cancer suppresses drug resistance via an evolutionary double-bind
Source: Mol Syst Biol. 2026 Mar 26;22(7):1070–96. doi: 10.1038/s44320-026-00191-z (PMC13328575; doi:10.1038/s44320-026-00191-z)
Supplement: Supplementary file 4 — Source data Fig. 3 [file 44320_2026_191_MOESM4_ESM.zip › Figure3/Fig3 - Panels A-H_MCF7-DoxoR/condition7.csv]

Continuous: Disulfiram (medium) + Chemo	S(0%) Rep1	S(0%) Rep2	S(0%) Rep3	R(0%) Rep1	R(0%) Rep2	R(0%) Rep3	S(0.25%) Rep1	S(0.25%) Rep2	S(0.25%) Rep3	R(0.25%) Rep1	R(0.25%) Rep2	R(0.25%) Rep3	S(0.5%) Rep1	S(0.5%) Rep2	S(0.5%) Rep3	R(0.5%) Rep1	R(0.5%) Rep2	R(0.5%) Rep3	S(0.75%) Rep1	S(0.75%) Rep2	S(0.75%) Rep3	R(0.75%) Rep1	R(0.75%) Rep2	R(0.75%) Rep3	S(1%) Rep1	S(1%) Rep2	S(1%) Rep3	R(1%) Rep1	R(1%) Rep2	R(1%) Rep3
0	12667	11704	12533	101	75	88	17261	17160	18486	3324	3196	3577	12506	11968	11903	7227	6609	6855	5895	6033	6139	10658	11215	10265	664	765	744	11642	12092	11765
4	26689	23453	25110	232	189	183	32594	32193	34327	3351	3260	3724	22560	22638	22606	7744	7257	7528	10346	10342	10675	11960	11823	11342	580	577	603	12979	13588	13424
7	44039	40472	43115	257	244	226	58457	59042	65277	2815	2530	3036	39918	42530	41198	5878	5802	6004	17785	18932	21261	8822	8933	9260	558	607	530	10082	10549	10231
11	46908	46015	49823	263	255	270	70832	67976	71743	2305	2041	2199	47202	48177	49914	4443	4511	4872	21841	23606	26308	6195	6588	7065	481	530	462	7840	8046	7716
14	41269	43124	51189	188	241	256	74549	75223	74867	1839	1631	1613	49179	50729	53960	3051	3281	3533	22688	25300	27857	4218	4825	5169	425	412	404	4996	5086	4933
18	35553	38933	49396	152	218	268	73997	73148	73029	1642	1464	1408	47888	49795	53820	2627	2880	3232	22731	25646	27687	3842	4363	4633	407	400	384	3494	3534	3611
21	24885	30855	39419	147	201	260	76530	71784	66785	1235	1154	966	43898	46726	49778	1838	2044	2308	20425	22885	25601	2573	3047	3230	387	379	346	2239	2093	2519
25	17151	22954	28842	168	192	215	70891	59557	52811	849	794	626	40429	42590	43259	1155	1334	1469	16983	19179	23909	1530	1857	2015	390	377	340	1510	1442	1797
28	12511	18291	23060	197	191	220	60990	49756	45334	605	565	439	32150	32730	34619	789	972	1014	10901	14768	18496	895	1252	1336	386	380	338	1195	1096	1439
