# Supplementary material for: A novel combination therapy for ER+ breast cancer suppresses drug resistance via an evolutionary double-bind
Source: Mol Syst Biol. 2026 Mar 26;22(7):1070–96. doi: 10.1038/s44320-026-00191-z (PMC13328575; doi:10.1038/s44320-026-00191-z)
Supplement: Supplementary file 4 — Source data Fig. 3 [file 44320_2026_191_MOESM4_ESM.zip › Figure3/Fig3 - Panels A-H_MCF7-DoxoR/condition6.csv]

Continuous: Disulfiram (low) + Chemo	S(0%) Rep1	S(0%) Rep2	S(0%) Rep3	R(0%) Rep1	R(0%) Rep2	R(0%) Rep3	S(0.25%) Rep1	S(0.25%) Rep2	S(0.25%) Rep3	R(0.25%) Rep1	R(0.25%) Rep2	R(0.25%) Rep3	S(0.5%) Rep1	S(0.5%) Rep2	S(0.5%) Rep3	R(0.5%) Rep1	R(0.5%) Rep2	R(0.5%) Rep3	S(0.75%) Rep1	S(0.75%) Rep2	S(0.75%) Rep3	R(0.75%) Rep1	R(0.75%) Rep2	R(0.75%) Rep3	S(1%) Rep1	S(1%) Rep2	S(1%) Rep3	R(1%) Rep1	R(1%) Rep2	R(1%) Rep3
0	11659	12182	12315	76	77	84	17580	17944	17633	3532	3692	3505	12407	11928	12626	6566	6397	7525	6816	6358	6213	10164	11061	9929	725	685	706	12254	11105	11113
4	24333	24304	25531	184	202	209	33350	33182	33622	3693	3803	3882	23818	22752	24717	7124	7364	7919	12266	11621	11451	12094	13007	11800	657	555	572	15505	14511	13729
7	46061	48181	49203	232	286	270	69804	73793	70685	3584	3689	3738	57025	57129	57994	7073	7747	8084	31571	29462	29578	13391	14427	13256	703	728	686	19055	17717	16865
11	56447	58911	61156	287	361	336	88522	93284	92599	3351	3534	3529	74962	73495	77996	6742	7294	7792	41621	39365	38885	13134	14168	13533	863	807	775	21486	19353	18943
14	70556	71768	73275	351	415	399	104143	109679	111032	3165	3449	3296	89345	84244	91773	6486	6973	7356	49780	45394	44402	12296	13176	13177	845	852	800	22179	20188	19945
18	74640	75117	80166	359	446	461	108177	118053	117828	3149	3369	3249	95299	88624	97017	6387	6839	7425	53635	47124	46836	12393	12979	12979	853	792	790	22428	19826	19398
21	71428	73541	77555	361	454	485	124041	130647	128505	3087	3220	2993	101034	95171	108847	6057	6347	7053	55038	47253	47220	10582	11460	12314	788	746	780	21034	19798	18102
25	64608	65908	72050	374	427	450	139774	139946	134300	2992	3067	2730	112363	103609	121946	5908	5640	6586	59306	49389	51281	8988	9823	11187	808	776	760	20138	19377	17209
28	58586	60202	65006	359	421	432	136276	138167	135023	2682	2952	2458	104480	98465	119080	5336	5097	5932	54233	45446	46104	7791	8646	10595	866	795	756	19574	19036	16753
