# Supplementary material for: A novel combination therapy for ER+ breast cancer suppresses drug resistance via an evolutionary double-bind
Source: Mol Syst Biol. 2026 Mar 26;22(7):1070–96. doi: 10.1038/s44320-026-00191-z (PMC13328575; doi:10.1038/s44320-026-00191-z)
Supplement: Supplementary file 5 — Source data Fig. 4 [file 44320_2026_191_MOESM5_ESM.zip]

Archive with 58 entries (54 files):
- Figure4/
- __MACOSX/._Figure4
- Figure4/.DS_Store
- __MACOSX/Figure4/._.DS_Store
- Figure4/Fig4 - Panel B_MCF7-PacliR/
- __MACOSX/Figure4/._Fig4 - Panel B_MCF7-PacliR
- Figure4/Fig4 - Panel A_MCF7-DoxoR/
- __MACOSX/Figure4/._Fig4 - Panel A_MCF7-DoxoR
- Figure4/Fig4 - Panel C_T47D-PacliR/
- __MACOSX/Figure4/._Fig4 - Panel C_T47D-PacliR
- Figure4/Fig4 - Panel B_MCF7-PacliR/condition8.csv
- __MACOSX/Figure4/Fig4 - Panel B_MCF7-PacliR/._condition8.csv
- Figure4/Fig4 - Panel B_MCF7-PacliR/condition2.csv
- __MACOSX/Figure4/Fig4 - Panel B_MCF7-PacliR/._condition2.csv
- Figure4/Fig4 - Panel B_MCF7-PacliR/condition3.csv
- __MACOSX/Figure4/Fig4 - Panel B_MCF7-PacliR/._condition3.csv
- Figure4/Fig4 - Panel B_MCF7-PacliR/condition1.csv
- __MACOSX/Figure4/Fig4 - Panel B_MCF7-PacliR/._condition1.csv
- Figure4/Fig4 - Panel B_MCF7-PacliR/condition4.csv
- __MACOSX/Figure4/Fig4 - Panel B_MCF7-PacliR/._condition4.csv
- Figure4/Fig4 - Panel B_MCF7-PacliR/condition5.csv
- __MACOSX/Figure4/Fig4 - Panel B_MCF7-PacliR/._condition5.csv
- Figure4/Fig4 - Panel B_MCF7-PacliR/condition7.csv
- __MACOSX/Figure4/Fig4 - Panel B_MCF7-PacliR/._condition7.csv
- Figure4/Fig4 - Panel B_MCF7-PacliR/condition6.csv
- __MACOSX/Figure4/Fig4 - Panel B_MCF7-PacliR/._condition6.csv
- Figure4/Fig4 - Panel A_MCF7-DoxoR/condition8.csv
- __MACOSX/Figure4/Fig4 - Panel A_MCF7-DoxoR/._condition8.csv
- Figure4/Fig4 - Panel A_MCF7-DoxoR/condition2.csv
- __MACOSX/Figure4/Fig4 - Panel A_MCF7-DoxoR/._condition2.csv
- Figure4/Fig4 - Panel A_MCF7-DoxoR/condition3.csv
- __MACOSX/Figure4/Fig4 - Panel A_MCF7-DoxoR/._condition3.csv
- Figure4/Fig4 - Panel A_MCF7-DoxoR/condition1.csv
- __MACOSX/Figure4/Fig4 - Panel A_MCF7-DoxoR/._condition1.csv
- Figure4/Fig4 - Panel A_MCF7-DoxoR/condition4.csv
- __MACOSX/Figure4/Fig4 - Panel A_MCF7-DoxoR/._condition4.csv
- Figure4/Fig4 - Panel A_MCF7-DoxoR/condition5.csv
- __MACOSX/Figure4/Fig4 - Panel A_MCF7-DoxoR/._condition5.csv
- Figure4/Fig4 - Panel A_MCF7-DoxoR/condition7.csv
- __MACOSX/Figure4/Fig4 - Panel A_MCF7-DoxoR/._condition7.csv
- Figure4/Fig4 - Panel A_MCF7-DoxoR/condition6.csv
- __MACOSX/Figure4/Fig4 - Panel A_MCF7-DoxoR/._condition6.csv
- Figure4/Fig4 - Panel C_T47D-PacliR/condition8.csv
- __MACOSX/Figure4/Fig4 - Panel C_T47D-PacliR/._condition8.csv
- Figure4/Fig4 - Panel C_T47D-PacliR/condition2.csv
- __MACOSX/Figure4/Fig4 - Panel C_T47D-PacliR/._condition2.csv
- Figure4/Fig4 - Panel C_T47D-PacliR/condition3.csv
- __MACOSX/Figure4/Fig4 - Panel C_T47D-PacliR/._condition3.csv
- Figure4/Fig4 - Panel C_T47D-PacliR/condition1.csv
- __MACOSX/Figure4/Fig4 - Panel C_T47D-PacliR/._condition1.csv
- Figure4/Fig4 - Panel C_T47D-PacliR/condition4.csv
- __MACOSX/Figure4/Fig4 - Panel C_T47D-PacliR/._condition4.csv
- Figure4/Fig4 - Panel C_T47D-PacliR/condition5.csv
- __MACOSX/Figure4/Fig4 - Panel C_T47D-PacliR/._condition5.csv
- Figure4/Fig4 - Panel C_T47D-PacliR/condition7.csv
- __MACOSX/Figure4/Fig4 - Panel C_T47D-PacliR/._condition7.csv
- Figure4/Fig4 - Panel C_T47D-PacliR/condition6.csv
- __MACOSX/Figure4/Fig4 - Panel C_T47D-PacliR/._condition6.csv
