# Supplementary material for: A novel combination therapy for ER+ breast cancer suppresses drug resistance via an evolutionary double-bind
Source: Mol Syst Biol. 2026 Mar 26;22(7):1070–96. doi: 10.1038/s44320-026-00191-z (PMC13328575; doi:10.1038/s44320-026-00191-z)
Supplement: Supplementary file 5 — Source data Fig. 4 [file 44320_2026_191_MOESM5_ESM.zip › Figure4/Fig4 - Panel B_MCF7-PacliR/condition8.csv]

Continuous: Disulfiram (high) + Chemo	S(0%) Rep1	S(0%) Rep2	S(0%) Rep3	R(0%) Rep1	R(0%) Rep2	R(0%) Rep3	S(0.25%) Rep1	S(0.25%) Rep2	S(0.25%) Rep3	R(0.25%) Rep1	R(0.25%) Rep2	R(0.25%) Rep3	S(0.5%) Rep1	S(0.5%) Rep2	S(0.5%) Rep3	R(0.5%) Rep1	R(0.5%) Rep2	R(0.5%) Rep3	S(0.75%) Rep1	S(0.75%) Rep2	S(0.75%) Rep3	R(0.75%) Rep1	R(0.75%) Rep2	R(0.75%) Rep3	S(1%) Rep1	S(1%) Rep2	S(1%) Rep3	R(1%) Rep1	R(1%) Rep2	R(1%) Rep3
0	17534	17709	18526	213	194	213	21907	20528	21392	4743	5098	5084	16216	15742	16273	10183	11587	9602	8901	9113	9074	15591	15286	15796	773	874	823	8771	9221	9105
4	51080	48872	53568	350	313	356	55331	51083	54572	4937	5508	5587	41579	41765	40265	11762	13281	11396	26408	28792	25408	17973	18355	18980	850	976	1018	10944	11913	11853
7	64370	59984	62782	363	323	344	72168	65886	71275	3609	4114	4173	55000	54271	53250	8955	10210	8823	35258	38005	34578	13210	14026	14364	981	1239	1004	8150	9446	8711
11	65178	65163	63882	288	298	292	69258	66193	69831	1897	2257	2160	56293	55733	59674	4506	5125	4833	38178	42843	38134	6325	7226	7247	895	887	927	4221	5027	4334
14	62110	56036	55251	265	217	224	65096	58027	59974	1414	1543	1441	57516	54829	55170	3141	3567	3272	37084	39167	35833	4184	4814	4738	848	1024	878	2599	3096	2609
18	40581	47198	36940	174	235	163	48083	42891	41489	664	721	678	39652	40263	41366	1226	1596	1521	26156	32196	27505	1803	1971	2015	730	927	816	1197	1365	1183
21	30338	33833	27591	198	178	191	38504	38470	32320	495	612	601	30938	36110	38713	826	1088	1062	18457	26912	21234	1098	1291	1385	677	1020	671	815	984	848
25	19133	22982	19442	216	235	219	34117	29272	26042	467	602	610	24932	30226	33349	671	859	867	15541	22711	18478	877	912	1102	475	891	826	488	714	671
28	13638	17120	15792	353	314	273	25727	22362	21180	507	795	603	21767	24756	27611	758	722	816	13554	19278	14667	779	815	1128	926	1061	968	477	565	542
