# Supplementary material for: A novel combination therapy for ER+ breast cancer suppresses drug resistance via an evolutionary double-bind
Source: Mol Syst Biol. 2026 Mar 26;22(7):1070–96. doi: 10.1038/s44320-026-00191-z (PMC13328575; doi:10.1038/s44320-026-00191-z)
Supplement: Supplementary file 5 — Source data Fig. 4 [file 44320_2026_191_MOESM5_ESM.zip › Figure4/Fig4 - Panel B_MCF7-PacliR/condition2.csv]

Continuous: Chemo	S(0%) Rep1	S(0%) Rep2	S(0%) Rep3	R(0%) Rep1	R(0%) Rep2	R(0%) Rep3	S(0.25%) Rep1	S(0.25%) Rep2	S(0.25%) Rep3	R(0.25%) Rep1	R(0.25%) Rep2	R(0.25%) Rep3	S(0.5%) Rep1	S(0.5%) Rep2	S(0.5%) Rep3	R(0.5%) Rep1	R(0.5%) Rep2	R(0.5%) Rep3	S(0.75%) Rep1	S(0.75%) Rep2	S(0.75%) Rep3	R(0.75%) Rep1	R(0.75%) Rep2	R(0.75%) Rep3	S(1%) Rep1	S(1%) Rep2	S(1%) Rep3	R(1%) Rep1	R(1%) Rep2	R(1%) Rep3
0	17972	17289	16618	233	237	232	23283	23591	23976	5607	5280	5110	16225	16633	16088	9939	9250	10429	8386	9732	7557	14960	15766	14539	758	730	795	8388	8444	8206
4	61175	60098	58605	409	402	405	75714	71217	77138	7077	6292	6545	56532	56508	55240	13221	12454	14104	32167	38314	28574	21092	22325	20043	1004	891	998	12027	11742	11569
7	99826	93640	99627	527	481	587	120949	113529	122142	7046	6173	6396	95077	92369	92259	14106	13223	15113	61304	70967	51799	23991	25425	22145	1287	1284	1289	14238	12955	13031
11	146984	147258	151460	706	800	794	191253	189246	191762	6911	5782	6248	143769	147337	151888	13935	13258	15465	107626	124212	92850	24706	27668	23942	2061	1735	1661	18900	16955	17107
14	181879	181417	190172	819	884	892	242563	238843	246586	7408	6279	6752	189228	199146	198298	15215	14552	16842	139290	166309	124711	26622	30478	26910	2169	2025	2222	23959	21600	21244
18	232092	249534	261445	940	1102	1145	330996	341763	325561	9158	7203	7402	277855	298203	292384	18599	18164	20558	217655	250108	194881	30432	36957	34759	2765	2415	2369	40536	35780	35317
21	254808	278938	299724	927	1095	1135	382045	388481	376593	9754	6961	7251	315842	351681	345681	18791	19043	21151	264630	308000	235080	31493	39464	37245	2615	2207	2367	50401	44115	44165
25	285774	313928	341063	970	1144	1171	448106	436692	428542	11133	7376	7506	384990	426816	397308	20926	21174	23358	326028	371486	280493	35357	44869	43068	2853	2388	2658	70764	62084	63600
28	300562	338084	375208	1009	1145	1246	492956	455150	459962	12227	7720	7963	429597	469827	450868	21845	23155	25623	363214	414335	317914	37248	49232	47285	3643	3308	3331	85239	76702	79264
