# Supplementary material for: A novel combination therapy for ER+ breast cancer suppresses drug resistance via an evolutionary double-bind
Source: Mol Syst Biol. 2026 Mar 26;22(7):1070–96. doi: 10.1038/s44320-026-00191-z (PMC13328575; doi:10.1038/s44320-026-00191-z)
Supplement: Supplementary file 5 — Source data Fig. 4 [file 44320_2026_191_MOESM5_ESM.zip › Figure4/Fig4 - Panel B_MCF7-PacliR/condition3.csv]

Continuous: Disulfiram (low)	S(0%) Rep1	S(0%) Rep2	S(0%) Rep3	R(0%) Rep1	R(0%) Rep2	R(0%) Rep3	S(0.25%) Rep1	S(0.25%) Rep2	S(0.25%) Rep3	R(0.25%) Rep1	R(0.25%) Rep2	R(0.25%) Rep3	S(0.5%) Rep1	S(0.5%) Rep2	S(0.5%) Rep3	R(0.5%) Rep1	R(0.5%) Rep2	R(0.5%) Rep3	S(0.75%) Rep1	S(0.75%) Rep2	S(0.75%) Rep3	R(0.75%) Rep1	R(0.75%) Rep2	R(0.75%) Rep3	S(1%) Rep1	S(1%) Rep2	S(1%) Rep3	R(1%) Rep1	R(1%) Rep2	R(1%) Rep3
0	18014	17251	17153	245	192	197	22198	21744	20177	4849	4933	4787	15599	16317	15663	9602	10764	10577	7824	8114	8065	14145	15370	13812	754	806	836	8498	9344	9066
4	67910	61705	60586	497	434	369	69404	70516	67462	6572	6233	5819	51103	55452	53438	12848	13936	13499	30766	31569	31168	19447	20087	18888	1046	933	1120	12487	13414	13365
7	100911	92380	97238	553	490	505	104998	107687	106280	6632	5983	5406	80961	79206	76847	13609	14305	13556	55036	53256	59888	20554	21167	19413	1325	1364	1431	13699	15275	15571
11	173119	166175	172439	852	819	807	176490	182441	184040	6397	5597	4883	134557	128542	125881	12480	13160	12714	90427	86410	100780	18462	18909	17644	1513	1664	1682	14490	17002	17069
14	230390	233684	239115	949	1033	994	244030	246958	241535	7304	6232	5289	190150	178020	169123	13174	13997	12633	121610	116003	134376	18464	19004	17929	1699	1834	1628	16276	19047	18589
18	339578	376187	373372	1181	1375	1334	425379	395958	391206	7909	6611	5554	321829	307526	304985	15495	16640	14473	205013	205214	218111	19752	20813	20172	2183	2138	2147	23130	25071	25810
21	408531	455218	452312	1256	1441	1429	506938	477780	484968	7723	6462	5466	391992	388317	389710	15946	18022	14919	262758	255718	280609	20351	21663	21411	2049	2037	1983	29840	30196	32695
25	480675	533488	534595	1342	1490	1524	604674	581272	573856	7631	6367	5376	494593	504148	511802	16675	20707	15332	355350	352844	387153	23286	25422	23992	2351	2273	2235	44892	43149	48711
28	515398	590813	594403	1338	1551	1603	665223	631105	641749	7150	6072	4987	580983	574909	586072	16948	21298	15260	421146	435354	447172	24869	28061	25311	3167	3073	3020	57960	55408	64120
