# Supplementary material for: A novel combination therapy for ER+ breast cancer suppresses drug resistance via an evolutionary double-bind
Source: Mol Syst Biol. 2026 Mar 26;22(7):1070–96. doi: 10.1038/s44320-026-00191-z (PMC13328575; doi:10.1038/s44320-026-00191-z)
Supplement: Supplementary file 5 — Source data Fig. 4 [file 44320_2026_191_MOESM5_ESM.zip › Figure4/Fig4 - Panel B_MCF7-PacliR/condition1.csv]

Continuous: Untreated	S(0%) Rep1	S(0%) Rep2	S(0%) Rep3	R(0%) Rep1	R(0%) Rep2	R(0%) Rep3	S(0.25%) Rep1	S(0.25%) Rep2	S(0.25%) Rep3	R(0.25%) Rep1	R(0.25%) Rep2	R(0.25%) Rep3	S(0.5%) Rep1	S(0.5%) Rep2	S(0.5%) Rep3	R(0.5%) Rep1	R(0.5%) Rep2	R(0.5%) Rep3	S(0.75%) Rep1	S(0.75%) Rep2	S(0.75%) Rep3	R(0.75%) Rep1	R(0.75%) Rep2	R(0.75%) Rep3	S(1%) Rep1	S(1%) Rep2	S(1%) Rep3	R(1%) Rep1	R(1%) Rep2	R(1%) Rep3
0	15917	16575	16519	193	169	205	22988	23971	25010	5045	5333	5727	14521	17205	14524	10662	10377	9734	7781	8369	8222	15239	14343	13491	740	763	716	7739	8065	8314
4	60732	62915	62974	437	433	438	79792	77928	78988	6643	6489	6795	55816	57077	51691	13465	13986	12960	31183	35782	33511	20558	19199	19270	769	988	948	11438	12200	12235
7	112095	114457	119382	616	608	660	141618	134208	132815	6664	6548	6679	102953	102778	96625	14246	14950	13501	65858	70658	68103	21782	20791	21252	1168	1324	1405	12762	15119	14972
11	201267	205870	214812	886	921	990	251464	241457	228707	6750	6530	6393	184763	177695	178425	15372	16479	14160	128904	133987	132435	24115	24652	25077	1547	1900	1850	16140	21338	20749
14	270195	277048	276838	1015	1078	1043	317369	317582	312650	7214	7096	6852	254552	238268	238072	16214	17713	15525	175876	175562	178881	23935	25610	26952	1785	2229	2202	18963	25973	25040
18	368130	393378	393994	1210	1352	1290	439530	472051	429138	7797	7922	6926	372534	355293	355024	20074	22889	18821	295770	277495	283140	32338	36302	36608	2217	2603	2505	31651	44088	39825
21	445997	450199	461380	1280	1337	1313	509926	573187	500029	7017	7172	6152	446651	446684	440477	18432	21854	17549	349999	351956	342051	29283	35489	35504	2007	2180	2134	37344	50118	46416
25	503443	525128	525378	1337	1402	1387	591345	632854	558957	6719	6489	5803	529128	518130	508723	18443	21846	16785	431506	419334	428768	30181	38530	38284	1902	2357	2039	52889	68710	63195
28	550120	571565	559701	1372	1439	1394	652022	677986	612567	6526	6050	5493	586648	577433	566231	17133	21566	15675	492913	479923	490974	29557	38907	39296	2597	3003	3299	63879	82833	75916
