# Supplementary material for: A novel combination therapy for ER+ breast cancer suppresses drug resistance via an evolutionary double-bind
Source: Mol Syst Biol. 2026 Mar 26;22(7):1070–96. doi: 10.1038/s44320-026-00191-z (PMC13328575; doi:10.1038/s44320-026-00191-z)
Supplement: Supplementary file 5 — Source data Fig. 4 [file 44320_2026_191_MOESM5_ESM.zip › Figure4/Fig4 - Panel B_MCF7-PacliR/condition4.csv]

Continuous: Disulfiram (medium)	S(0%) Rep1	S(0%) Rep2	S(0%) Rep3	R(0%) Rep1	R(0%) Rep2	R(0%) Rep3	S(0.25%) Rep1	S(0.25%) Rep2	S(0.25%) Rep3	R(0.25%) Rep1	R(0.25%) Rep2	R(0.25%) Rep3	S(0.5%) Rep1	S(0.5%) Rep2	S(0.5%) Rep3	R(0.5%) Rep1	R(0.5%) Rep2	R(0.5%) Rep3	S(0.75%) Rep1	S(0.75%) Rep2	S(0.75%) Rep3	R(0.75%) Rep1	R(0.75%) Rep2	R(0.75%) Rep3	S(1%) Rep1	S(1%) Rep2	S(1%) Rep3	R(1%) Rep1	R(1%) Rep2	R(1%) Rep3
0	18172	16117	18515	202	204	224	20550	21775	21904	5620	5717	5181	15841	16928	15933	10812	10085	10646	7494	8494	8249	14853	14854	15379	946	820	765	9132	8944	8337
4	63284	53440	61133	398	368	389	55594	59026	63251	6569	6347	6241	47294	49061	43579	13837	12235	13023	24559	27068	26992	19407	19097	20209	996	810	1031	12098	11536	11187
7	87479	71069	78756	425	385	420	75209	80234	80642	5517	5072	4983	60202	66742	56161	11369	10396	10725	38234	40112	43132	16986	16525	17306	1185	1179	1215	11096	10243	9884
11	108184	84607	98528	440	379	471	92693	103296	97782	3129	2963	3048	72498	79633	62697	6484	6003	5909	46302	47891	51561	9880	9150	9748	1152	1126	1081	7155	6655	6566
14	123049	97175	107104	479	418	468	100167	118182	112935	2561	2421	2530	75413	83715	70133	4881	4571	4486	47435	52266	57789	7136	6689	7411	1057	1041	1151	5257	5016	5150
18	142158	103223	121388	480	383	492	125294	147412	150108	1746	1727	1789	88206	105609	81915	2715	2648	2531	57359	60036	69831	3988	3842	4000	936	977	1079	3310	3111	3853
21	182345	128489	140169	586	463	528	153145	184149	179920	1618	1658	1627	106385	132421	100570	2139	2209	2063	71867	72868	89205	3161	3070	3075	824	832	899	2989	2636	3858
25	265379	195146	198673	825	724	751	196719	266453	268206	1543	1962	1764	153535	186391	149588	1946	2074	1921	96340	108514	116580	2485	2715	2492	802	767	867	3341	2743	4688
28	334731	286153	265510	965	975	930	247624	347379	367099	1601	2218	1993	200136	256691	198607	1918	2176	1854	114699	141046	158742	2390	2542	2414	917	873	1005	4013	2893	5905
