# Supplementary material for: A novel combination therapy for ER+ breast cancer suppresses drug resistance via an evolutionary double-bind
Source: Mol Syst Biol. 2026 Mar 26;22(7):1070–96. doi: 10.1038/s44320-026-00191-z (PMC13328575; doi:10.1038/s44320-026-00191-z)
Supplement: Supplementary file 5 — Source data Fig. 4 [file 44320_2026_191_MOESM5_ESM.zip › Figure4/Fig4 - Panel B_MCF7-PacliR/condition5.csv]

Continuous: Disulfiram (high)	S(0%) Rep1	S(0%) Rep2	S(0%) Rep3	R(0%) Rep1	R(0%) Rep2	R(0%) Rep3	S(0.25%) Rep1	S(0.25%) Rep2	S(0.25%) Rep3	R(0.25%) Rep1	R(0.25%) Rep2	R(0.25%) Rep3	S(0.5%) Rep1	S(0.5%) Rep2	S(0.5%) Rep3	R(0.5%) Rep1	R(0.5%) Rep2	R(0.5%) Rep3	S(0.75%) Rep1	S(0.75%) Rep2	S(0.75%) Rep3	R(0.75%) Rep1	R(0.75%) Rep2	R(0.75%) Rep3	S(1%) Rep1	S(1%) Rep2	S(1%) Rep3	R(1%) Rep1	R(1%) Rep2	R(1%) Rep3
0	17823	17587	17239	229	192	182	21107	22467	22729	5309	4507	5145	16838	17483	14453	9787	10928	10005	8496	7488	8300	15579	13740	15485	825	767	898	8546	8657	9070
4	53540	52858	51174	354	353	346	54369	56788	59406	6127	5703	5617	42866	42133	38756	11743	13024	11505	26515	22850	24306	19080	17174	17852	871	928	1023	9668	10419	11526
7	67666	65158	64870	396	346	363	72047	76521	75770	4722	4626	4128	56181	55893	54151	9195	10658	9057	35563	31884	36391	14916	13559	14711	1072	1124	1133	7613	8378	9413
11	70767	72598	78809	285	296	363	81931	79945	85422	2550	2365	2338	60966	59558	59625	4850	5412	4619	40049	37986	42615	7631	6800	7935	988	1043	956	4407	4799	5066
14	69686	77671	84563	247	315	366	80176	79302	87153	1925	1803	1760	62083	59097	63858	3568	3775	3393	39308	39086	42616	5024	4814	5513	874	963	898	3021	3231	3224
18	73559	89139	92346	250	353	353	86247	82181	85090	1129	1046	1032	62477	57066	66761	1812	1764	1663	42668	42389	44342	2332	2239	2679	820	888	843	1531	1651	1592
21	94829	94873	108396	312	351	417	94649	96105	86903	955	1012	830	65468	64401	85340	1407	1299	1336	45418	48267	46389	1732	1550	1798	635	725	692	1070	1201	1214
25	142239	126729	135017	440	477	490	122301	117914	108158	944	951	842	73483	95127	126130	1081	1110	1284	49686	58686	48970	1217	1186	1236	623	646	616	732	824	982
28	198428	156309	158927	595	545	536	156839	134412	131171	1046	976	869	76631	122730	165853	947	1097	1300	53931	72947	53031	1021	1086	1078	698	706	681	566	668	837
