# Supplementary material for: A novel combination therapy for ER+ breast cancer suppresses drug resistance via an evolutionary double-bind
Source: Mol Syst Biol. 2026 Mar 26;22(7):1070–96. doi: 10.1038/s44320-026-00191-z (PMC13328575; doi:10.1038/s44320-026-00191-z)
Supplement: Supplementary file 5 — Source data Fig. 4 [file 44320_2026_191_MOESM5_ESM.zip › Figure4/Fig4 - Panel B_MCF7-PacliR/condition7.csv]

Continuous: Disulfiram (medium) + Chemo	S(0%) Rep1	S(0%) Rep2	S(0%) Rep3	R(0%) Rep1	R(0%) Rep2	R(0%) Rep3	S(0.25%) Rep1	S(0.25%) Rep2	S(0.25%) Rep3	R(0.25%) Rep1	R(0.25%) Rep2	R(0.25%) Rep3	S(0.5%) Rep1	S(0.5%) Rep2	S(0.5%) Rep3	R(0.5%) Rep1	R(0.5%) Rep2	R(0.5%) Rep3	S(0.75%) Rep1	S(0.75%) Rep2	S(0.75%) Rep3	R(0.75%) Rep1	R(0.75%) Rep2	R(0.75%) Rep3	S(1%) Rep1	S(1%) Rep2	S(1%) Rep3	R(1%) Rep1	R(1%) Rep2	R(1%) Rep3
0	17875	16480	17411	214	192	203	22334	22800	21663	4963	4924	4901	16208	16465	17153	10095	10903	10284	8413	7991	7744	15636	14501	14016	835	763	778	8762	8785	8922
4	55851	49925	54216	389	373	381	56611	58625	58209	5682	5811	5470	42318	44347	43875	11959	13074	12178	25133	24738	24707	19650	17941	17476	1043	883	838	11486	10774	10877
7	67856	64073	69421	360	368	370	72967	74885	74484	4654	4639	4429	53301	58128	54451	9684	10874	9497	34600	35851	36179	15851	14647	14471	1094	1127	1111	9596	8576	8886
11	68740	67025	72444	296	299	334	77426	69601	79062	2715	2464	2526	58793	60528	52687	5125	5818	5060	40074	38766	41068	8025	7480	7747	920	951	1024	5400	4927	5299
14	64179	64420	66290	276	278	302	71452	62826	77030	2030	1718	1990	57017	60330	45424	3836	4208	3319	36933	40122	40873	5063	4961	5329	883	910	861	3535	3180	3608
18	46834	50605	51306	214	236	249	64634	55485	68617	1128	948	1235	47639	63759	46952	2367	2254	1663	32233	36534	38824	2373	2340	2557	811	827	835	1868	1701	2134
21	36348	43784	42645	209	245	224	53838	51956	65741	860	762	1140	42174	57194	43423	2438	1666	1219	26863	33655	35435	1570	1605	1792	698	699	768	1415	1369	1787
25	27452	37088	35363	214	258	236	46565	43402	58361	776	620	1087	36468	52341	39125	2713	1201	1008	20126	30684	34995	1009	1087	1334	605	644	693	1019	1173	1545
28	20860	33026	30471	287	251	245	42041	36785	53366	823	560	1119	30965	48811	35179	3130	1001	837	16611	29870	31608	944	924	1100	683	713	797	814	1092	1283
