# Supplementary material for: A novel combination therapy for ER+ breast cancer suppresses drug resistance via an evolutionary double-bind
Source: Mol Syst Biol. 2026 Mar 26;22(7):1070–96. doi: 10.1038/s44320-026-00191-z (PMC13328575; doi:10.1038/s44320-026-00191-z)
Supplement: Supplementary file 5 — Source data Fig. 4 [file 44320_2026_191_MOESM5_ESM.zip › Figure4/Fig4 - Panel B_MCF7-PacliR/condition6.csv]

Continuous: Disulfiram (low) + Chemo	S(0%) Rep1	S(0%) Rep2	S(0%) Rep3	R(0%) Rep1	R(0%) Rep2	R(0%) Rep3	S(0.25%) Rep1	S(0.25%) Rep2	S(0.25%) Rep3	R(0.25%) Rep1	R(0.25%) Rep2	R(0.25%) Rep3	S(0.5%) Rep1	S(0.5%) Rep2	S(0.5%) Rep3	R(0.5%) Rep1	R(0.5%) Rep2	R(0.5%) Rep3	S(0.75%) Rep1	S(0.75%) Rep2	S(0.75%) Rep3	R(0.75%) Rep1	R(0.75%) Rep2	R(0.75%) Rep3	S(1%) Rep1	S(1%) Rep2	S(1%) Rep3	R(1%) Rep1	R(1%) Rep2	R(1%) Rep3
0	17496	16619	18065	203	195	180	20093	22629	20477	4676	5219	4854	15201	16531	15828	10514	10037	9762	7641	7235	7745	15026	14759	13885	835	854	832	8051	8617	8407
4	58544	58068	62426	397	375	399	57367	69371	65173	5770	6555	6209	47751	51745	47423	13895	13637	12506	29616	28021	29072	20836	20416	18403	1108	1043	1080	12155	12595	12106
7	82717	86105	93905	419	460	459	82185	101131	94493	5273	6022	5872	71985	71346	68798	13264	13299	11885	51987	44942	47407	20674	20245	17986	1244	1180	1396	13200	13395	13403
11	125855	132862	147616	605	646	727	124564	152149	137119	4527	4896	4766	111896	102772	105936	10680	10760	9692	84756	71161	70569	16893	16612	14370	1245	1388	1637	13036	13339	13517
14	158571	168105	186635	683	785	823	168206	199019	177258	4746	5132	4918	141309	131681	138525	10437	10575	9565	115515	95096	90947	15964	15383	14091	1331	1762	1860	13979	14703	14459
18	208428	227870	277078	860	965	1115	276378	304574	257324	4941	5023	4918	200869	206357	214047	10403	10903	9536	190233	150155	141945	16021	15163	14056	1831	2201	2124	18184	19684	17201
21	238458	257049	324240	878	995	1195	332320	366753	294526	5224	5305	4993	249562	246504	247442	11168	11652	9476	225447	186772	176527	16178	15823	14806	1980	1997	1993	23681	25895	21490
25	270201	309044	391928	920	1144	1301	405764	445697	350212	5697	5641	5331	329971	319652	291508	12612	13182	10311	280268	252056	220664	17817	18015	17083	2099	2307	2224	35116	38960	30418
28	283478	326345	427117	916	1104	1339	443998	490403	390990	6194	6018	5672	373794	360493	325919	13944	14280	11303	320138	293166	253268	19289	20691	19256	2708	2891	3084	45781	50927	38607
