# Supplementary material for: A novel combination therapy for ER+ breast cancer suppresses drug resistance via an evolutionary double-bind
Source: Mol Syst Biol. 2026 Mar 26;22(7):1070–96. doi: 10.1038/s44320-026-00191-z (PMC13328575; doi:10.1038/s44320-026-00191-z)
Supplement: Supplementary file 5 — Source data Fig. 4 [file 44320_2026_191_MOESM5_ESM.zip › Figure4/Fig4 - Panel C_T47D-PacliR/condition8.csv]

Continuous: Disulfiram (high) + Chemo	S(0%) Rep1	S(0%) Rep2	S(0%) Rep3	R(0%) Rep1	R(0%) Rep2	R(0%) Rep3	S(0.25%) Rep1	S(0.25%) Rep2	S(0.25%) Rep3	R(0.25%) Rep1	R(0.25%) Rep2	R(0.25%) Rep3	S(0.5%) Rep1	S(0.5%) Rep2	S(0.5%) Rep3	R(0.5%) Rep1	R(0.5%) Rep2	R(0.5%) Rep3	S(0.75%) Rep1	S(0.75%) Rep2	S(0.75%) Rep3	R(0.75%) Rep1	R(0.75%) Rep2	R(0.75%) Rep3	S(1%) Rep1	S(1%) Rep2	S(1%) Rep3	R(1%) Rep1	R(1%) Rep2	R(1%) Rep3
0	48994	46082	45851	205	196	197	37189	38346	38267	7330	7793	7501	24888	26931	23987	15333	14899	13990	11859	11506	11039	21447	21740	21284	748	775	739	24416	25875	24805
4	64432	44283	63786	105	71	103	48424	49034	44030	17814	17843	17575	47229	47615	43506	29571	28522	26566	20587	20936	20106	20592	26192	26178	118	126	184	16733	17917	24220
7	52745	41942	51368	104	84	104	47281	45611	57992	22420	22764	28518	36176	35195	33998	30458	29823	26796	12622	14304	13101	20437	24750	25393	126	123	172	17435	17281	22671
11	35380	29999	33394	119	89	106	28581	26421	30525	24752	24662	26331	15177	18155	17460	30372	31419	30902	6529	7165	6802	22913	26978	26665	124	123	155	18660	18703	23245
14	24492	18992	18778	108	149	140	17555	14363	15266	27816	27538	27579	8574	10957	9427	33991	37285	34270	3094	4395	3904	25483	29088	29028	126	130	153	19908	20733	24072
18	10543	11901	9098	110	97	84	9204	6952	14129	36736	35259	49300	4111	5566	4305	43025	42074	41786	1759	2403	2297	32495	34692	35440	136	139	161	23927	24314	28516
21	8974	9952	8179	389	381	371	5355	5681	10413	42708	41129	52228	3028	4702	3470	47958	46098	46646	1354	1931	2251	34864	38611	50343	198	191	230	27659	26865	32331
25	4692	6547	2176	516	471	325	3469	4018	6611	49184	49816	66053	2002	3250	2320	57146	55555	54371	1247	1274	1254	43692	48700	48464	266	242	288	37091	33944	40806
28	5052	4288	3737	626	503	414	3675	2918	4747	54780	56272	72916	1469	2599	1469	63602	59389	58556	794	1237	904	45895	67774	53187	298	266	318	42522	38110	46622
