# Supplementary material for: A novel combination therapy for ER+ breast cancer suppresses drug resistance via an evolutionary double-bind
Source: Mol Syst Biol. 2026 Mar 26;22(7):1070–96. doi: 10.1038/s44320-026-00191-z (PMC13328575; doi:10.1038/s44320-026-00191-z)
Supplement: Supplementary file 5 — Source data Fig. 4 [file 44320_2026_191_MOESM5_ESM.zip › Figure4/Fig4 - Panel C_T47D-PacliR/condition2.csv]

Continuous: Chemo	S(0%) Rep1	S(0%) Rep2	S(0%) Rep3	R(0%) Rep1	R(0%) Rep2	R(0%) Rep3	S(0.25%) Rep1	S(0.25%) Rep2	S(0.25%) Rep3	R(0.25%) Rep1	R(0.25%) Rep2	R(0.25%) Rep3	S(0.5%) Rep1	S(0.5%) Rep2	S(0.5%) Rep3	R(0.5%) Rep1	R(0.5%) Rep2	R(0.5%) Rep3	S(0.75%) Rep1	S(0.75%) Rep2	S(0.75%) Rep3	R(0.75%) Rep1	R(0.75%) Rep2	R(0.75%) Rep3	S(1%) Rep1	S(1%) Rep2	S(1%) Rep3	R(1%) Rep1	R(1%) Rep2	R(1%) Rep3
0	49208	48221	48713	230	217	223	36949	38772	37767	6743	6639	7325	22587	25871	23330	13243	14303	13590	12506	12962	11151	22540	20990	21206	748	718	778	25156	24487	25200
4	46756	46237	48761	71	69	72	60485	50227	44973	18264	17739	17388	36083	41912	42103	21096	22277	25616	22562	24865	18808	21409	21825	20077	142	122	155	18084	16295	19321
7	47812	44770	45543	89	80	81	51338	47084	44429	27085	24446	22016	31109	35604	34255	23034	23967	28119	25020	17564	14408	31107	21664	21977	138	119	142	18489	16368	19165
11	34525	31006	33430	96	86	93	33653	33250	27863	31963	28934	27072	15866	15524	17297	26634	28685	32159	6305	7127	5510	27133	26087	26781	133	124	145	20144	19037	21491
14	23828	20724	24239	97	92	96	19183	22303	13870	36995	35974	33368	6258	11474	8066	34281	37938	39902	3645	3783	3792	33443	32552	32820	147	133	152	23585	22168	24262
18	14106	12397	13767	95	97	103	9842	12230	7649	52194	50660	49784	5837	6039	4449	53513	53815	57641	1838	1784	1674	47053	46092	47548	174	162	183	31095	29647	32581
21	11398	9058	11335	324	264	353	7493	5210	6100	60211	58642	58431	4312	2479	3137	61360	60515	61618	1602	1639	1600	50090	64304	65180	242	236	258	35505	34389	36965
25	3174	8577	9355	300	308	377	5858	8320	5815	78454	79409	90049	1387	1806	2398	79381	84695	84021	1235	1116	1096	73981	72287	74482	339	331	355	51960	50361	54110
28	7797	7706	7939	377	408	378	5163	6309	3678	97093	90739	85523	1156	1493	2139	96545	98166	96280	1045	581	937	85089	83033	86327	401	404	427	60251	59976	62898
