# Supplementary material for: A novel combination therapy for ER+ breast cancer suppresses drug resistance via an evolutionary double-bind
Source: Mol Syst Biol. 2026 Mar 26;22(7):1070–96. doi: 10.1038/s44320-026-00191-z (PMC13328575; doi:10.1038/s44320-026-00191-z)
Supplement: Supplementary file 5 — Source data Fig. 4 [file 44320_2026_191_MOESM5_ESM.zip › Figure4/Fig4 - Panel C_T47D-PacliR/condition3.csv]

Continuous: Disulfiram (low)	S(0%) Rep1	S(0%) Rep2	S(0%) Rep3	R(0%) Rep1	R(0%) Rep2	R(0%) Rep3	S(0.25%) Rep1	S(0.25%) Rep2	S(0.25%) Rep3	R(0.25%) Rep1	R(0.25%) Rep2	R(0.25%) Rep3	S(0.5%) Rep1	S(0.5%) Rep2	S(0.5%) Rep3	R(0.5%) Rep1	R(0.5%) Rep2	R(0.5%) Rep3	S(0.75%) Rep1	S(0.75%) Rep2	S(0.75%) Rep3	R(0.75%) Rep1	R(0.75%) Rep2	R(0.75%) Rep3	S(1%) Rep1	S(1%) Rep2	S(1%) Rep3	R(1%) Rep1	R(1%) Rep2	R(1%) Rep3
0	48196	48293	48669	217	228	220	38375	38265	39963	6932	7098	7186	25542	24323	24533	14306	14505	14192	12352	11933	12064	21756	21424	21169	793	771	768	25456	24838	25605
4	43648	43264	54594	67	62	82	40016	39111	42711	12859	12871	13512	37489	40510	35596	18559	21712	18191	26985	25138	26069	17447	18588	19291	111	133	131	15378	17393	17461
7	54078	54036	61013	79	76	85	50204	50375	52990	15478	15453	15920	46009	48997	43377	21413	24449	21088	36540	32462	33984	20680	19724	20677	114	125	124	15518	16605	16850
11	73243	75457	75452	107	107	106	67449	90743	68286	15826	22527	16219	62449	61707	59792	25940	27472	25048	47407	43854	46231	24942	24208	24375	110	120	116	16078	17237	17249
14	92417	93397	95977	134	132	134	87419	86944	89292	15220	16993	15268	77187	78636	75731	26778	29637	26518	60485	54273	59118	29305	26725	27972	116	119	111	17805	18298	17681
18	135778	138261	132363	188	192	183	122885	152933	125548	13847	22121	12482	106593	110846	108428	26260	31368	27476	89368	81755	88766	34237	35496	34829	115	119	111	19915	20389	19787
21	148751	150751	138146	252	250	229	136784	165634	145537	13707	22495	11850	118386	119749	120678	25676	29313	26697	102195	90107	100953	34264	34274	33767	147	155	149	21503	21943	21471
25	180449	184653	179997	309	306	287	172979	171591	175965	13786	16623	12223	152684	152792	155273	27015	32285	28795	131351	124178	133560	36971	40024	37152	148	152	149	24618	25185	24825
28	214094	217932	211412	373	378	345	201801	244961	202292	13298	22508	12013	185679	181938	183000	27632	33673	29572	136839	153213	164279	34403	39628	40130	179	178	182	26639	27051	28033
