# Supplementary material for: A novel combination therapy for ER+ breast cancer suppresses drug resistance via an evolutionary double-bind
Source: Mol Syst Biol. 2026 Mar 26;22(7):1070–96. doi: 10.1038/s44320-026-00191-z (PMC13328575; doi:10.1038/s44320-026-00191-z)
Supplement: Supplementary file 5 — Source data Fig. 4 [file 44320_2026_191_MOESM5_ESM.zip › Figure4/Fig4 - Panel C_T47D-PacliR/condition1.csv]

Continuous: Untreated	S(0%) Rep1	S(0%) Rep2	S(0%) Rep3	R(0%) Rep1	R(0%) Rep2	R(0%) Rep3	S(0.25%) Rep1	S(0.25%) Rep2	S(0.25%) Rep3	R(0.25%) Rep1	R(0.25%) Rep2	R(0.25%) Rep3	S(0.5%) Rep1	S(0.5%) Rep2	S(0.5%) Rep3	R(0.5%) Rep1	R(0.5%) Rep2	R(0.5%) Rep3	S(0.75%) Rep1	S(0.75%) Rep2	S(0.75%) Rep3	R(0.75%) Rep1	R(0.75%) Rep2	R(0.75%) Rep3	S(1%) Rep1	S(1%) Rep2	S(1%) Rep3	R(1%) Rep1	R(1%) Rep2	R(1%) Rep3
0	49006	49203	49274	223	217	220	36502	37364	36009	6802	6518	6541	23770	25330	23846	12742	13754	12856	11163	10566	11317	18915	17873	20015	706	755	733	25578	25233	25407
4	47526	46935	46933	68	67	66	44818	54222	42299	14167	14734	13924	37588	39882	35050	19524	19977	18066	26359	26029	28460	18081	17537	20324	107	158	113	15392	21152	15961
7	58831	59493	57657	81	81	78	58547	62836	53630	19027	19870	17669	46478	50977	45164	22619	24076	21963	44550	34548	39891	25206	19702	22857	107	148	115	15598	20343	16263
11	81834	82977	82784	110	111	111	77721	83512	72995	22078	24853	20270	64031	66449	59509	28702	28396	24677	51391	48220	52985	25978	24542	27351	113	143	118	17546	21407	18419
14	99782	103738	92726	137	141	129	96142	102798	90852	23312	26687	20665	81923	84672	79241	30085	31137	26719	69840	64979	69541	31115	29544	32030	122	143	123	20107	23098	20127
18	145386	151000	119320	191	196	166	138052	147173	158884	24647	28557	29327	123904	122861	121845	36252	35731	32020	106707	97036	101927	37920	34869	37882	129	151	128	23981	27194	23429
21	170306	168486	173001	273	261	298	157653	160810	172288	21226	26889	27531	140753	142523	175494	34756	36294	43267	122708	109420	119600	38612	34334	38131	170	188	173	26367	29157	26543
25	209969	207539	193905	347	344	346	182721	199007	167783	20908	26855	20283	174356	174074	181277	35972	38595	33872	159201	153985	159759	40403	42694	44228	204	235	210	31506	35756	32615
28	253400	248439	240259	425	410	423	227679	243182	200766	21414	27328	19630	207557	205269	233378	36349	35214	36030	186655	199795	189956	44860	45330	48090	223	239	229	35571	38091	36660
