# Supplementary material for: A novel combination therapy for ER+ breast cancer suppresses drug resistance via an evolutionary double-bind
Source: Mol Syst Biol. 2026 Mar 26;22(7):1070–96. doi: 10.1038/s44320-026-00191-z (PMC13328575; doi:10.1038/s44320-026-00191-z)
Supplement: Supplementary file 5 — Source data Fig. 4 [file 44320_2026_191_MOESM5_ESM.zip › Figure4/Fig4 - Panel C_T47D-PacliR/condition4.csv]

Continuous: Disulfiram (medium)	S(0%) Rep1	S(0%) Rep2	S(0%) Rep3	R(0%) Rep1	R(0%) Rep2	R(0%) Rep3	S(0.25%) Rep1	S(0.25%) Rep2	S(0.25%) Rep3	R(0.25%) Rep1	R(0.25%) Rep2	R(0.25%) Rep3	S(0.5%) Rep1	S(0.5%) Rep2	S(0.5%) Rep3	R(0.5%) Rep1	R(0.5%) Rep2	R(0.5%) Rep3	S(0.75%) Rep1	S(0.75%) Rep2	S(0.75%) Rep3	R(0.75%) Rep1	R(0.75%) Rep2	R(0.75%) Rep3	S(1%) Rep1	S(1%) Rep2	S(1%) Rep3	R(1%) Rep1	R(1%) Rep2	R(1%) Rep3
0	46824	47444	49091	209	217	229	38265	38713	37832	7328	7774	7253	26677	25410	24200	15319	14797	15352	12674	11954	11981	21787	22361	21817	797	785	796	24955	24905	25059
4	53718	42716	55433	81	62	85	53852	44999	62323	15394	15152	19944	38185	35513	38851	19820	18750	19745	28255	27672	26222	18734	17595	18829	142	115	105	18773	15861	14877
7	62048	50822	62310	88	72	90	57623	54560	53991	19370	17920	16565	47287	44128	47308	23256	21618	22401	40998	33904	35956	22866	19460	20996	134	116	104	17470	15560	14403
11	73205	69867	76648	100	100	113	77323	69782	97619	23100	18816	25951	60094	59582	59495	26494	26447	24563	54635	44340	47352	28607	23835	24711	122	112	116	17631	16002	16164
14	87828	87396	91594	122	126	134	89000	87502	85433	21216	19044	17021	80015	73281	76077	29182	27703	27192	69071	56201	59796	33229	27708	28850	120	111	116	18124	16710	16844
18	113488	116094	116008	156	165	166	146331	143616	126623	23916	22457	17634	104727	100864	105952	28460	27713	27519	109183	78260	83786	44180	32368	34788	117	116	117	19717	18591	18234
21	117647	130957	161196	200	228	278	153268	176895	126734	19723	25472	14151	127149	112302	124132	30674	26898	27957	106765	85255	90919	38063	30672	33297	158	144	150	21259	19392	19612
25	144774	162352	160008	237	266	269	170224	165491	192206	15239	16523	18358	156055	142796	152389	31609	28240	27382	138346	110817	119202	40135	32245	36130	160	152	160	24248	22799	22990
28	175962	208866	185150	301	380	325	189878	193962	180679	14260	16272	12710	178808	170011	210761	32312	28939	36432	158514	138381	141104	40117	34868	37170	185	186	183	25200	24428	24155
