# Supplementary material for: A novel combination therapy for ER+ breast cancer suppresses drug resistance via an evolutionary double-bind
Source: Mol Syst Biol. 2026 Mar 26;22(7):1070–96. doi: 10.1038/s44320-026-00191-z (PMC13328575; doi:10.1038/s44320-026-00191-z)
Supplement: Supplementary file 5 — Source data Fig. 4 [file 44320_2026_191_MOESM5_ESM.zip › Figure4/Fig4 - Panel C_T47D-PacliR/condition5.csv]

Continuous: Disulfiram (high)	S(0%) Rep1	S(0%) Rep2	S(0%) Rep3	R(0%) Rep1	R(0%) Rep2	R(0%) Rep3	S(0.25%) Rep1	S(0.25%) Rep2	S(0.25%) Rep3	R(0.25%) Rep1	R(0.25%) Rep2	R(0.25%) Rep3	S(0.5%) Rep1	S(0.5%) Rep2	S(0.5%) Rep3	R(0.5%) Rep1	R(0.5%) Rep2	R(0.5%) Rep3	S(0.75%) Rep1	S(0.75%) Rep2	S(0.75%) Rep3	R(0.75%) Rep1	R(0.75%) Rep2	R(0.75%) Rep3	S(1%) Rep1	S(1%) Rep2	S(1%) Rep3	R(1%) Rep1	R(1%) Rep2	R(1%) Rep3
0	45294	46284	46301	204	211	209	38893	40573	39067	7734	7484	7299	27515	25231	24623	14769	14447	14616	12149	12585	12397	22494	21620	22167	786	827	790	25331	25831	25328
4	40148	40442	43594	59	60	65	42347	44707	43906	15024	13996	14551	44656	37933	41222	23567	19616	22230	28607	29317	28386	18810	19747	18261	109	129	95	15719	17687	13987
7	49387	52019	55584	70	75	81	52601	53957	54877	17601	16070	17325	54610	45835	47708	27331	22408	24393	38689	36055	36644	21886	20801	20651	90	122	104	13078	16526	14780
11	66556	93971	73305	94	135	105	72040	68276	69624	19047	16175	18286	67901	62468	59648	31329	26504	27676	49548	45835	47389	25872	24789	24628	115	115	104	16969	16930	15628
14	78164	83958	89756	114	123	131	83928	89331	110335	18143	16708	26341	82550	75775	73049	34059	28674	30368	59861	59863	60322	29666	29286	27502	109	114	101	16975	17733	15940
18	106780	117995	119554	150	168	171	121327	134408	115067	14868	17182	18308	112945	105805	101010	37755	28407	31357	83513	108352	82038	36794	45270	31909	102	111	106	18179	19340	18567
21	121313	136326	124233	210	247	214	124267	133259	132089	19173	14070	11559	118806	116697	106681	35159	27417	28958	88061	121466	89873	34787	45399	31967	142	147	133	20210	20726	19289
25	154345	166164	162501	258	279	268	166632	170851	178319	19657	14039	11685	159311	147283	141589	38738	28730	30208	114264	151729	119812	38547	48850	35013	141	146	139	23146	23514	22389
28	184202	190493	186510	320	339	325	187365	191319	195791	18594	13678	10821	180886	171040	164242	38078	29105	30327	138468	171740	143895	40536	50963	36083	164	165	167	24372	24364	24145
