# Supplementary material for: A novel combination therapy for ER+ breast cancer suppresses drug resistance via an evolutionary double-bind
Source: Mol Syst Biol. 2026 Mar 26;22(7):1070–96. doi: 10.1038/s44320-026-00191-z (PMC13328575; doi:10.1038/s44320-026-00191-z)
Supplement: Supplementary file 5 — Source data Fig. 4 [file 44320_2026_191_MOESM5_ESM.zip › Figure4/Fig4 - Panel C_T47D-PacliR/condition7.csv]

Continuous: Disulfiram (medium) + Chemo	S(0%) Rep1	S(0%) Rep2	S(0%) Rep3	R(0%) Rep1	R(0%) Rep2	R(0%) Rep3	S(0.25%) Rep1	S(0.25%) Rep2	S(0.25%) Rep3	R(0.25%) Rep1	R(0.25%) Rep2	R(0.25%) Rep3	S(0.5%) Rep1	S(0.5%) Rep2	S(0.5%) Rep3	R(0.5%) Rep1	R(0.5%) Rep2	R(0.5%) Rep3	S(0.75%) Rep1	S(0.75%) Rep2	S(0.75%) Rep3	R(0.75%) Rep1	R(0.75%) Rep2	R(0.75%) Rep3	S(1%) Rep1	S(1%) Rep2	S(1%) Rep3	R(1%) Rep1	R(1%) Rep2	R(1%) Rep3
0	47548	47157	48104	206	210	203	36101	40027	39077	7244	7591	7487	23706	24708	23605	14719	15577	14994	11803	12298	12393	22602	21184	21586	798	782	759	25308	25489	25093
4	47800	53346	52048	72	82	79	51439	50203	50282	18030	17887	18031	40466	44800	41843	22997	24973	23466	23096	23211	24809	22568	26740	27810	118	119	127	16065	16325	17435
7	46237	52779	49538	84	95	91	46247	67294	46647	22501	31824	23410	39147	38851	34022	26002	26885	23547	16316	17739	18219	24226	28353	26487	110	127	135	14829	17016	18027
11	35216	39137	36897	92	100	98	31124	37059	33031	24567	26466	27036	21183	18042	15801	29698	28686	26484	11084	8591	9121	34284	31471	29722	121	129	139	17706	18817	20155
14	24899	26562	26271	180	142	102	16210	20836	19455	28474	29829	31371	10348	9819	10240	33652	31567	31338	4594	5079	6155	28454	34612	42353	127	134	140	19084	20531	21349
18	12632	14022	12808	233	184	132	9810	9598	9888	38411	38272	38118	5716	3790	4961	41586	39789	40939	2127	2843	2981	35255	47746	49895	143	146	145	23871	24565	24841
21	10577	10975	10404	487	424	314	7118	6502	6954	43447	40887	41946	4272	2777	3724	44804	42292	43689	1822	2013	1802	38133	46772	41119	209	213	201	27482	27905	27666
25	7435	6691	7391	533	427	416	4953	4955	5011	53834	53005	51582	3454	2620	3770	56841	52780	70670	1001	1348	1247	48217	59407	51155	263	275	260	34532	35713	34868
28	5326	4867	5066	541	479	391	4968	3526	3637	76133	58925	57971	2352	1945	2136	64706	60628	61971	707	974	922	54881	65869	57254	297	304	288	40323	41180	39880
