# Supplementary material for: A novel combination therapy for ER+ breast cancer suppresses drug resistance via an evolutionary double-bind
Source: Mol Syst Biol. 2026 Mar 26;22(7):1070–96. doi: 10.1038/s44320-026-00191-z (PMC13328575; doi:10.1038/s44320-026-00191-z)
Supplement: Supplementary file 5 — Source data Fig. 4 [file 44320_2026_191_MOESM5_ESM.zip › Figure4/Fig4 - Panel C_T47D-PacliR/condition6.csv]

Continuous: Disulfiram (low) + Chemo	S(0%) Rep1	S(0%) Rep2	S(0%) Rep3	R(0%) Rep1	R(0%) Rep2	R(0%) Rep3	S(0.25%) Rep1	S(0.25%) Rep2	S(0.25%) Rep3	R(0.25%) Rep1	R(0.25%) Rep2	R(0.25%) Rep3	S(0.5%) Rep1	S(0.5%) Rep2	S(0.5%) Rep3	R(0.5%) Rep1	R(0.5%) Rep2	R(0.5%) Rep3	S(0.75%) Rep1	S(0.75%) Rep2	S(0.75%) Rep3	R(0.75%) Rep1	R(0.75%) Rep2	R(0.75%) Rep3	S(1%) Rep1	S(1%) Rep2	S(1%) Rep3	R(1%) Rep1	R(1%) Rep2	R(1%) Rep3
0	43876	44729	47375	196	198	209	36794	36663	36167	7740	8143	7380	24479	26527	24628	15074	15675	15473	11772	11168	11779	22841	21747	22085	807	808	818	25345	25844	25489
4	43647	61746	60447	63	93	91	58945	45667	46421	18291	17468	16952	38090	40290	43397	21616	22251	24953	22306	28033	21732	20854	25509	20851	108	123	118	15521	17100	16571
7	43293	49991	58610	74	85	101	52446	44967	44180	26181	22522	21291	33435	35935	36934	23453	24319	26626	15113	21446	16627	22422	28437	21843	127	128	122	17438	17201	16803
11	31634	32991	37258	85	85	90	33376	31043	27911	29245	26491	25672	17224	20649	17753	25835	28032	28424	6645	8253	7979	23453	23764	23851	133	134	126	19532	19778	18728
14	22995	23873	27530	159	85	94	17755	18414	15651	34079	32435	29241	16482	9982	10605	41618	32735	32321	3586	3518	5125	26637	26054	28087	140	143	131	21623	21833	20512
18	12373	12030	16114	266	136	168	8309	9369	9942	43332	42932	40670	7103	4680	5900	41331	42459	43039	2166	2068	1889	36020	33003	35244	146	153	141	25318	26003	24231
21	9735	9983	12051	326	342	336	6307	6953	5867	47600	47794	44594	6046	3276	4818	45941	44976	47225	1369	1727	1343	39363	38395	38492	217	210	196	30133	29292	27953
25	7012	6770	9490	376	330	354	4599	4910	4690	58530	59333	58675	4827	2384	4049	57684	59241	58675	1288	1196	1036	51822	50556	50377	199	287	252	26574	39231	35601
28	5939	5665	7964	444	316	335	3642	3819	3369	66483	69559	68208	4045	1658	2983	66546	67576	68540	926	1149	961	57800	72339	58264	319	318	276	46061	44676	40156
