# Supplementary material for: A novel combination therapy for ER+ breast cancer suppresses drug resistance via an evolutionary double-bind
Source: Mol Syst Biol. 2026 Mar 26;22(7):1070–96. doi: 10.1038/s44320-026-00191-z (PMC13328575; doi:10.1038/s44320-026-00191-z)
Supplement: Supplementary file 6 — Source data Fig. 5 [file 44320_2026_191_MOESM6_ESM.zip]

Archive with 34 entries (27 files):
- Figure5/
- __MACOSX/._Figure5
- Figure5/Fig5 - Panel C_T47D_S&PacliR/
- Figure5/.DS_Store
- __MACOSX/Figure5/._.DS_Store
- Figure5/Fig5 - Panel B_MCF7_S&PacliR/
- Figure5/Fig5 - Panel D_MCF7_S&DoxoR /
- Figure5/Fig5 - Panel E_MCF7_S&PacliR/
- Figure5/Fig5 - Panel F_T47D_S&PacliR/
- Figure5/Fig5 - Panel A_MCF7_S&DoxoR/
- Figure5/Fig5 - Panel C_T47D_S&PacliR/Experimental List_Disulfiram+chemo_3D.xlsx
- __MACOSX/Figure5/Fig5 - Panel C_T47D_S&PacliR/._Experimental List_Disulfiram+chemo_3D.xlsx
- Figure5/Fig5 - Panel C_T47D_S&PacliR/T47D_PacliR_master_fluorescence_results.xlsx
- __MACOSX/Figure5/Fig5 - Panel C_T47D_S&PacliR/._T47D_PacliR_master_fluorescence_results.xlsx
- Figure5/Fig5 - Panel B_MCF7_S&PacliR/MCF7_PacliR_master_fluorescence_results.xlsx
- __MACOSX/Figure5/Fig5 - Panel B_MCF7_S&PacliR/._MCF7_PacliR_master_fluorescence_results.xlsx
- Figure5/Fig5 - Panel B_MCF7_S&PacliR/Experimental List_Disulfiram+chemo_3D.xlsx
- __MACOSX/Figure5/Fig5 - Panel B_MCF7_S&PacliR/._Experimental List_Disulfiram+chemo_3D.xlsx
- Figure5/Fig5 - Panel D_MCF7_S&DoxoR /Experimental List_Disulfiram+chemo_3D.xlsx
- __MACOSX/Figure5/Fig5 - Panel D_MCF7_S&DoxoR /._Experimental List_Disulfiram+chemo_3D.xlsx
- Figure5/Fig5 - Panel D_MCF7_S&DoxoR /MCF7_DoxoR_master_fluorescence_results.xlsx
- __MACOSX/Figure5/Fig5 - Panel D_MCF7_S&DoxoR /._MCF7_DoxoR_master_fluorescence_results.xlsx
- Figure5/Fig5 - Panel E_MCF7_S&PacliR/MCF7_PacliR_master_fluorescence_results.xlsx
- __MACOSX/Figure5/Fig5 - Panel E_MCF7_S&PacliR/._MCF7_PacliR_master_fluorescence_results.xlsx
- Figure5/Fig5 - Panel E_MCF7_S&PacliR/Experimental List_Disulfiram+chemo_3D.xlsx
- __MACOSX/Figure5/Fig5 - Panel E_MCF7_S&PacliR/._Experimental List_Disulfiram+chemo_3D.xlsx
- Figure5/Fig5 - Panel F_T47D_S&PacliR/Experimental List_Disulfiram+chemo_3D.xlsx
- __MACOSX/Figure5/Fig5 - Panel F_T47D_S&PacliR/._Experimental List_Disulfiram+chemo_3D.xlsx
- Figure5/Fig5 - Panel F_T47D_S&PacliR/T47D_PacliR_master_fluorescence_results.xlsx
- __MACOSX/Figure5/Fig5 - Panel F_T47D_S&PacliR/._T47D_PacliR_master_fluorescence_results.xlsx
- Figure5/Fig5 - Panel A_MCF7_S&DoxoR/Experimental List_Disulfiram+chemo_3D.xlsx
- __MACOSX/Figure5/Fig5 - Panel A_MCF7_S&DoxoR/._Experimental List_Disulfiram+chemo_3D.xlsx
- Figure5/Fig5 - Panel A_MCF7_S&DoxoR/MCF7_DoxoR_master_fluorescence_results.xlsx
- __MACOSX/Figure5/Fig5 - Panel A_MCF7_S&DoxoR/._MCF7_DoxoR_master_fluorescence_results.xlsx
