# Supplementary material for: A novel combination therapy for ER+ breast cancer suppresses drug resistance via an evolutionary double-bind
Source: Mol Syst Biol. 2026 Mar 26;22(7):1070–96. doi: 10.1038/s44320-026-00191-z (PMC13328575; doi:10.1038/s44320-026-00191-z)
Supplement: Supplementary file 6 — Source data Fig. 5 [file 44320_2026_191_MOESM6_ESM.zip › Figure5/Fig5 - Panel C_T47D_S&PacliR/Experimental List_Disulfiram+chemo_3D.xlsx]

## Sheet: 3D validation (drug schemes)
		Cell type
		MCF7		T47D		Patient cells (33B) monoculture patient cells only
		Paclitaxel resistant	Doxorubicin resistant	Paclitaxel resistant	Doxorubicin resistant
Ratios	Treatment
100% (S or R)	Chemo alone	x	x	x	x	x
	Disulfiram alone	x	x	x	x	x
	Pacli + Disulfiram (continuous)	x	x	x	x	x
	Sequential: Chemo --> Disulfiram	x	x	x	#	x
	Sequential: Disulfiram --> Chemo	x	x	x	#	x
	Staggered: Chemo --> Disufiram --> Chemo --> Disulfiram	x	x	x	#	x
	Staggered: Disulfriam --> Chemo --> Disulfiram --> Chemo	x	x	x	#	x
	Layered: Constant chemo + disulfiram	x	x	x	#	-
	Layered: Constant disulfiram + chemo	x	x	x	#	-
75% R/25% S	Chemo alone	x	x	x	x	-
	Disulfiram alone	x	x	x	x	-
	Pacli + Disulfiram (continuous)	x	x	x	x	-
	Sequential: Chemo --> Disulfiram	x	x	x	#	-
	Sequential: Disulfiram --> Chemo	x	x	x	#	-
	Staggered: Chemo --> Disufiram --> Chemo --> Disulfiram	x	x	x	#	-
	Staggered: Disulfriam --> Chemo --> Disulfiram --> Chemo	x	x	x	#	-
	Layered: Constant chemo + disulfiram	x	x	x	#	-
	Layered: Constant disulfiram + chemo	x	x	x	#	-
50% R/50% S	Chemo alone	x	x	x	#	-
	Disulfiram alone	x	x	x	#	-
	Pacli + Disulfiram (continuous)	x	x	x	#	-
	Sequential: Chemo --> Disulfiram	x	x	x	#	-
	Sequential: Disulfiram --> Chemo	x	x	x	#	-
	Staggered: Chemo --> Disufiram --> Chemo --> Disulfiram	x	x	x	#	-
	Staggered: Disulfriam --> Chemo --> Disulfiram --> Chemo	x	x	x	#	-
	Layered: Constant chemo + disulfiram	x	x	x	#	-
	Layered: Constant disulfiram + chemo	x	x	x	#	-
25% R/75% S	Chemo alone	x	x	x	x	-
	Disulfiram alone	x	x	x	x	-
	Pacli + Disulfiram (continuous)	x	x	x	x	-
	Sequential: Chemo --> Disulfiram	x	x	x	#	-
	Sequential: Disulfiram --> Chemo	x	x	x	#	-
	Staggered: Chemo --> Disufiram --> Chemo --> Disulfiram	x	x	x	#	-
	Staggered: Disulfriam --> Chemo --> Disulfiram --> Chemo	x	x	x	#	-
	Layered: Constant chemo + disulfiram	x	x	x	#	-
	Layered: Constant disulfiram + chemo	x	x	x	#	-
NOTE: for the staggered/sequential/layered drugging schemes (only 4 week will be considered)		3 week tx scheme & 4 week tx scheme	3 week tx scheme & 4 week tx scheme	3 week tx scheme & 4 week tx scheme	only 3 week	can not coculture long term
					# = 4 week tx scheme ongoing, to be completed end of May
