# Supplementary material for: A novel combination therapy for ER+ breast cancer suppresses drug resistance via an evolutionary double-bind
Source: Mol Syst Biol. 2026 Mar 26;22(7):1070–96. doi: 10.1038/s44320-026-00191-z (PMC13328575; doi:10.1038/s44320-026-00191-z)
Supplement: Supplementary file 6 — Source data Fig. 5 [file 44320_2026_191_MOESM6_ESM.zip › Figure5/Fig5 - Panel C_T47D_S&PacliR/T47D_PacliR_master_fluorescence_results.xlsx]

## Sheet: Combined_JeffOrder
spheroid area (um^2)	CONTINUOUS TREATMENT
applied drug/concentration:	untreated															Pacli: 5nM															Disulfiram low (1000nM)															Disulfiram med (5000nM)
composition at plating:	100% sensitive			25%R / 75% S			50%R / 50%S			75%R / 25%S			100% resistant			100% sensitive			25%R / 75% S			50%R / 50%S			75%R / 25%S			100% resistant			100% sensitive			25%R / 75% S			50%R / 50%S			75%R / 25%S			100% resistant			100% sensitive			25%R / 75% S
time (days)
D0	877000	870000	884000	821000	850000	841000	838000	840000	784000	764000	729000	768000	756000	780000	767000	910000	862000	889000	851000	830000	841000	809000	838000	819000	844000	802000	807000	758000	728000	791000	868000	899000	883000	878000	861000	879000	845000	835000	833000	819000	806000	824000	772000	753000	761000	848000	868000	915000	866000
D4	341000	340000	345000	314000	382000	296000	274000	285000	248000	239000	234000	269000	210000	286000	217000	349000	347000	364000	451000	361000	322000	318000	916000	370000	279000	288000	266000	245000	221000	264000	318000	314000	395000	280000	274000	299000	271000	302000	256000	225000	245000	252000	210000	237000	237000	388000	310000	400000	380000
D7	413000	425000	421000	403000	432000	370000	325000	353000	314000	338000	263000	306000	210000	272000	219000	428000	398000	399000	429000	372000	348000	316000	333000	368000	392000	277000	298000	247000	222000	257000	388000	387000	436000	346000	348000	365000	320000	341000	304000	269000	260000	272000	212000	225000	228000	443000	365000	445000	398000
D11	583000	585000	577000	526000	564000	495000	438000	454000	407000	359000	339000	376000	235000	285000	245000	433000	394000	418000	474000	431000	384000	338000	382000	405000	341000	330000	338000	267000	253000	285000	518000	534000	533000	459000	610000	464000	427000	421000	409000	331000	316000	328000	218000	232000	232000	519000	495000	548000	526000
D14	653000	724000	697000	645000	688000	611000	553000	572000	535000	477000	446000	482000	269000	306000	266000	416000	399000	414000	467000	460000	424000	430000	479000	499000	417000	406000	409000	312000	292000	321000	647000	654000	671000	589000	586000	601000	522000	531000	513000	415000	376000	407000	241000	246000	239000	617000	614000	646000	599000
D18	829000	1040000	1000000	911000	970000	1040000	822000	816000	808000	712000	652000	688000	318000	360000	309000	392000	407000	422000	643000	629000	614000	656000	666000	706000	579000	568000	585000	406000	387000	426000	936000	952000	913000	815000	1000000	832000	711000	738000	722000	601000	553000	598000	265000	273000	264000	788000	806000	805000	963000
D21	1180000	1150000	1160000	1030000	1060000	1130000	929000	942000	1150000	815000	730000	795000	348000	382000	349000	1090000	892000	1170000	738000	720000	738000	752000	743000	755000	615000	782000	794000	462000	448000	481000	1020000	1030000	952000	905000	1090000	959000	786000	796000	802000	684000	608000	676000	285000	291000	285000	816000	906000	1100000	1010000
D25	1320000	1410000	1420000	1190000	1290000	1100000	1140000	1140000	1190000	1050000	1010000	1050000	412000	466000	424000	1110000	1130000	1360000	950000	963000	1080000	959000	1020000	1010000	896000	875000	902000	667000	648000	695000	1230000	1260000	1230000	1130000	1120000	1150000	1000000	1000000	1020000	870000	824000	883000	327000	334000	332000	995000	1110000	1100000	1110000
D28	1620000	1680000	1700000	1480000	1570000	1300000	1350000	1330000	1510000	1220000	1300000	1240000	463000	495000	475000	1400000	1510000	1370000	1170000	1100000	1030000	1160000	1180000	1160000	1030000	1000000	1040000	770000	768000	804000	1450000	1470000	1430000	1310000	1580000	1310000	1210000	1190000	1190000	904000	1010000	1080000	356000	362000	374000	1200000	1420000	1260000	1240000
RAW Sensitive fluorescence	CONTINUOUS TREATMENT
applied drug/concentration:	untreated															Pacli: 5nM															Disulfiram low (1000nM)															Disulfiram med (5000nM)
composition at plating:	100% sensitive			25%R / 75% S			50%R / 50%S			75%R / 25%S			100% resistant			100% sensitive			25%R / 75% S			50%R / 50%S			75%R / 25%S			100% resistant			100% sensitive			25%R / 75% S			50%R / 50%S			75%R / 25%S			100% resistant			100% sensitive			25%R / 75% S
time (days)
D0	2349574416	2358672016	2361908330	1771072015	1811201807	1748155209	1173559249	1247326567	1177115098	568252592	539067402	575775360	40205251	42848371	41674138	2358886118	2313494733	2336138377	1791901972	1876642442	1829946669	1117445917	1272883834	1152670180	633677922	655849651	567661432	42462241	40867100	44096349	2312309474	2316783489	2334078362	1858208389	1853070707	1931939829	1257342719	1199702265	1209644657	626210511	605804637	612186495	44953232	43710790	43595125	2249121873	2277710041	2353513529	1853100278
D4	2281459120	2254250474	2254141940	2156593224	2589066580	2040134845	1821621616	1928150002	1703456243	1295938063	1280329762	1394872281	6554590	9581482	6955128	2246003625	2222062944	2338306090	2875369230	2405729896	2163730922	1751595193	2022228983	2031092401	1116258433	1225366666	937402607	8600398	7456444	9353423	2102518910	2084790177	2606078886	1934382474	1892361655	2059218955	1817007479	1957270194	1728897322	1325416079	1238254353	1282255216	6793597	8086437	7959184	2565942308	2059444296	2644523549	2572114149
D7	2799885311	2830087162	2746220829	2786890895	2982525070	2561929891	2233190295	2440185267	2172579269	2144227058	1680043303	1928601746	6576583	9001044	7022370	2294642971	2154390124	2190041215	2456792674	2261105682	2138630873	1519221036	1729259112	1666355404	1232669997	877809302	725919146	8385543	7273647	8613398	2582446587	2580552627	2899411081	2404662005	2412535063	2532601987	2211526709	2349171676	2090004258	1772882871	1582581415	1653691301	6980340	7638793	7598958	2946625991	2433094000	2958557369	2744680909
D11	3842931656	3894406948	3885704545	3657403022	3918495289	3443723439	3036891492	3146857872	2830813986	2459207161	2313440869	2532344160	6905627	8705872	7218142	1678937258	1514407509	1627821686	1638222389	1619432211	1366771224	796222899	779743509	865037058	328487859	369449500	288595704	8082650	7571957	8774355	3454958796	3555124989	3554895286	3192274751	4243481606	3230301627	2964863841	2931064980	2843739639	2275968251	2112078297	2221792835	6761203	7361595	7122653	3453262540	3302016496	3608958339	3639446703
D14	4648295685	4824987237	4332448865	4485467347	4782987727	4248385863	3846934799	3970688886	3726023622	3300812708	3080024094	3287222795	7481285	8712182	7538159	1176263641	1028845843	1195767914	955351055	1103961861	699888864	326117253	583408286	416046053	194146530	201181442	201643997	8891522	8097220	9183173	4318583497	4362500771	4478079917	4094242121	4072871469	4178362431	3633297171	3698705091	3567480075	2875370055	2591405415	2812967350	7108557	7306396	6822790	4112617866	4093211105	4281668840	4165262799
D18	6670293357	6917226219	5518344225	6347096161	6748923619	7263419160	5721624757	5675408196	5630351615	4957375752	4525484244	4744103273	7887405	9148862	7829973	711292171	628381235	694876893	503587553	620268805	395394379	305033968	315177114	235095037	100669411	97836240	91999368	10484238	9760192	10980623	6246724675	6356279398	6095885033	5676442415	7002183716	5794419975	4952321673	5141747149	5034099945	4181776573	3839352801	4154750043	7023121	7254903	6819515	5259269078	5375095199	5371273256	6711865878
D21	7763701890	7684097666	7881537330	7209380072	7347876575	7850393033	6466203644	6544169808	7990486818	5668596078	5078267023	5530772442	10262797	11299915	10408466	579741226	465018956	576645500	387635726	273536551	318223270	228128952	134098293	168111599	88223386	90192979	88133970	14370008	14041821	15283554	6818333966	6906300654	6351248036	6291118881	7559240207	6676929109	5476903283	5537376461	5578580759	4756080701	4214963807	4700627573	8934987	9402030	9046282	5444086691	6033779023	7364784481	7016896201
D25	9490992577	9385578268	8793179821	8305949888	9015058106	7653332609	7940768189	7928433271	8242968647	7277292947	7048363795	7301798793	12238832	13966537	12540579	169999419	441309789	479615964	306068414	428609026	303923989	76803564	98963922	129936454	68707118	62378286	61288410	19864020	19427672	20778976	8206841078	8390224501	8187137515	7880605569	7819913410	8011073139	6991206736	6995954906	7104916360	6051183080	5733767340	6148768252	8952852	9215801	9010018	6643309502	7415435627	7312715644	7760101015
D28	11367311523	11153686133	10801074693	10257848275	10927128555	9091488600	9386369638	9287057274	10504084151	8477468583	9049298292	8621291624	13312896	14243661	13640746	402714329	398206048	409757320	271166419	328650732	195823900	64491784	82449092	116394025	58563155	33328315	52712521	23370100	23514450	24825045	9669854401	9836139456	9553610422	9136449048	11003842567	9157784680	8434942397	8271793570	8318141610	6293550193	7014451812	7499897147	10748024	10703543	10929851	8010949963	9443178727	8411898230	8617884024
RAW Resistant fluorescence	CONTINUOUS TREATMENT
applied drug/concentration:	untreated															Pacli: 5nM															Disulfiram low (1000nM)															Disulfiram med (5000nM)
composition at plating:	100% sensitive			25%R / 75% S			50%R / 50%S			75%R / 25%S			100% resistant			100% sensitive			25%R / 75% S			50%R / 50%S			75%R / 25%S			100% resistant			100% sensitive			25%R / 75% S			50%R / 50%S			75%R / 25%S			100% resistant			100% sensitive			25%R / 75% S
time (days)
D0	22518213	21916810	22215890	617156980	592169767	594253801	1133654763	1220802949	1143442501	1662145523	1573411983	1755739805	2226560456	2197485089	2212144706	23218408	21911645	22487695	611954991	602833538	663121472	1176808794	1267937195	1206619836	1969937885	1838486742	1856811946	2190991830	2134555528	2194661507	21884974	23016455	22215170	628577162	643164533	650865661	1268229090	1285277576	1258409972	1903490566	1875314628	1853694489	2216315078	2164166326	2228879308	21123326	21897006	23114110	663330222
D4	7160594	6997221	6924631	1256249801	1304934897	1235408001	1714017715	1752523462	1589823999	1591098633	1544757355	1782025718	1361324110	1852233755	1410094003	7429337	7229822	7546159	1606715436	1562003487	1532063707	1847514957	1947663097	2229774073	1874027186	1909332792	1760987857	1591378288	1438644970	1696766712	7021839	6486064	8513245	1143755582	1144738741	1199968931	1631843674	1899746586	1600538861	1537034672	1634377563	1694196649	1360169575	1532427575	1538263047	8483523	6561747	8856737	1361519028
D7	8415819	8425257	8126357	1671677715	1743411090	1555972156	1976621056	2099828291	1921043164	2195199981	1729135968	1996702722	1379009912	1783595299	1435906951	9199899	8369707	8394210	2353559496	2131038923	1925551998	2011683439	2090620673	2440540522	2691307988	1895677834	1922206878	1625891512	1444863417	1683419423	8204023	7904795	8885177	1368689380	1366610245	1406547051	1874434743	2131284311	1846838842	1812182905	1730998802	1811984908	1372128552	1465118251	1486119340	9112548	7573190	9323424	1700919086
D11	11345683	11483971	11421058	1930788696	2165414579	1777430166	2489517659	2463797994	2150583941	2260290622	2139198911	2375938149	1545469229	1873856307	1619956089	9912627	8943282	9652699	2763027066	2509004676	2352439042	2315542967	2488106069	2779497925	2357617662	2269507653	2327940933	1766655999	1672538116	1880980518	11015440	11090428	10992609	1398528757	1968755312	1432176773	2257095652	2386110365	2181873495	2172934676	2110919078	2125065884	1420038707	1519151604	1520173960	10366678	10346097	11676584	2017326869
D14	14059493	14402342	13281687	2035234272	2320059961	1810955969	2605670100	2693899585	2322720494	2692050409	2560256862	2768678439	1763546063	2017089124	1765234546	10051631	9565538	10000257	3183432602	3098343419	2880648505	2956968396	3262016751	3425518855	2886877129	2812390603	2834833403	2058336718	1938370036	2115538161	13754249	13583461	13785872	1346644044	1498317249	1350722903	2327700419	2568094707	2305795446	2540179002	2323235236	2428173731	1567641966	1609655306	1557012731	12584905	12984061	13756451	1857728806
D18	19394452	19870180	16960663	2148054113	2477370823	2542007528	3121484857	3078031344	2767854484	3260553797	3006046720	3257345585	2091789597	2362696201	2045126363	9864462	10097789	10621136	4443208421	4316713995	4244366110	4551943272	4576879696	4891746502	4018611989	3939045738	4059584054	2690335897	2568921907	2814770248	19129582	19456124	18594461	1228792216	1934377641	1111227355	2284055307	2713251511	2386409042	2953273625	3058419593	3002715673	1747258079	1787495395	1736368471	15894342	16820304	16937926	2086279021
D21	27425116	26228063	29794289	1858511930	2337009569	2391046772	2996637039	3125023196	3704966988	3318172762	2961392134	3278114527	2293109761	2527780829	2307925661	32289023	26552864	35129524	5102886543	4974019221	4956632298	5197179153	5127795922	5218303374	4269654400	5438509594	5510312802	3059134626	2965959198	3180948031	25388583	25135648	23072377	1216743892	1966126699	1056719407	2234808160	2540843735	2320888293	2955517444	2956346075	2914019162	1882069174	1919321159	1879285902	20271429	23003445	27909864	1730877542
D25	34528924	34253171	34499675	1831558211	2334213595	1778485458	3098127879	3316784244	2922736915	3467180957	3657454548	3784641639	2724812879	3080138862	2817627814	29979366	30804333	37486084	6594126755	6671834992	7536132177	6669557222	7101651840	7046878434	6229579355	6091344164	6270433045	4423964788	4291959450	4601141504	30906783	30576196	28764890	1223479568	1466697650	1088886287	2347621379	2790040700	2497346648	3181464435	3435677783	3196556650	2145599525	2193452224	2163091630	23915076	26730114	26957086	1348233145
D28	42045573	40610862	41843958	1874453897	2373992814	1723031683	3129554919	3034853775	3102969085	3837004027	3875979113	4104395482	3064710525	3274766611	3155517434	37471646	40418309	37565838	8106445717	7592059540	7168886284	8062135330	8193262632	8040725020	7133621748	6966616348	7234177679	5106136206	5083597737	5323309557	37073411	37527656	34369771	1181547974	1967159003	1070770329	2399577995	2906145003	2562600308	2967121129	3402718466	3444449049	2316012901	2350669785	2433277299	30081055	37708616	32471511	1264228297
[truncated: 341 more columns]

## Sheet: Ordering
T47D (Pacli)	MCF7 (Doxo)	MCF7 (Pacli)	Combined Naming Schema
Continuous: Untreated	Continuous: Untreated	Continuous: Untreated	Continuous: Untreated
Continuous: Pacli: 5nM	Continuous: Doxo: 25nM	Continuous: Pacli: 5nM	Continuous: Chemo
Continuous: Disulfiram low (1000nM)	Continuous: Disulfiram low (50nM)	Continuous: Disulfiram low (50nM)	Continuous: Disulfiram (low)
Continuous: Disulfiram med (5000nM)	Continuous: Disulfiram med (150nM)	Continuous: Disulfiram med (100nM)	Continuous: Disulfiram (medium)
Continuous: Disulfiram high (10000nM)	Continuous: Disulfiram high (500nM)	Continuous: Disulfiram high (150nM)	Continuous: Disulfiram (high)
Continuous: Combo: Pacli + Disulfiram low	Continuous: Combo: Doxo + Disulfiram low	Continuous: Combo: Pacli + Disulfiram low	Continuous: Disulfiram (low) + Chemo
Continuous: Combo: Pacli + Disulfiram med	Continuous: Combo: Doxo + Disulfiram med	Continuous: Combo: Pacli + Disulfiram med	Continuous: Disulfiram (medium) + Chemo
Continuous: Combo: Pacli + Disulfiram high	Continuous: Combo: Doxo + Disulfiram high	Continuous: Combo: Pacli + Disulfiram high	Continuous: Disulfiram (high) + Chemo
Sequential: Pacli --> Dis Low	Sequential: Doxo --> Dis Low	Sequential: Pacli --> Dis Low	Sequential: Chemo > Disulfiram (low)
Sequential: Pacli --> Dis Med	Sequential: Doxo --> Dis Med	Sequential: Pacli --> Dis Med	Sequential: Chemo > Disulfiram (medium)
Sequential: Pacli --> Dis High	Sequential: Doxo --> Dis High	Sequential: Pacli --> Dis High	Sequential: Chemo > Disulfiram (high)
Sequential: Dis Low --> Pacli	Sequential: Dis Low --> Doxo	Sequential: Dis Low --> Pacli	Sequential: Disulfiram (low) > Chemo
Sequential: Dis Med --> Pacli	Sequential: Dis Med --> Doxo	Sequential: Dis Med --> Pacli	Sequential: Disulfiram (medium) > Chemo
Sequential: Dis high --> Pacli	Sequential: Dis high --> Doxo	Sequential: Dis high --> Pacli	Sequential: Disulfiram (high) > Chemo
Layered: Constant Pacli/Dis low	Layered: Constant Doxo/Dis low	Layered: Constant Pacli/Dis low	Layered: Continuous Chemo + Disulfiram (low)
Layered: Constant Pacli/Dis med	Layered: Constant Doxo/Dis med	Layered: Constant Pacli/Dis med	Layered: Continuous Chemo + Disulfiram (medium)
Layered: Constant Pacli/Dis high	Layered: Constant Doxo/Dis high	Layered: Constant Pacli/Dis high	Layered: Continuous Chemo + Disulfiram (high)
Layered: Constant Dis low/Pacli	Layered: Constant Dis low/Doxo	Layered: Constant Dis low/Pacli	Layered: Continuous Disulfiram (low) + Chemo
Layered: Constant Dis med/Pacli	Layered: Constant Dis med/Doxo	Layered: Constant Dis med/Pacli	Layered: Continuous Disulfiram (medium) + Chemo
Layered: Constant Dis high/Pacli	Layered: Constant Dis high/Doxo	Layered: Constant Dis high/Pacli	Layered: Continuous Disulfiram (high) + Chemo
Staggered: chemo --> dis low --> chemo --> dis low	Staggered: chemo --> dis low --> chemo --> dis low	Staggered: chemo --> dis low --> chemo --> dis low	Staggered: Chemo > Disulfiram > Chemo > Disulfiram (low)
Staggered: chemo --> dis med --> chemo --> dis med	Staggered: chemo --> dis med --> chemo --> dis med	Staggered: chemo --> dis med --> chemo --> dis med	Staggered: Chemo > Disulfiram > Chemo > Disulfiram (medium)
Staggered: chemo --> dis high --> chemo --> dis high	Staggered: chemo --> dis high --> chemo --> dis high	Staggered: chemo --> dis high --> chemo --> dis high	Staggered: Chemo > Disulfiram > Chemo > Disulfiram (high)
Staggered: dis low --> chemo --> dis low --> chemo	Staggered: dis low --> chemo --> dis low --> chemo	Staggered: dis low --> chemo --> dis low --> chemo	Staggered: Disulfiram > Chemo > Disulfiram > Chemo (low)
Staggered: dis med --> chemo --> dis med --> chemo	Staggered: dis med --> chemo --> dis med --> chemo	Staggered: dis med --> chemo --> dis med --> chemo	Staggered: Disulfiram > Chemo > Disulfiram > Chemo (medium)
Staggered: dis high --> chemo --> dis high --> chemo	Staggered: dis high --> chemo --> dis high --> chemo	Staggered: dis high --> chemo --> dis high --> chemo	Staggered: Disulfiram > Chemo > Disulfiram > Chemo (high)
