# Supplementary material for: A novel combination therapy for ER+ breast cancer suppresses drug resistance via an evolutionary double-bind
Source: Mol Syst Biol. 2026 Mar 26;22(7):1070–96. doi: 10.1038/s44320-026-00191-z (PMC13328575; doi:10.1038/s44320-026-00191-z)
Supplement: Supplementary file 6 — Source data Fig. 5 [file 44320_2026_191_MOESM6_ESM.zip › Figure5/Fig5 - Panel B_MCF7_S&PacliR/MCF7_PacliR_master_fluorescence_results.xlsx]

## Sheet: Combined_JeffOrder
spheroid area (um^2)	CONTINUOUS TREATMENT
applied drug/concentration:	untreated															Pacli: 5nM															Disulfiram low (50nM)															Disulfiram med (100nM)
composition at plating:	100% sensitive			25%R / 75% S			50%R / 50%S			75%R / 25%S			100% resistant			100% sensitive			25%R / 75% S			50%R / 50%S			75%R / 25%S			100% resistant			100% sensitive			25%R / 75% S			50%R / 50%S			75%R / 25%S			100% resistant			100% sensitive			25%R / 75% S
time (days)
D0	433000	388000	451000	466000	486000	437000	536000	502000	446000	585000	503000	518000	535000	553000	528000	482000	495000	488000	518000	445000	493000	494000	480000	483000	475000	528000	497000	530000	512000	560000	520000	417000	423000	396000	451000	407000	342000	501000	474000	470000	520000	420000	518000	544000	555000	442000	442000	484000	468000
D4	888000	893000	916000	949000	840000	855000	882000	768000	770000	827000	843000	821000	596000	743000	734000	826000	808000	824000	918000	780000	901000	841000	797000	829000	748000	909000	760000	712000	642000	720000	1000000	883000	765000	763000	785000	797000	669000	771000	710000	758000	715000	646000	716000	648000	751000	820000	748000	802000	679000
D7	1330000	1310000	1390000	1300000	1200000	1190000	1140000	1120000	1050000	1140000	1080000	1070000	852000	958000	1040000	1130000	1010000	1220000	1210000	1060000	1140000	1050000	1120000	1120000	1040000	1100000	933000	876000	871000	897000	1180000	1030000	1060000	962000	994000	956000	822000	881000	803000	962000	907000	911000	861000	885000	921000	928000	807000	879000	788000
D11	1810000	1920000	2040000	2000000	1920000	1790000	1650000	1580000	1560000	1470000	1550000	1560000	1160000	1410000	1440000	1440000	1590000	1620000	1660000	1570000	1630000	1360000	1390000	1500000	1270000	1420000	1220000	1380000	1190000	1180000	1750000	1660000	1660000	1440000	1500000	1500000	1230000	1240000	1200000	1150000	1100000	1130000	1010000	1100000	1110000	952000	806000	991000	824000
D14	2240000	2370000	2320000	2410000	2380000	2310000	2110000	2010000	1970000	1730000	1750000	1780000	1320000	1630000	1630000	1710000	1740000	1850000	1990000	1960000	2010000	1670000	1720000	1790000	1480000	1770000	1470000	1460000	1370000	1530000	2040000	2110000	2060000	1910000	1950000	1840000	1620000	1550000	1420000	1310000	1270000	1300000	1120000	1200000	1080000	1070000	884000	986000	834000
D18	2750000	3080000	2980000	3120000	3340000	3020000	2690000	2660000	2650000	2300000	2230000	2280000	1710000	2020000	1970000	1990000	2250000	2390000	2510000	2630000	2410000	2220000	2350000	2310000	1920000	2180000	1950000	1910000	1690000	1720000	2690000	2970000	2900000	3070000	2860000	2810000	2390000	2330000	2250000	1730000	1770000	1790000	1440000	1420000	1420000	1130000	859000	1070000	1000000
D21	3270000	3420000	3410000	3530000	3920000	3430000	3190000	3250000	3190000	2650000	2730000	2620000	2010000	2180000	2330000	2140000	2410000	2560000	2890000	2910000	2740000	2410000	2630000	2640000	2210000	2490000	2180000	2060000	1820000	1960000	3120000	3420000	3390000	3580000	3340000	3400000	2760000	2800000	2760000	2090000	2040000	2140000	1640000	1580000	1590000	1430000	1050000	1190000	1190000
D25	3650000	3850000	3810000	4070000	4250000	3800000	3650000	3650000	3530000	3130000	3110000	3150000	2080000	2500000	2440000	2340000	2620000	2740000	3270000	3200000	3040000	2860000	3090000	2950000	2520000	2800000	2410000	2410000	2140000	2370000	3550000	3850000	3880000	4140000	4000000	3930000	3400000	3520000	3530000	2610000	2640000	2820000	1970000	1820000	1890000	2070000	1630000	1690000	1470000
D28	3920000	4150000	4010000	4440000	4520000	4130000	4030000	4020000	3880000	3440000	3450000	3560000	2130000	2450000	2700000	2480000	2700000	2980000	3570000	3260000	3270000	3120000	3370000	3280000	2680000	3120000	2590000	2660000	2440000	2530000	3720000	4210000	4280000	4500000	4290000	4340000	3950000	3950000	3980000	3040000	3140000	3190000	2220000	2130000	2120000	2500000	2280000	2160000	1840000
RAW Sensitive fluorescence	CONTINUOUS TREATMENT
applied drug/concentration:	untreated															Pacli: 5nM															Disulfiram low (50nM)															Disulfiram med (100nM)
composition at plating:	100% sensitive			25%R / 75% S			50%R / 50%S			75%R / 25%S			100% resistant			100% sensitive			25%R / 75% S			50%R / 50%S			75%R / 25%S			100% resistant			100% sensitive			25%R / 75% S			50%R / 50%S			75%R / 25%S			100% resistant			100% sensitive			25%R / 75% S
time (days)
D0	795559987	827694490	824990331	1139391715	1186997612	1237208209	727319626	858446821	727465380	395312822	424523022	417221637	39684759	40884536	38432673	895800354	862546334	829806002	1153703204	1168593050	1187237932	810644547	830510364	803916220	425326513	491930401	384197436	40630881	39136215	42530176	897863645	860697775	855919245	1101134393	1079110268	1003034555	780064432	815109848	783196494	397469183	411874904	409452170	40399720	43136762	44685063	905562934	805335347	922234044	1021194852
D4	2944058819	3047428658	3050212564	3843951963	3756145346	3806103466	2710973938	2770806601	2515043381	1534844880	1755672795	1646706598	41190261	52634789	50516099	2965046826	2914022741	2843250570	3651831004	3439750692	3718940552	2744953291	2743805015	2683613408	1582140402	1876986866	1409255956	53431523	47550037	53129092	3283617260	2990137316	2937135685	3354162900	3406697555	3262416221	2487054261	2693674141	2598054447	1514793587	1553411652	1534132808	55623658	49737474	59466995	3064851536	2598142405	2963055642	2700420001
D7	5358292086	5468598764	5698406605	6733469869	6388966919	6324182409	4930882487	4922688129	4634515072	3186622656	3413373079	3292714376	61978950	70046097	74254102	4784494348	4494594114	4775156724	5771471792	5425257945	5827103368	4561974824	4434942910	4429815673	2971135625	3427945385	2520173623	68147409	67960364	68222453	4835282202	4435471520	4663234020	5026556357	5152296276	5086548265	3898950730	3816353084	3705241109	2673961231	2589385961	2904044687	70086361	72136729	75554839	4205403518	3432787024	3795149690	3628071875
D11	9492937112	9705019453	10116720883	11800292557	11341257194	10755730661	8731585880	8405040309	8438780458	6142133678	6378715816	6306485550	81534007	99715249	97123886	6982666206	6995344589	7190360123	9031155197	8938566290	9054640260	6833372136	6999047933	7210180069	5149447536	5923612252	4457502102	107965587	91213362	87400103	8193506814	7872223879	8162030447	8349360970	8624358659	8698222020	6405203344	6125296970	6001374722	4343843477	4155158334	4829149396	79812062	87568708	88498899	5175548987	4070417082	4723693772	4450147531
D14	12658476277	12972110443	12962478337	14813953403	14823666538	14598692949	11941875247	11194873562	11185866313	8320981411	8306458327	8459872317	93817833	116515258	115142622	8598368201	8577070325	8981298910	11391986602	11221240065	11576603538	8937722749	9395192112	9356099883	6625275982	7878441312	5946827577	113461955	106109549	116154090	10833045230	10984365997	11233752027	11459307412	11593676315	11344803872	8980246737	8420084712	8008643623	5802291725	5540746182	6396776809	89377080	96333795	85749638	5869375747	4660284310	5125042501	4800457452
D18	17125143519	18271938572	18299872045	20363925007	21834982113	19893320068	17325319326	16541371306	16529136908	13828013560	12992564321	13250738703	115898914	135596557	130597892	10911257916	11711823895	12257767531	15435192992	15925589024	15187482500	13009045332	13939146545	13673313177	10247551996	11738132031	9198552439	143830220	126019969	123704660	15826120667	17491297014	17363398827	19723017552	18389029304	18173334285	15017336443	14364835222	14248847462	9665562617	9674801717	10268508429	114198821	111878341	112324241	6758534256	4943540279	5791944508	5973997809
D21	20656616353	20846759641	21352561721	23545316371	26395663487	23098688432	20686223309	20687713714	20406782269	16300506510	16389569428	15938713800	105172460	114028196	111664245	11953617420	13058570542	14008635689	17757381938	18049617103	17509710225	14744294819	16377050071	16103968276	12403658863	14386464529	11048461888	136236619	115417428	123569334	18959364111	21073849774	20942367174	23410508376	22093892678	22418616202	18209003331	18042172403	18105444085	12317936545	11995329715	13134993076	107346155	106724446	103949393	8619917618	6122801348	6666129704	7268525699
D25	23252796604	24230955884	24242266622	27212446425	29077450495	25755148964	24411327587	23915423176	23491049661	20000588524	19449127387	19876547397	99820553	123057069	106837994	13371200907	14656991158	15893743336	20752079758	20235434458	19866329426	17891119894	19788139936	18450260332	15208784129	17277674507	13129705523	148333029	124626928	138425988	22224669880	24607839038	24657747250	27811618343	26759382903	26425775477	22853266602	23284604976	23629967583	16543969134	16429988745	17989360509	122764229	118774797	116842886	12437972400	9210754347	9373377531	9283295412
D28	25357204851	26322648580	25788649372	29937736421	31102075796	28166305079	27001223396	26586693134	26082615830	22777425343	22190696405	22689854421	135286961	155933092	170933852	14046905928	15758064803	17446796102	22779353310	21070781331	21288423891	19914109758	21734444617	20877039809	16901631623	19222505909	14838805491	188334767	171375460	172558611	23792165407	27188526312	27349920268	30529841737	28998910512	29476745990	26746382864	26473159687	26975319045	19531223767	20174842672	20709801349	164239225	159501008	156794027	15605363802	13388528430	12443988521	11624210230
RAW Resistant fluorescence	CONTINUOUS TREATMENT
applied drug/concentration:	untreated															Pacli: 5nM															Disulfiram low (50nM)															Disulfiram med (100nM)
composition at plating:	100% sensitive			25%R / 75% S			50%R / 50%S			75%R / 25%S			100% resistant			100% sensitive			25%R / 75% S			50%R / 50%S			75%R / 25%S			100% resistant			100% sensitive			25%R / 75% S			50%R / 50%S			75%R / 25%S			100% resistant			100% sensitive			25%R / 75% S
time (days)
D0	17900196	15731072	19031000	449650023	474976959	509573528	941407427	916492755	860391953	1339516281	1261751375	1187731597	686068117	714596826	736362696	21602815	21951751	21444767	499029431	470266390	455289305	878313059	818192796	921109806	1315351075	1385322654	1278774520	742789241	747728236	726877314	22700894	17817438	18286136	432359781	439790780	426860878	848907776	950269919	933980836	1244529455	1350941476	1215625675	752431945	826380343	802117244	18777460	18903967	20755368	500161752
D4	40116426	39804612	40229522	589997519	576525550	603322219	1185397954	1230752922	1141476953	1800367882	1682826069	1688944209	1008996655	1075342362	1078418513	37614660	36937549	37239570	628072607	559202008	581415495	1164224931	1097523626	1240976891	1846586899	1953081009	1755870190	1060283807	1035523555	1020426064	45549799	39852647	33978185	583784009	554038216	517629696	1131762227	1226342366	1188404309	1704249306	1759598328	1655890441	1100375832	1181030731	1176776786	36650974	33888315	35807632	583508944
D7	56347603	55601261	60305693	591809012	581687259	593176241	1253280027	1314410294	1188578126	1906203674	1820567499	1860364049	1124250883	1329118580	1316350500	48316293	44109124	53726221	625341079	548729963	568302018	1241104350	1164365844	1328564145	2097007298	2220765057	1937563888	1252603408	1141116092	1147684851	50666887	44982316	46331865	589072535	532044376	481349624	1197935534	1258474678	1193382885	1800002085	1852998353	1701299423	1205731308	1342659484	1368331570	39079951	35461202	38598644	491168170
D11	80681690	83835910	90079367	599361066	580104371	568068448	1351045073	1447107245	1245835928	2107693622	2154049053	2190670234	1417772515	1867810486	1816903471	64518281	72931388	72386601	613466310	514407634	555306352	1226298370	1167469069	1359155810	2158720865	2414106309	2092786133	1656881486	1488427872	1501621526	77643569	74672737	73561066	568418500	498195165	435360913	1099748252	1158901370	1120130764	1619019779	1657645906	1548099399	1274541901	1492519059	1498249660	40444451	34910456	43272167	280512329
D14	92321689	97946350	94787880	640035730	629682473	608336706	1424182573	1554109976	1364388692	2092181742	2236697059	2352423815	1662388676	2268012450	2187485473	74615849	80494729	81268184	657021696	558049486	599583894	1337424413	1279900144	1478605409	2323925772	2656080143	2348815566	2094257352	1890432981	1859650864	86344784	93881764	90377108	647904522	553971559	471071745	1160089010	1231676104	1113086610	1619128186	1665947314	1572850797	1429568584	1669660319	1629938099	43965483	38387819	42941473	230164187
D18	109739658	122447747	116888657	691084558	702031437	614796030	1758500654	2001876366	1650071178	2816136512	3156727656	3183055514	2756992828	3824540607	3459093596	85527237	100117157	103976619	810089354	639116591	656543558	1630828882	1593158514	1800406724	2652133893	3213026979	3024233478	3520078422	3111947399	3072160437	107155264	124531976	120889122	700905840	587214528	494358856	1361766798	1461110786	1272992272	1730618628	1822444207	1767024282	2022622413	2190178898	2253895219	44044608	35236836	45120279	157635912
D21	116057082	121178598	119019707	622806446	636365885	546932961	1616356849	1912423103	1539934042	2553244624	3086953855	3088249385	3246182813	4340733011	4023913959	84401124	99495810	103059158	862208091	617900729	643307040	1647457525	1669330984	1851618104	2743381554	3428173794	3237710899	4364896457	3826852087	3831111826	113925373	130403543	129364804	684675545	574086573	486625770	1400932283	1580864343	1311777881	1782489078	1895884499	1874123543	2601122936	2631781561	2846821224	53655707	42506848	48355309	146258161
D25	121142803	126908952	125578524	596706634	576506687	516231414	1617370830	1911736247	1473654142	2630506658	3348041792	3326888753	4577676465	5927607462	5457540076	88268353	103868294	106253970	982481527	654245516	665599296	1832165322	1853666034	2042355428	3075561233	3891415995	3737110846	6102603586	5362806921	5492042080	121550863	134840205	137845555	676573719	565798743	478705056	1464091206	1813294042	1347607257	2036097873	2220475310	2097038955	3893439713	3744113304	4220356701	75230475	66062220	68508650	139539249
D28	124239943	130276017	126271826	579717274	537994622	488981538	1503856741	1887532176	1377360639	2576802334	3380391629	3413762608	5515894424	7129429809	6541156233	91753131	103947108	113012225	1077715919	684342306	705633832	1911659167	2024800097	2237839127	3237997710	4264925192	4098301080	7333913941	6608047658	6825947029	121185306	140311986	144930023	634476357	539877903	444532306	1487765831	1864365820	1341335125	2172773632	2447950695	2210888659	5010832687	4792868522	5536383543	87784179	88687892	84642745	144743156
[truncated: 341 more columns]

## Sheet: Ordering
T47D (Pacli)	MCF7 (Doxo)	MCF7 (Pacli)	Combined Naming Schema
Continuous: Untreated	Continuous: Untreated	Continuous: Untreated	Continuous: Untreated
Continuous: Pacli: 5nM	Continuous: Doxo: 25nM	Continuous: Pacli: 5nM	Continuous: Chemo
Continuous: Disulfiram low (1000nM)	Continuous: Disulfiram low (50nM)	Continuous: Disulfiram low (50nM)	Continuous: Disulfiram (low)
Continuous: Disulfiram med (5000nM)	Continuous: Disulfiram med (150nM)	Continuous: Disulfiram med (100nM)	Continuous: Disulfiram (medium)
Continuous: Disulfiram high (10000nM)	Continuous: Disulfiram high (500nM)	Continuous: Disulfiram high (150nM)	Continuous: Disulfiram (high)
Continuous: Combo: Pacli + Disulfiram low	Continuous: Combo: Doxo + Disulfiram low	Continuous: Combo: Pacli + Disulfiram low	Continuous: Disulfiram (low) + Chemo
Continuous: Combo: Pacli + Disulfiram med	Continuous: Combo: Doxo + Disulfiram med	Continuous: Combo: Pacli + Disulfiram med	Continuous: Disulfiram (medium) + Chemo
Continuous: Combo: Pacli + Disulfiram high	Continuous: Combo: Doxo + Disulfiram high	Continuous: Combo: Pacli + Disulfiram high	Continuous: Disulfiram (high) + Chemo
Sequential: Pacli --> Dis Low	Sequential: Doxo --> Dis Low	Sequential: Pacli --> Dis Low	Sequential: Chemo > Disulfiram (low)
Sequential: Pacli --> Dis Med	Sequential: Doxo --> Dis Med	Sequential: Pacli --> Dis Med	Sequential: Chemo > Disulfiram (medium)
Sequential: Pacli --> Dis High	Sequential: Doxo --> Dis High	Sequential: Pacli --> Dis High	Sequential: Chemo > Disulfiram (high)
Sequential: Dis Low --> Pacli	Sequential: Dis Low --> Doxo	Sequential: Dis Low --> Pacli	Sequential: Disulfiram (low) > Chemo
Sequential: Dis Med --> Pacli	Sequential: Dis Med --> Doxo	Sequential: Dis Med --> Pacli	Sequential: Disulfiram (medium) > Chemo
Sequential: Dis high --> Pacli	Sequential: Dis high --> Doxo	Sequential: Dis high --> Pacli	Sequential: Disulfiram (high) > Chemo
Layered: Constant Pacli/Dis low	Layered: Constant Doxo/Dis low	Layered: Constant Pacli/Dis low	Layered: Continuous Chemo + Disulfiram (low)
Layered: Constant Pacli/Dis med	Layered: Constant Doxo/Dis med	Layered: Constant Pacli/Dis med	Layered: Continuous Chemo + Disulfiram (medium)
Layered: Constant Pacli/Dis high	Layered: Constant Doxo/Dis high	Layered: Constant Pacli/Dis high	Layered: Continuous Chemo + Disulfiram (high)
Layered: Constant Dis low/Pacli	Layered: Constant Dis low/Doxo	Layered: Constant Dis low/Pacli	Layered: Continuous Disulfiram (low) + Chemo
Layered: Constant Dis med/Pacli	Layered: Constant Dis med/Doxo	Layered: Constant Dis med/Pacli	Layered: Continuous Disulfiram (medium) + Chemo
Layered: Constant Dis high/Pacli	Layered: Constant Dis high/Doxo	Layered: Constant Dis high/Pacli	Layered: Continuous Disulfiram (high) + Chemo
Staggered: chemo --> dis low --> chemo --> dis low	Staggered: chemo --> dis low --> chemo --> dis low	Staggered: chemo --> dis low --> chemo --> dis low	Staggered: Chemo > Disulfiram > Chemo > Disulfiram (low)
Staggered: chemo --> dis med --> chemo --> dis med	Staggered: chemo --> dis med --> chemo --> dis med	Staggered: chemo --> dis med --> chemo --> dis med	Staggered: Chemo > Disulfiram > Chemo > Disulfiram (medium)
Staggered: chemo --> dis high --> chemo --> dis high	Staggered: chemo --> dis high --> chemo --> dis high	Staggered: chemo --> dis high --> chemo --> dis high	Staggered: Chemo > Disulfiram > Chemo > Disulfiram (high)
Staggered: dis low --> chemo --> dis low --> chemo	Staggered: dis low --> chemo --> dis low --> chemo	Staggered: dis low --> chemo --> dis low --> chemo	Staggered: Disulfiram > Chemo > Disulfiram > Chemo (low)
Staggered: dis med --> chemo --> dis med --> chemo	Staggered: dis med --> chemo --> dis med --> chemo	Staggered: dis med --> chemo --> dis med --> chemo	Staggered: Disulfiram > Chemo > Disulfiram > Chemo (medium)
Staggered: dis high --> chemo --> dis high --> chemo	Staggered: dis high --> chemo --> dis high --> chemo	Staggered: dis high --> chemo --> dis high --> chemo	Staggered: Disulfiram > Chemo > Disulfiram > Chemo (high)
