# Supplementary material for: A novel combination therapy for ER+ breast cancer suppresses drug resistance via an evolutionary double-bind
Source: Mol Syst Biol. 2026 Mar 26;22(7):1070–96. doi: 10.1038/s44320-026-00191-z (PMC13328575; doi:10.1038/s44320-026-00191-z)
Supplement: Supplementary file 6 — Source data Fig. 5 [file 44320_2026_191_MOESM6_ESM.zip › Figure5/Fig5 - Panel D_MCF7_S&DoxoR /MCF7_DoxoR_master_fluorescence_results.xlsx]

## Sheet: Combined_JeffOrder
spheroid area (um^2)	CONTINUOUS TREATMENT
applied drug/concentration:	untreated															Doxo: 25nM															Disulfiram low (50nM)															Disulfiram med (150nM)
composition at plating:	100% sensitive			25%R / 75% S			50%R / 50%S			75%R / 25%S			100% resistant			100% sensitive			25%R / 75% S			50%R / 50%S			75%R / 25%S			100% resistant			100% sensitive			25%R / 75% S			50%R / 50%S			75%R / 25%S			100% resistant			100% sensitive			25%R / 75% S
time (days)
D0	264000	310000	281000	289000	285000	345000	1410000	1460000	1490000	264000	310000	281000	1410000	1460000	1490000	289000	285000	345000	1350000	1470000	1330000	335000	280000	298000	1360000	1480000	1410000	1360000	1480000	1410000	335000	280000	298000	274000	309000	208000	1350000	1370000	1450000	290000	281000	289000	1350000	1470000	1330000	290000	281000	289000	1360000
D4	655000	671000	585000	598000	624000	670000	1180000	1160000	1330000	655000	671000	585000	1180000	1160000	1330000	598000	624000	670000	1200000	1190000	1160000	612000	598000	485000	1160000	1200000	1220000	1160000	1200000	1220000	612000	598000	485000	622000	559000	470000	1090000	1110000	1210000	570000	645000	655000	1200000	1190000	1160000	570000	645000	655000	1250000
D7	1150000	1100000	1040000	946000	973000	955000	1480000	1450000	1560000	1150000	1100000	1040000	1480000	1450000	1560000	946000	973000	955000	1340000	1470000	1390000	1100000	1090000	945000	1370000	1380000	1520000	1370000	1380000	1520000	1100000	1090000	945000	761000	731000	742000	1070000	1010000	1250000	925000	1060000	989000	1340000	1470000	1390000	925000	1060000	989000	1300000
D11	1520000	1440000	1500000	1130000	1220000	1250000	1690000	1710000	1780000	1520000	1440000	1500000	1690000	1710000	1780000	1130000	1220000	1250000	1530000	1550000	1540000	1500000	1390000	1200000	1630000	1660000	1710000	1630000	1660000	1710000	1500000	1390000	1200000	793000	848000	791000	1020000	919000	1050000	1170000	1290000	1030000	1530000	1550000	1540000	1170000	1290000	1030000	1570000
D14	1980000	2080000	2180000	1510000	1400000	1640000	1900000	1830000	1840000	1980000	2080000	2180000	1900000	1830000	1840000	1510000	1400000	1640000	1500000	1470000	1410000	2140000	2090000	1920000	1820000	1830000	1740000	1820000	1830000	1740000	2140000	2090000	1920000	785000	989000	836000	918000	810000	897000	1660000	1780000	1580000	1500000	1470000	1410000	1660000	1780000	1580000	1550000
D18	2360000	2500000	2540000	1590000	1660000	1820000	2030000	2080000	2110000	2360000	2500000	2540000	2030000	2080000	2110000	1590000	1660000	1820000	1540000	1520000	1410000	2700000	2620000	2490000	1780000	2030000	1910000	1780000	2030000	1910000	2700000	2620000	2490000	859000	1060000	855000	806000	799000	849000	2100000	2230000	2100000	1540000	1520000	1410000	2100000	2230000	2100000	1530000
D21	2970000	3010000	3070000	1810000	1770000	2020000	2120000	2210000	2110000	2970000	3010000	3070000	2120000	2210000	2110000	1810000	1770000	2020000	1530000	1470000	1330000	3220000	3300000	3310000	1900000	2070000	1910000	1900000	2070000	1910000	3220000	3300000	3310000	1030000	1360000	1060000	788000	762000	808000	2670000	2890000	2740000	1530000	1470000	1330000	2670000	2890000	2740000	1460000
D25	3380000	3630000	3570000	1780000	1890000	2010000	2200000	2160000	2350000	3380000	3630000	3570000	2200000	2160000	2350000	1780000	1890000	2010000	1540000	1530000	1400000	3750000	3850000	3830000	1970000	2150000	2130000	1970000	2150000	2130000	3750000	3850000	3830000	1380000	1900000	1550000	763000	729000	779000	3200000	3500000	3380000	1540000	1530000	1400000	3200000	3500000	3380000	1450000
D28	3580000	3900000	3860000	1740000	1830000	1980000	2380000	2310000	2300000	3580000	3900000	3860000	2380000	2310000	2300000	1740000	1830000	1980000	1560000	1660000	1510000	3890000	4230000	4060000	2160000	2290000	2360000	2160000	2290000	2360000	3890000	4230000	4060000	1850000	2560000	2150000	759000	709000	776000	3400000	3960000	3730000	1560000	1660000	1510000	3400000	3960000	3730000	1520000
RAW Sensitive fluorescence	CONTINUOUS TREATMENT
applied drug/concentration:	untreated															Doxo: 25nM															Disulfiram low (50nM)															Disulfiram med (150nM)
composition at plating:	100% sensitive			25%R / 75% S			50%R / 50%S			75%R / 25%S			100% resistant			100% sensitive			25%R / 75% S			50%R / 50%S			75%R / 25%S			100% resistant			100% sensitive			25%R / 75% S			50%R / 50%S			75%R / 25%S			100% resistant			100% sensitive			25%R / 75% S
time (days)
D0	828742267	944447300	858937554	1240971102	1264556180	1211539625	941592048	911207276	849110311	504050220	493529783	508392078	49343845	51811704	51724487	801345179	883350908	939202078	1274176096	1193896596	1331788296	895075049	875974228	825317828	477605420	467851233	521201878	50037886	55127329	51558354	933782954	837347310	890989542	1241173567	1234666569	1171423651	905018736	946804655	900809664	483760701	457483105	473536145	51092412	56222631	50614044	837267706	844927314	903857701	1268137848
D4	1762600879	1928656538	1752068993	2377472219	2360667596	2335335335	1790931346	1773091187	1656101679	962233191	969536839	967236748	40336886	39625254	45789062	1726459897	1770824099	1875024665	2283350467	2288014568	2472477527	1789241157	1662736629	1543394948	895218420	858913150	988650533	40922639	42487606	42556656	1878408946	1802563745	1758317879	2350837988	2407058144	2324648446	1740278775	1734810008	1745167764	888729588	841772802	852386018	44496067	44262543	43197096	1760106699	1823137062	1842919889	2386181434
D7	4016367184	4229059776	3923286765	5577049088	5588144270	5211489788	4524955101	4532675736	4340728766	2744489629	2692419137	2732525261	50739083	49333291	52306854	3577976894	3655267485	3801314127	4970208604	4918540770	5326285631	4449801755	4094598149	3815482978	2504576913	2405163514	2610565604	50265417	50052078	55114228	4134746456	4075880763	3865693501	5311115190	5433585297	5363280441	4407324999	4329506564	4208784330	2408359778	2353921145	2310819101	50839625	56399637	53063247	3609237618	3892803106	3861814974	5058963038
D11	5920052462	5972558844	5900333412	8086628375	8060427020	7525192772	6972827172	6773779272	6624380337	4539018904	4450358241	4481624286	58465305	59531991	62168798	4624049265	4674243091	4981678309	6815753904	6656480072	7080380865	6190664274	5934768087	5484854336	3768029187	3531240697	3845505218	61549387	61665944	63181848	5980927320	5765447751	5337231912	7183141605	7335313011	7586178598	5935067829	6218435736	5860426054	3568933784	3574770660	3415451003	59415570	60319922	60274378	4838884784	5127385095	4712080145	6234116212
D14	9882104297	9714963643	9943721185	11280198458	10647659449	10261646122	9434215964	9806206396	9230085238	6561962405	6594613465	6592757492	62154374	60531014	58846143	6504694195	6027766852	6708276977	8559530562	8188027376	9184920867	7744588047	7358383028	6709645797	4887714780	4626124424	5073990918	67815027	66984537	62980941	9859263028	9321364050	8630680756	9406136671	9949076220	10268293924	8272589447	8320102134	7956823698	5276370950	5111450898	4927789994	58286837	56713422	54374095	7521058361	7687241166	7130467137	7727966958
D18	11963787680	12071387705	11931186383	12410233759	11899775626	11408926497	10636376891	10745638492	10248896408	7483610322	7442860240	7307019341	70985481	72080966	71564720	7007123468	6649191794	7440369256	9138356113	8770752830	9946724566	8444958803	7905827257	7126130460	5243589780	5080954935	5536083921	67158529	76675726	70767049	12814904725	12234574539	11572862453	10577757513	11304933975	11654177906	9377541979	9426316056	8974104269	5972110216	5850604948	5551287240	60747943	59428415	54696929	9495803236	10192147576	9517375148	8630480757
D21	15135298233	15463753837	15981536121	15801031129	14410071188	13931089616	13817467834	13294288876	12807903880	9190286379	9345342777	9252270764	71797031	73568584	68118087	7550186887	7103067233	8345770177	10647326350	10136561630	10981253917	9645358626	8771562947	8270809966	5756030519	5769540346	6320313860	71081032	76805350	69212004	16660681908	16459083828	16204115619	13670984675	13893001653	15017841967	12207207554	12293873832	11452625989	7810636641	7717329447	7356360336	58420535	56357031	50034249	12903425658	14293416144	13616791956	10874629695
D25	18599267096	19632883750	19868566845	19349756390	17800002972	16631061606	17424879865	18149174495	15792182382	12437820648	12334446253	12808423219	76356346	74972760	79206463	7538307585	7194680183	8158303825	12163994052	11827126128	12571435563	11242570857	9836843500	9303594901	6329097856	6151184899	6957940578	75662560	81784096	80046145	20961766397	20687188573	20422509356	18395648913	18929683433	19341312543	16756139369	16473305444	15642337313	11020442008	11311818658	10578096836	61093835	60293785	54351643	16842009376	18524736141	17837925649	14837696711
D28	20865731579	22184073042	22441166691	22020270277	20658853142	19965744797	20792910507	21325875522	19613011377	15832225497	15434273996	15625593756	77844740	75144865	71781453	7245247303	6891130024	7913855849	12472293647	11990844128	12274721026	11394432422	10191435512	9412422861	6053880513	5925342947	6650677615	81723834	85238241	86008295	22876115280	23596448566	22785173854	22324273310	23139275854	22695345370	20477744752	20674534203	19730005297	14470731206	15191215713	14234833367	61519013	65244575	58454551	19205068116	22033525714	20832548461	19202493831
RAW Resistant fluorescence	CONTINUOUS TREATMENT
applied drug/concentration:	untreated															Doxo: 25nM															Disulfiram low (50nM)															Disulfiram med (150nM)
composition at plating:	100% sensitive			25%R / 75% S			50%R / 50%S			75%R / 25%S			100% resistant			100% sensitive			25%R / 75% S			50%R / 50%S			75%R / 25%S			100% resistant			100% sensitive			25%R / 75% S			50%R / 50%S			75%R / 25%S			100% resistant			100% sensitive			25%R / 75% S
time (days)
D0	12008744	14184992	12889804	499648756	579852455	521184368	1007385777	1178917630	1048895887	1507351061	1530030085	1591749504	1796958055	1838010583	1976125131	13762060	13360642	16475815	598545766	551530537	548743340	850167922	1060696686	983386474	1698944878	1770017308	1610723442	1736605578	1903496307	1822387345	15774276	12961905	13916910	523171133	499456295	548180504	1015381736	1081085213	1015232293	1658434263	1701566471	1692235749	1754974194	1838412678	1717789925	12988535	12605022	12944751	546096346
D4	33971054	34211711	30079123	549192969	602745661	526633780	1146833175	1296005665	1169729383	1807582867	1798765768	1879885952	2112577628	2188889713	2440999203	33014884	35555870	37745885	600556048	605739686	609406813	970800263	1178376016	1103081426	1959464450	2007917537	1921223077	2144325077	2276136449	2214127070	32611073	31954568	25182841	573082702	555564626	596944182	1137039203	1182506708	1135387116	1899112549	1936830862	1912431217	2073754565	2189347217	2111933688	29757284	34714933	34959788	581969475
D7	54817187	51707328	50014932	579372002	635877279	518084909	1197754935	1288734939	1223171435	2023398948	1994568326	2109265654	2819063752	2919446215	3158084087	47511159	50399524	48373092	586970485	592686405	592577637	1027221687	1260654461	1154440231	2326233090	2382634839	2237414617	2880085114	2960738925	2924619756	53579622	54375576	46376664	569808379	546870503	518952690	1165926662	1214356938	1200760894	2188689988	2193092879	2226595831	2546953451	2785124801	2659467208	43964979	52949888	48298243	532343762
D11	69709068	65191483	70649462	578841777	603641244	497392721	1203995164	1308661293	1252564130	2105061532	2130425808	2199022561	3408930238	3494709406	3758899389	53569812	61020874	61733239	584203723	586049174	553952155	1027224777	1274830352	1176145823	2425772110	2524398924	2340127873	3432396193	3563042769	3568584446	69440824	66872878	56951297	565491359	505467040	479217285	1131892316	1156005383	1179087126	2249427017	2200178759	2276604373	2883868337	3143145124	2913333303	53217948	62331820	48117115	441953629
D14	91098793	94949962	101248342	618739414	608359116	510990322	1266604518	1394421938	1302206744	2395191081	2345825182	2412841069	4474505033	4407730711	4738621873	71425893	70765891	84070731	597024086	596035429	567280169	1008048760	1274896145	1241262904	2555149953	2710217848	2465999837	4254987770	4452296311	4445142488	95772576	101001628	92735626	568075625	519659035	481327708	1171935629	1168157204	1199332381	2296729530	2262307277	2392589923	3085260680	3429036534	3115748866	73038444	85282125	74923630	389465697
D18	99028019	104619005	107641508	601717875	616511848	505519867	1235302287	1388470057	1254472549	2399381658	2322778021	2340987327	4621221121	4596773694	4925235423	74185124	82652888	90246442	593129827	575407319	563666540	1000215985	1266401021	1213739065	2595275902	2784807627	2469709379	4442767720	4871775618	4787339844	115959606	119474289	114381673	569784716	531326686	490583119	1157458839	1136130593	1190130483	2293494288	2262867155	2402288999	2997237415	3322908267	3049191516	89982680	103097415	96796644	379141601
D21	121300847	122992463	126761971	606135924	591897642	478301122	1220261916	1348082334	1223801566	2322620123	2273683730	2248530303	4985248671	5161821551	5371651541	87217444	91928035	104966070	571284262	546413705	509325475	991757003	1249161422	1210286818	2569676519	2833814094	2440088539	5008942350	5523638311	5499962119	134406554	148598042	150128269	576702197	509855789	468868993	1199813551	1165590201	1193749282	2155376966	2250768244	2408336168	2982604308	3238786924	2887134606	113457779	133078358	126277790	344671674
D25	138187987	149224940	146975452	589127850	594657833	476684513	1230708407	1372263905	1253333746	2429386616	2437962740	2375464405	5582708284	5772286606	5883222551	87413124	101878981	107464749	557351727	550432959	482541167	981749659	1201289720	1202814764	2587206547	2911312532	2434886612	5587245570	6375789686	6500178650	153437605	169797485	168388780	590115029	512316244	453377389	1285678371	1163712668	1238952194	2150291423	2335950389	2502956217	3116019583	3469648252	2974931360	133753191	156465377	151324284	331549361
D28	151449453	163209167	162035155	555837105	551453506	457764259	1172586482	1293850970	1261662287	2505135168	2546164857	2398891717	6328576624	6714287148	6613972490	85606441	101733612	109904591	520807582	522573231	438449454	980583514	1257296184	1184273283	2615753474	2920508315	2418659915	6243942983	7280663601	7625205282	158501633	184146988	175421529	566218047	486349353	412808746	1316752984	1162555763	1241737914	2161841146	2490392521	2563620361	3413546301	3904433513	3258946367	139828443	175376440	163644060	321442042
	840751011	958632292	871827358	1740619858	1844408635	1732723993	1948977825	2090124906	1898006198	2011401281	2023559868	2100141582	1846301900	1889822287	2027849618
	1796571933	1962868249	1782148116	2926665188	2963413257	2861969115	2937764521	3069096852	2825831062	2769816058	2768302607	2847122700	2152914514	2228514967	2486788265
	4071184371	4280767104	3973301697	6156421090	6224021549	5729574697	5722710036	5821410675	5563900201	4767888577	4686987463	4841790915	2869802835	2968779506	3210390941
	5989761530	6037750327	5970982874	8665470152	8664068264	8022585493	8176822336	8082440565	7876944467	6644080436	6580784049	6680646847	3467395543	3554241397	3821068187
	9973203090	9809913605	10044969527	11898937872	11256018565	10772636444	10700820482	11200628334	10532291982	8957153486	8940438647	9005598561	4536659407	4468261725	4797468016
	12062815699	12176006710	12038827891	13011951634	12516287474	11914446364	11871679178	12134108549	11503368957	9882991980	9765638261	9648006668	4692206602	4668854660	4996800143
	15256599080	15586746300	16108298092	16407167053	15001968830	14409390738	15037729750	14642371210	14031705446	11512906502	11619026507	11500801067	5057045702	5235390135	5439769628
	18737455083	19782108690	20015542297	19938884240	18394660805	17107746119	18655588272	19521438400	17045516128	14867207264	14772408993	15183887624	5659064630	5847259366	5962429014
	21017181032	22347282209	22603201846	22576107382	21210306648	20423509056	21965496989	22619726492	20874673664	18337360665	17980438853	18024485473	6406421364	6789432013	6685753943
[truncated: 341 more columns]

## Sheet: Dosing
		Chemo (nM)					Disulfiram (nM)
	MCF7 (Doxo)	Week 1	Week 2	Week 3	Week 4		Week 1	Week 2	Week 3	Week 4		Total Chemo dose	Total Disulfiram
	Continuous: Untreated	0	0	0	0		0	0	0	0		0	0		1
	Continuous: Doxo: 25nM	25	25	25	25		0	0	0	0		100	0		2
	Continuous: Disulfiram low (50nM)	0	0	0	0		50	50	50	50		0	200		3
	Continuous: Disulfiram med (150nM)	0	0	0	0		150	150	150	150		0	600		4
	Continuous: Disulfiram high (500nM)	0	0	0	0		500	500	500	500		0	2000		5
	Continuous: Combo: Doxo + Disulfiram low	25	25	25	25		50	50	50	50		100	200		6
	Continuous: Combo: Doxo + Disulfiram med	25	25	25	25		150	150	150	150		100	600		7
	Continuous: Combo: Doxo + Disulfiram high	25	25	25	25		500	500	500	500		100	2000	*	8
	Sequential: Doxo --> Dis Low	25	25	0	0		0	0	50	50	?	50	100		9
	Sequential: Doxo --> Dis Med	25	25	0	0		0	0	150	150	?	50	300		10
x	Sequential: Doxo --> Dis High	25	25	0	0		0	0	500	500	?	50	1000	*	11
	Sequential: Dis Low --> Doxo	0	0	25	25		50	50	0	0	?	50	100		12
	Sequential: Dis Med --> Doxo	0	0	25	25		150	150	0	0	?	50	300		13
x	Sequential: Dis high --> Doxo	0	0	25	25		500	500	0	0	?	50	1000	*	14
	Layered: Constant Doxo/Dis low	25	25	25	25		50	50	0	0	?	100	100		15
	Layered: Constant Doxo/Dis med	25	25	25	25		150	150	0	0	?	100	300		16
	Layered: Constant Doxo/Dis high	25	25	25	25		500	500	0	0	?	100	1000		17
	Layered: Constant Dis low/Doxo	25	25	0	0		50	50	50	50	?	50	200		18
	Layered: Constant Dis med/Doxo	25	25	0	0		150	150	150	150	?	50	600		19
	Layered: Constant Dis high/Doxo	25	25	0	0		500	500	500	500	?	50	2000		20
	Staggered: chemo --> dis low --> chemo --> dis low	25	0	25	0		0	50	0	50	?	50	100		21
	Staggered: chemo --> dis med --> chemo --> dis med	25	0	25	0		0	150	0	150	?	50	300		22
x	Staggered: chemo --> dis high --> chemo --> dis high	25	0	25	0		0	500	0	500		50	1000	*	23
	Staggered: dis low --> chemo --> dis low --> chemo	0	25	0	25		50	0	50	0		50	100		24
	Staggered: dis med --> chemo --> dis med --> chemo	0	25	0	25		150	0	150	0		50	300		25
x	Staggered: dis high --> chemo --> dis high --> chemo	0	25	0	25		500	0	500	0		50	1000	*	26

## Sheet: Monoculture_all treatments
spheroid area (um^2)	CONTINUOUS TREATMENT																																																SEQUENTIAL TREATMENT
applied drug/concentration:	untreated						Doxo: 25nM						Disulfiram low (50nM)						Disulfiram med (150nM)						Disulfiram high (500nM)						Combo: Doxo + Disulfiram low						Combo: Doxo + Disulfiram med						Combo: Doxo + Disulfiram high						Sequential: Doxo --> Dis Low
composition at plating:	100% sensitive			100% resistant			100% sensitive			100% resistant			100% sensitive			100% resistant			100% sensitive			100% resistant			100% sensitive			100% resistant			100% sensitive			100% resistant			100% sensitive			100% resistant			100% sensitive			100% resistant			100% sensitive
time (days)
D0	264000	310000	281000	1410000	1460000	1490000	289000	285000	345000	1360000	1480000	1410000	335000	280000	298000	1350000	1470000	1330000	290000	281000	289000	1350000	1370000	1450000	274000	309000	208000	1340000	1440000	1370000	276000	283000	307000	1360000	1300000	1320000	356000	270000	311000	1260000	1430000	1400000	288000	300000	269000	1400000	1260000	1260000	263000
D4	655000	671000	585000	1180000	1160000	1330000	598000	624000	670000	1160000	1200000	1220000	612000	598000	485000	1200000	1190000	1160000	570000	645000	655000	1090000	1110000	1210000	622000	559000	470000	1080000	1140000	1160000	572000	603000	633000	1250000	1080000	1110000	687000	555000	554000	1110000	1110000	1180000	528000	546000	444000	1120000	1140000	970000	580000
D7	1150000	1100000	1040000	1480000	1450000	1560000	946000	973000	955000	1370000	1380000	1520000	1100000	1090000	945000	1340000	1470000	1390000	925000	1060000	989000	1070000	1010000	1250000	761000	731000	742000	994000	1080000	1030000	786000	914000	889000	1300000	1330000	1260000	837000	744000	737000	1020000	1100000	995000	586000	601000	517000	1030000	983000	889000	900000
D11	1520000	1440000	1500000	1690000	1710000	1780000	1130000	1220000	1250000	1630000	1660000	1710000	1500000	1390000	1200000	1530000	1550000	1540000	1170000	1290000	1030000	1020000	919000	1050000	793000	848000	791000	825000	850000	851000	986000	1150000	1100000	1570000	1480000	1420000	885000	814000	879000	900000	968000	880000	537000	457000	504000	743000	707000	704000	1010000
D14	1980000	2080000	2180000	1900000	1830000	1840000	1510000	1400000	1640000	1820000	1830000	1740000	2140000	2090000	1920000	1500000	1470000	1410000	1660000	1780000	1580000	918000	810000	897000	785000	989000	836000	743000	758000	766000	1160000	1280000	1260000	1550000	1540000	1460000	640000	758000	838000	782000	752000	759000	402000	437000	455000	719000	587000	556000	1390000
D18	2360000	2500000	2540000	2030000	2080000	2110000	1590000	1660000	1820000	1780000	2030000	1910000	2700000	2620000	2490000	1540000	1520000	1410000	2100000	2230000	2100000	806000	799000	849000	859000	1060000	855000	659000	719000	741000	1260000	1410000	1470000	1530000	1430000	1420000	543000	700000	875000	741000	719000	716000	381000	402000	401000	724000	613000	153000	1480000
D21	2970000	3010000	3070000	2120000	2210000	2110000	1810000	1770000	2020000	1900000	2070000	1910000	3220000	3300000	3310000	1530000	1470000	1330000	2670000	2890000	2740000	788000	762000	808000	1030000	1360000	1060000	626000	701000	718000	1230000	1370000	1470000	1460000	1380000	1440000	479000	606000	797000	713000	691000	657000	322000	317000	355000	653000	522000	172000	1650000
D25	3380000	3630000	3570000	2200000	2160000	2350000	1780000	1890000	2010000	1970000	2150000	2130000	3750000	3850000	3830000	1540000	1530000	1400000	3200000	3500000	3380000	763000	729000	779000	1380000	1900000	1550000	623000	673000	694000	1230000	1250000	1330000	1450000	1380000	1360000	501000	542000	626000	690000	662000	625000	326000	272000	323000	506000	279000	150000	1580000
D28	3580000	3900000	3860000	2380000	2310000	2300000	1740000	1830000	1980000	2160000	2290000	2360000	3890000	4230000	4060000	1560000	1660000	1510000	3400000	3960000	3730000	759000	709000	776000	1850000	2560000	2150000	604000	653000	680000	1160000	1210000	1250000	1520000	1400000	1340000	555000	518000	611000	675000	659000	618000	326000	180000	303000	582000	619000	350000	1600000
RAW Sensitive fluorescence	CONTINUOUS TREATMENT																																																SEQUENTIAL TREATMENT
applied drug/concentration:	untreated						Doxo: 25nM						Disulfiram low (50nM)						Disulfiram med (150nM)						Disulfiram high (500nM)						Combo: Doxo + Disulfiram low						Combo: Doxo + Disulfiram med						Combo: Doxo + Disulfiram high						Sequential: Doxo --> Dis Low
composition at plating:	100% sensitive			100% resistant			100% sensitive			100% resistant			100% sensitive			100% resistant			100% sensitive			100% resistant			100% sensitive			100% resistant			100% sensitive			100% resistant			100% sensitive			100% resistant			100% sensitive			100% resistant			100% sensitive
time (days)
D0	828742267	944447300	858937554	49343845	51811704	51724487	801345179	883350908	939202078	50037886	55127329	51558354	933782954	837347310	890989542	51092412	56222631	50614044	837267706	844927314	903857701	53167366	54595811	56511912	847674298	880307601	846699756	52878251	57156619	54251013	832223420	868682158	877961598	54955168	51975598	53535067	902527467	835312592	893201250	50422743	57907477	56346519	807870483	855672491	822065324	56278979	50590074	49955292	832925927
D4	1762600879	1928656538	1752068993	40336886	39625254	45789062	1726459897	1770824099	1875024665	40922639	42487606	42556656	1878408946	1802563745	1758317879	44496067	44262543	43197096	1760106699	1823137062	1842919889	41732887	42501006	45908100	1696520373	1692311990	1672442732	41118779	44386849	44496314	1709441666	1707430086	1791752799	49891116	42339126	43609930	1871224886	1648921291	1762803967	44167524	43978537	45909857	1584619889	1655151732	1575749345	43943159	44621172	37504695	1672431438
D7	4016367184	4229059776	3923286765	50739083	49333291	52306854	3577976894	3655267485	3801314127	50265417	50052078	55114228	4134746456	4075880763	3865693501	50839625	56399637	53063247	3609237618	3892803106	3861814974	42357622	40167898	50054832	2846773174	3004896686	2875210168	40770679	44203707	41512689	3191516570	3335121319	3404353844	53310247	55193215	52069387	3054340951	2812122978	2991675999	42502628	46176469	40418971	2313751706	2287688677	2223273139	42659951	40174817	35595685	3406992209
D11	5920052462	5972558844	5900333412	58465305	59531991	62168798	4624049265	4674243091	4981678309	61549387	61665944	63181848	5980927320	5765447751	5337231912	59415570	60319922	60274378	4838884784	5127385095	4712080145	41003224	36716026	42013696	3168127708	3393471417	3199560659	32805013	34242684	34085396	3893982001	4060211011	4211524057	65194163	61010879	58687879	3248942027	3188354166	3446320197	36814865	40447619	35393065	2176237155	2167083284	2230151181	29944305	28146553	27635999	4196825589
D14	9882104297	9714963643	9943721185	62154374	60531014	58846143	6504694195	6027766852	6708276977	67815027	66984537	62980941	9859263028	9321364050	8630680756	58286837	56713422	54374095	7521058361	7687241166	7130467137	37615220	32556429	35985396	3728628724	4166004412	3603117558	30276532	30978269	31356390	4843870395	4925267190	5026416730	63819144	64321019	60501679	2866250047	2992232020	3538759910	32572959	31603586	31017070	1681463864	1936553357	1938583932	29376900	23409761	21678362	5497792591
D18	11963787680	12071387705	11931186383	70985481	72080966	71564720	7007123468	6649191794	7440369256	67158529	76675726	70767049	12814904725	12234574539	11572862453	60747943	59428415	54696929	9495803236	10192147576	9517375148	33588234	33025371	34847282	4001423338	4695607584	3738340366	26995547	29809401	30857485	5117970244	5150018355	5488442642	64416983	59937948	59770629	2477244798	2707410373	3417422402	31221803	30737447	29500304	1365342493	1594944143	1604578218	29673571	24446627	6153182	6120785170
D21	15135298233	15463753837	15981536121	71797031	73568584	68118087	7550186887	7103067233	8345770177	71081032	76805350	69212004	16660681908	16459083828	16204115619	58420535	56357031	50034249	12903425658	14293416144	13616791956	32583029	30993972	32926028	4745528445	5903720678	4425335610	25174277	28613187	29336308	4902426666	5044272663	5313472924	59593479	56516270	59031996	1747350020	2156509669	2740523259	29743349	29099259	26655479	919789508	1061971167	1125908348	25713998	19906157	6543173	6512885935
D25	18599267096	19632883750	19868566845	76356346	74972760	79206463	7538307585	7194680183	8158303825	75662560	81784096	80046145	20961766397	20687188573	20422509356	61093835	60293785	54351643	16842009376	18524736141	17837925649	33025544	30779842	32936436	6257865684	8439680866	6046225813	25906803	28437005	29399385	4443954817	4531411628	4944160214	61108563	58695718	57570310	1214011450	1614558334	2018755948	29924807	28979784	26213661	614068598	664573414	830569218	20179463	11064718	5778214	6325569802
D28	20865731579	22184073042	22441166691	77844740	75144865	71781453	7245247303	6891130024	7913855849	81723834	85238241	86008295	22876115280	23596448566	22785173854	61519013	65244575	58454551	19205068116	22033525714	20832548461	33119399	30064059	33369327	8669508132	11908397233	8604209416	25228808	27837698	29165237	4038267163	4147240750	4470758485	65353954	60109071	57251489	891666923	1292909677	1621848968	29638023	29186036	26034530	465623995	305413333	658081197	22835723	24037846	13221403	6308642038
RAW Resistant fluorescence	CONTINUOUS TREATMENT																																																SEQUENTIAL TREATMENT
applied drug/concentration:	untreated						Doxo: 25nM						Disulfiram low (50nM)						Disulfiram med (150nM)						Disulfiram high (500nM)						Combo: Doxo + Disulfiram low						Combo: Doxo + Disulfiram med						Combo: Doxo + Disulfiram high						Sequential: Doxo --> Dis Low
composition at plating:	100% sensitive			100% resistant			100% sensitive			100% resistant			100% sensitive			100% resistant			100% sensitive			100% resistant			100% sensitive			100% resistant			100% sensitive			100% resistant			100% sensitive			100% resistant			100% sensitive			100% resistant			100% sensitive
time (days)
D0	12008744	14184992	12889804	1796958055	1838010583	1976125131	13762060	13360642	16475815	1736605578	1903496307	1822387345	15774276	12961905	13916910	1754974194	1838412678	1717789925	12988535	12605022	12944751	1700969104	1741970835	1905650038	11841840	14023101	8764961	1836016702	1860183884	1738250318	12000333	12273354	13358373	1859665421	1686683466	1687955908	15980233	11921823	13919177	1767602188	1835324214	1786064933	12845536	13334051	11647615	1810370711	1724388380	1675076997	11962050
D4	33971054	34211711	30079123	2112577628	2188889713	2440999203	33014884	35555870	37745885	2144325077	2276136449	2214127070	32611073	31954568	25182841	2073754565	2189347217	2111933688	29757284	34714933	34959788	2033958954	2047173460	2168808113	32201323	29653814	23920689	1976109092	1989082818	1855131242	28950974	31863834	32933336	2348055377	2198777013	2081383136	36457841	29835198	28870818	1968576434	2060089705	2035564512	26965303	28445937	22160405	1887916141	1828510878	1740245466	31504743
D7	54817187	51707328	50014932	2819063752	2919446215	3158084087	47511159	50399524	48373092	2880085114	2960738925	2924619756	53579622	54375576	46376664	2546953451	2785124801	2659467208	43964979	52949888	48298243	1788338958	1845550052	1936159251	36335195	35690131	36323458	1344372309	1351977933	1258986529	36432710	44912105	42424891	2880242487	2679686643	2552091850	40426542	38315377	35513721	1532678571	1603066431	1555123718	27308724	29211600	24139360	1188051140	1146340878	1201019439	44629112
D11	69709068	65191483	70649462	3408930238	3494709406	3758899389	53569812	61020874	61733239	3432396193	3563042769	3568584446	69440824	66872878	56951297	2883868337	3143145124	2913333303	53217948	62331820	48117115	1487404616	1507856544	1564856844	35763957	40979139	37426621	913132660	919320198	871713075	44999789	56556024	52662859	3244142092	2924929059	2863446710	41395381	40112044	42479630	1194551548	1225673751	1175910874	24739447	20715007	22832062	731546274	738709656	798867451	47903813
D14	91098793	94949962	101248342	4474505033	4407730711	4738621873	71425893	70765891	84070731	4254987770	4452296311	4445142488	95772576	101001628	92735626	3085260680	3429036534	3115748866	73038444	85282125	74923630	1083172140	1098329277	1127672699	33968013	47286445	39155792	534957478	541040451	505326784	54948663	64872131	62471357	3347781119	3049966967	3013455633	29643852	37887886	40166948	764391997	777973398	754837008	18823640	20109753	20782111	402352060	371750632	366745410	69559341
D18	99028019	104619005	107641508	4621221121	4596773694	4925235423	74185124	82652888	90246442	4442767720	4871775618	4787339844	115959606	119474289	114381673	2997237415	3322908267	3049191516	89982680	103097415	96796644	815328889	865765767	880893831	36168735	48867111	38839134	340300018	342688957	352043601	56262625	69689288	72020147	3385093944	2995732935	2931612756	24007389	34273189	42059520	536257443	542289738	554084377	18020403	18193114	17933101	261554679	233983781	79536112	69758083
D21	121300847	122992463	126761971	4985248671	5161821551	5371651541	87217444	91928035	104966070	5008942350	5523638311	5499962119	134406554	148598042	150128269	2982604308	3238786924	2887134606	113457779	133078358	126277790	550556388	605748147	595730605	44466749	64709422	50192256	216167950	194740082	255011891	56571143	70949365	75759395	3176532685	2991548611	2737449882	23226498	31607800	40828394	344988789	322770222	387817371	16425634	15630608	17358804	143975043	121741451	50182699	80225279
D25	138187987	149224940	146975452	5582708284	5772286606	5883222551	87413124	101878981	107464749	5587245570	6375789686	6500178650	153437605	169797485	168388780	3116019583	3469648252	2974931360	133753191	156465377	151324284	364551400	455586863	420908692	60735839	90776313	75732806	151593246	130493871	228848957	58597353	66854801	70382082	3042348922	2928408705	2603635212	26446919	30273694	33764110	233505409	223129205	277526381	18212143	14401608	16979969	75842380	35720694	22481993	78625377
D28	151449453	163209167	162035155	6328576624	6714287148	6613972490	85606441	101733612	109904591	6243942983	7280663601	7625205282	158501633	184146988	175421529	3413546301	3904433513	3258946367	139828443	175376440	163644060	285713350	397004907	333834511	81118100	122726436	106839477	118502832	109843110	222712331	56302739	65803197	67576624	2957991200	2877419004	2535290142	30968220	30149458	34582222	185139951	169968305	222702003	18794237	10015528	16834895	62651258	56355874	34916470	80016967
Sensitive norm to 100% Resist D0 (subtract resist background)	CONTINUOUS TREATMENT																																																SEQUENTIAL TREATMENT
applied drug/concentration:	untreated						Doxo: 25nM						Disulfiram low (50nM)						Disulfiram med (150nM)						Disulfiram high (500nM)						Combo: Doxo + Disulfiram low						Combo: Doxo + Disulfiram med						Combo: Doxo + Disulfiram high						Sequential: Doxo --> Dis Low
composition at plating:	100% sensitive			100% resistant			100% sensitive			100% resistant			100% sensitive			100% resistant			100% sensitive			100% resistant			100% sensitive			100% resistant			100% sensitive			100% resistant			100% sensitive			100% resistant			100% sensitive			100% resistant			100% sensitive
time (days)
D0	7.76421e+08	8.92126e+08	8.06616e+08				7.49024e+08	8.3103e+08	8.86881e+08				8.81462e+08	7.85026e+08	8.38668e+08				7.84947e+08	7.92606e+08	8.51537e+08				7.95353e+08	8.27986e+08	7.94379e+08				7.79902e+08	8.16361e+08	8.2564e+08				8.50206e+08	7.82991e+08	8.4088e+08				7.55549e+08	8.03351e+08	7.69744e+08				7.80605e+08
D4	1.71028e+09	1.87634e+09	1.69975e+09				1.67414e+09	1.7185e+09	1.8227e+09				1.82609e+09	1.75024e+09	1.706e+09				1.70779e+09	1.77082e+09	1.7906e+09				1.6442e+09	1.63999e+09	1.62012e+09				1.65712e+09	1.65511e+09	1.73943e+09				1.8189e+09	1.5966e+09	1.71048e+09				1.5323e+09	1.60283e+09	1.52343e+09				1.62011e+09
D7	3.96405e+09	4.17674e+09	3.87097e+09				3.52566e+09	3.60295e+09	3.74899e+09				4.08243e+09	4.02356e+09	3.81337e+09				3.55692e+09	3.84048e+09	3.80949e+09				2.79445e+09	2.95258e+09	2.82289e+09				3.1392e+09	3.2828e+09	3.35203e+09				3.00202e+09	2.7598e+09	2.93935e+09				2.26143e+09	2.23537e+09	2.17095e+09				3.35467e+09
D11	5.86773e+09	5.92024e+09	5.84801e+09				4.57173e+09	4.62192e+09	4.92936e+09				5.92861e+09	5.71313e+09	5.28491e+09				4.78656e+09	5.07506e+09	4.65976e+09				3.11581e+09	3.34115e+09	3.14724e+09				3.84166e+09	4.00789e+09	4.1592e+09				3.19662e+09	3.13603e+09	3.394e+09				2.12392e+09	2.11476e+09	2.17783e+09				4.1445e+09
D14	9.82978e+09	9.66264e+09	9.8914e+09				6.45237e+09	5.97545e+09	6.65596e+09				9.80694e+09	9.26904e+09	8.57836e+09				7.46874e+09	7.63492e+09	7.07815e+09				3.67631e+09	4.11368e+09	3.5508e+09				4.79155e+09	4.87295e+09	4.9741e+09				2.81393e+09	2.93991e+09	3.48644e+09				1.62914e+09	1.88423e+09	1.88626e+09				5.44547e+09
D18	1.19115e+10	1.20191e+10	1.18789e+10				6.9548e+09	6.59687e+09	7.38805e+09				1.27626e+10	1.21823e+10	1.15205e+10				9.44348e+09	1.01398e+10	9.46505e+09				3.9491e+09	4.64329e+09	3.68602e+09				5.06565e+09	5.0977e+09	5.43612e+09				2.42492e+09	2.65509e+09	3.3651e+09				1.31302e+09	1.54262e+09	1.55226e+09				6.06846e+09
D21	1.5083e+10	1.54114e+10	1.59292e+10				7.49787e+09	7.05075e+09	8.29345e+09				1.66084e+10	1.64068e+10	1.61518e+10				1.28511e+10	1.42411e+10	1.35645e+10				4.69321e+09	5.8514e+09	4.37301e+09				4.85011e+09	4.99195e+09	5.26115e+09				1.69503e+09	2.10419e+09	2.6882e+09				8.67468e+08	1.00965e+09	1.07359e+09				6.46056e+09
D25	1.85469e+10	1.95806e+10	1.98162e+10				7.48599e+09	7.14236e+09	8.10598e+09				2.09094e+10	2.06349e+10	2.03702e+10				1.67897e+10	1.84724e+10	1.77856e+10				6.20554e+09	8.38736e+09	5.9939e+09				4.39163e+09	4.47909e+09	4.89184e+09				1.16169e+09	1.56224e+09	1.96643e+09				5.61747e+08	6.12252e+08	7.78248e+08				6.27325e+09
D28	2.08134e+10	2.21318e+10	2.23888e+10				7.19293e+09	6.83881e+09	7.86153e+09				2.28238e+10	2.35441e+10	2.27329e+10				1.91527e+10	2.19812e+10	2.07802e+10				8.61719e+09	1.18561e+10	8.55189e+09				3.98595e+09	4.09492e+09	4.41844e+09				8.39346e+08	1.24059e+09	1.56953e+09				4.13303e+08	2.53092e+08	6.0576e+08				6.25632e+09
Resist norm to 100% Sensitive D0 (subtract sensitive background)	CONTINUOUS TREATMENT																																																SEQUENTIAL TREATMENT
applied drug/concentration:	untreated						Doxo: 25nM						Disulfiram low (50nM)						Disulfiram med (150nM)						Disulfiram high (500nM)						Combo: Doxo + Disulfiram low						Combo: Doxo + Disulfiram med						Combo: Doxo + Disulfiram high						Sequential: Doxo --> Dis Low
composition at plating:	100% sensitive			100% resistant			100% sensitive			100% resistant			100% sensitive			100% resistant			100% sensitive			100% resistant			100% sensitive			100% resistant			100% sensitive			100% resistant			100% sensitive			100% resistant			100% sensitive			100% resistant			100% sensitive
time (days)
D0				1.78446e+09	1.82551e+09	1.96363e+09				1.72411e+09	1.891e+09	1.80989e+09				1.74248e+09	1.82592e+09	1.70529e+09				1.68847e+09	1.72947e+09	1.89315e+09				1.82352e+09	1.84769e+09	1.72575e+09				1.84717e+09	1.67419e+09	1.67546e+09				1.7551e+09	1.82283e+09	1.77357e+09				1.79787e+09	1.71189e+09	1.66258e+09
D4				2.10008e+09	2.17639e+09	2.4285e+09				2.13183e+09	2.26364e+09	2.20163e+09				2.06126e+09	2.17685e+09	2.09944e+09				2.02146e+09	2.03468e+09	2.15631e+09				1.96361e+09	1.97659e+09	1.84263e+09				2.33556e+09	2.18628e+09	2.06889e+09				1.95608e+09	2.04759e+09	2.02307e+09				1.87542e+09	1.81601e+09	1.72775e+09
D7				2.80657e+09	2.90695e+09	3.14559e+09				2.86759e+09	2.94824e+09	2.91212e+09				2.53446e+09	2.77263e+09	2.64697e+09				1.77584e+09	1.83305e+09	1.92366e+09				1.33188e+09	1.33948e+09	1.24649e+09				2.86775e+09	2.66719e+09	2.53959e+09				1.52018e+09	1.59057e+09	1.54263e+09				1.17555e+09	1.13384e+09	1.18852e+09
D11				3.39643e+09	3.48221e+09	3.7464e+09				3.4199e+09	3.55055e+09	3.55609e+09				2.87137e+09	3.13065e+09	2.90084e+09				1.47491e+09	1.49536e+09	1.55236e+09				9.00635e+08	9.06823e+08	8.59216e+08				3.23164e+09	2.91243e+09	2.85095e+09				1.18205e+09	1.21318e+09	1.16341e+09				7.19049e+08	7.26212e+08	7.8637e+08
D14				4.46201e+09	4.39523e+09	4.72612e+09				4.24249e+09	4.4398e+09	4.43265e+09				3.07276e+09	3.41654e+09	3.10325e+09				1.07067e+09	1.08583e+09	1.11518e+09				5.2246e+08	5.28543e+08	4.9283e+08				3.33528e+09	3.03747e+09	3.00096e+09				7.51895e+08	7.65476e+08	7.4234e+08				3.89855e+08	3.59253e+08	3.54248e+08
D18				4.60872e+09	4.58428e+09	4.91274e+09				4.43027e+09	4.85928e+09	4.77484e+09				2.98474e+09	3.31041e+09	3.03669e+09				8.02832e+08	8.53269e+08	8.68397e+08				3.27803e+08	3.30192e+08	3.39546e+08				3.3726e+09	2.98324e+09	2.91912e+09				5.2376e+08	5.29793e+08	5.41587e+08				2.49057e+08	2.21487e+08	6.70389e+07
D21				4.97275e+09	5.14932e+09	5.35915e+09				4.99645e+09	5.51114e+09	5.48746e+09				2.97011e+09	3.22629e+09	2.87464e+09				5.38059e+08	5.93251e+08	5.83233e+08				2.03671e+08	1.82243e+08	2.42515e+08				3.16404e+09	2.97905e+09	2.72495e+09				3.32492e+08	3.10273e+08	3.7532e+08				1.31478e+08	1.09244e+08	3.76855e+07
D25				5.57021e+09	5.75979e+09	5.87073e+09				5.57475e+09	6.36329e+09	6.48768e+09				3.10352e+09	3.45715e+09	2.96243e+09				3.52054e+08	4.4309e+08	4.08411e+08				1.39096e+08	1.17997e+08	2.16352e+08				3.02985e+09	2.91591e+09	2.59114e+09				2.21008e+08	2.10632e+08	2.65029e+08				6.33452e+07	2.32235e+07	9.98478e+06
D28				6.31608e+09	6.70179e+09	6.60148e+09				6.23145e+09	7.26817e+09	7.61271e+09				3.40105e+09	3.89194e+09	3.24645e+09				2.73216e+08	3.84508e+08	3.21337e+08				1.06006e+08	9.73459e+07	2.10215e+08				2.94549e+09	2.86492e+09	2.52279e+09				1.72643e+08	1.57471e+08	2.10205e+08				5.0154e+07	4.38587e+07	2.24193e+07
Sensitive norm to 100%sens D0 mean	CONTINUOUS TREATMENT
applied drug/concentration:	untreated						Doxo: 25nM						Disulfiram low (50nM)						Disulfiram med (150nM)						Disulfiram high (500nM)						Combo: Doxo + Disulfiram low						Combo: Doxo + Disulfiram med						Combo: Doxo + Disulfiram high						Sequential: Doxo --> Dis Low
composition at plating:	100% sensitive			100% resistant			100% sensitive			100% resistant			100% sensitive			100% resistant			100% sensitive			100% resistant			100% sensitive			100% resistant			100% sensitive			100% resistant			100% sensitive			100% resistant			100% sensitive			100% resistant			100% sensitive
time (days)
D0	1.01485	1.16608	1.05431	0	0	0	0.979035	1.08622	1.15923	0	0	0	1.15214	1.02609	1.09621	0	0	0	1.02599	1.036	1.11303	0	0	0	1.03959	1.08225	1.03832	0	0	0	1.0194	1.06705	1.07918	0	0	0	1.11129	1.02343	1.0991	0	0	0	0.987564	1.05005	1.00612	0	0	0	1.02031
D4	2.23547	2.45252	2.22171	0	0	0	2.18823	2.24622	2.38242	0	0	0	2.38684	2.28771	2.22988	0	0	0	2.23221	2.3146	2.34046	0	0	0	2.1491	2.1436	2.11763	0	0	0	2.16599	2.16336	2.27358	0	0	0	2.37745	2.08689	2.23574	0	0	0	2.00284	2.09503	1.99124	0	0	0	2.11762
D7	5.18133	5.45934	5.05967	0	0	0	4.60832	4.70934	4.90024	0	0	0	5.33606	5.25912	4.98439	0	0	0	4.64918	5.01982	4.97932	0	0	0	3.65257	3.85926	3.68974	0	0	0	4.10318	4.29089	4.38138	0	0	0	3.92388	3.60728	3.84197	0	0	0	2.95587	2.92181	2.83761	0	0	0	4.38483
D11	7.6696	7.73823	7.64382	0	0	0	5.97562	6.04123	6.44307	0	0	0	7.74917	7.46752	6.90781	0	0	0	6.25643	6.63352	6.09068	0	0	0	4.07261	4.36715	4.1137	0	0	0	5.02136	5.23864	5.43641	0	0	0	4.17824	4.09905	4.43623	0	0	0	2.77613	2.76417	2.8466	0	0	0	5.4172
D14	12.8483	12.6299	12.9289	0	0	0	8.43377	7.81039	8.69987	0	0	0	12.8185	12.1154	11.2126	0	0	0	9.76224	9.97946	9.25171	0	0	0	4.80523	5.37692	4.64118	0	0	0	6.26294	6.36933	6.50155	0	0	0	3.67803	3.8427	4.55706	0	0	0	2.12942	2.46284	2.4655	0	0	0	7.11767
D18	15.5692	15.7099	15.5266	0	0	0	9.09049	8.62264	9.65678	0	0	0	16.6817	15.9232	15.0583	0	0	0	12.3434	13.2536	12.3716	0	0	0	5.1618	6.06915	4.81793	0	0	0	6.62121	6.6631	7.10545	0	0	0	3.16957	3.47042	4.39846	0	0	0	1.71623	2.01633	2.02893	0	0	0	7.93197
D21	19.7147	20.144	20.8208	0	0	0	9.80032	9.2159	10.8402	0	0	0	21.7085	21.445	21.1117	0	0	0	16.7974	18.6143	17.7299	0	0	0	6.1344	7.64825	5.71588	0	0	0	6.33948	6.52488	6.87675	0	0	0	2.21554	2.75034	3.5137	0	0	0	1.13385	1.31969	1.40327	0	0	0	8.44448
D25	24.2424	25.5934	25.9014	0	0	0	9.78479	9.33564	10.5952	0	0	0	27.3303	26.9714	26.6255	0	0	0	21.9455	24.1449	23.2472	0	0	0	8.11115	10.963	7.83452	0	0	0	5.74022	5.85453	6.39403	0	0	0	1.51842	2.04197	2.57029	0	0	0	0.734249	0.800263	1.01723	0	0	0	8.19964
D28	27.2048	28.928	29.264	0	0	0	9.40174	8.93888	10.2757	0	0	0	29.8325	30.7741	29.7137	0	0	0	25.0342	28.7312	27.1614	0	0	0	11.2634	15.4969	11.178	0	0	0	5.20995	5.35239	5.77525	0	0	0	1.09709	1.62155	2.0515	0	0	0	0.54022	0.330812	0.791777	0	0	0	8.17752
Resist norm to 100%resist D0 mean	CONTINUOUS TREATMENT
applied drug/concentration:	untreated						Doxo: 25nM						Disulfiram low (50nM)						Disulfiram med (150nM)						Disulfiram high (500nM)						Combo: Doxo + Disulfiram low						Combo: Doxo + Disulfiram med						Combo: Doxo + Disulfiram high						Sequential: Doxo --> Dis Low
composition at plating:	100% sensitive			100% resistant			100% sensitive			100% resistant			100% sensitive			100% resistant			100% sensitive			100% resistant			100% sensitive			100% resistant			100% sensitive			100% resistant			100% sensitive			100% resistant			100% sensitive			100% resistant			100% sensitive
time (days)
D0	0	0	0	1.03362	1.0574	1.1374	0	0	0	0.998666	1.09533	1.04835	0	0	0	1.00931	1.05764	0.987767	0	0	0	0.978024	1.00177	1.09658	0	0	0	1.05625	1.07025	0.999618	0	0	0	1.06995	0.969749	0.970486	0	0	0	1.01662	1.05585	1.02731	0	0	0	1.04139	0.991589	0.963026	0
D4	0	0	0	1.21644	1.26064	1.40668	0	0	0	1.23483	1.31118	1.27526	0	0	0	1.19395	1.26091	1.21607	0	0	0	1.1709	1.17856	1.24901	0	0	0	1.13739	1.14491	1.06732	0	0	0	1.35284	1.26637	1.19837	0	0	0	1.13303	1.18604	1.17183	0	0	0	1.08631	1.0519	1.00077	0
D7	0	0	0	1.62566	1.68381	1.82204	0	0	0	1.66101	1.70773	1.68681	0	0	0	1.46805	1.60601	1.53322	0	0	0	1.02863	1.06177	1.11425	0	0	0	0.77147	0.775875	0.722011	0	0	0	1.6611	1.54493	1.47102	0	0	0	0.880544	0.921315	0.893545	0	0	0	0.680923	0.656763	0.688435	0
D11	0	0	0	1.96734	2.01702	2.17005	0	0	0	1.98093	2.0566	2.05981	0	0	0	1.6632	1.81338	1.68027	0	0	0	0.854319	0.866166	0.899183	0	0	0	0.52168	0.525264	0.497689	0	0	0	1.87188	1.68699	1.65137	0	0	0	0.684688	0.702715	0.673891	0	0	0	0.416499	0.420648	0.455494	0
D14	0	0	0	2.58456	2.54588	2.73754	0	0	0	2.4574	2.57169	2.56755	0	0	0	1.77986	1.97898	1.79751	0	0	0	0.620173	0.628953	0.64595	0	0	0	0.302628	0.306151	0.285465	0	0	0	1.93192	1.75941	1.73826	0	0	0	0.435524	0.443391	0.42999	0	0	0	0.225818	0.208092	0.205193	0
D18	0	0	0	2.66954	2.65538	2.84563	0	0	0	2.56617	2.81467	2.76576	0	0	0	1.72887	1.91751	1.75896	0	0	0	0.465029	0.494244	0.503007	0	0	0	0.189875	0.191259	0.196677	0	0	0	1.95353	1.728	1.69086	0	0	0	0.303381	0.306875	0.313707	0	0	0	0.144263	0.128293	0.0388313	0
D21	0	0	0	2.8804	2.98267	3.10421	0	0	0	2.89412	3.19225	3.17854	0	0	0	1.72039	1.86878	1.66509	0	0	0	0.311663	0.343632	0.33783	0	0	0	0.117973	0.105562	0.140473	0	0	0	1.83272	1.72557	1.57839	0	0	0	0.192591	0.179721	0.217399	0	0	0	0.0761567	0.0632782	0.0218288	0
D25	0	0	0	3.22647	3.33628	3.40054	0	0	0	3.22909	3.68585	3.7579	0	0	0	1.79767	2.00251	1.71595	0	0	0	0.203922	0.256653	0.236567	0	0	0	0.0805694	0.0683479	0.125319	0	0	0	1.755	1.689	1.50088	0	0	0	0.128016	0.122006	0.153514	0	0	0	0.0366918	0.0134519	0.00578354	0
D28	0	0	0	3.6585	3.88192	3.82381	0	0	0	3.60948	4.20998	4.40955	0	0	0	1.97001	2.25435	1.88046	0	0	0	0.158257	0.222721	0.18613	0	0	0	0.0614023	0.0563862	0.121764	0	0	0	1.70614	1.65947	1.46129	0	0	0	0.100001	0.0912129	0.121758	0	0	0	0.029051	0.0254045	0.012986	0
[truncated: 107 more columns]

## Sheet: Coculture_all treatments
spheroid area (um^2)	CONTINUOUS TREATMENT
applied drug/concentration:	untreated									Doxo: 25nM									Disulfiram low (50nM)									Disulfiram med (150nM)									Disulfiram high (500nM)									Combo: Doxo + Disulfiram low
composition at plating:	75%R / 25%S			50%R / 50%S			25%R / 75% S			75%R / 25%S			50%R / 50%S			25%R / 75% S			75%R / 25%S			50%R / 50%S			25%R / 75% S			75%R / 25%S			50%R / 50%S			25%R / 75% S			75%R / 25%S			50%R / 50%S			25%R / 75% S			75%R / 25%S			50%R / 50%S
time (days)
D0	264000	310000	281000	1410000	1460000	1490000	289000	285000	345000	1360000	1480000	1410000	335000	280000	298000	1350000	1470000	1330000	290000	281000	289000	1350000	1370000	1450000	274000	309000	208000	1340000	1440000	1370000	276000	283000	307000	1360000	1300000	1320000	264000	310000	281000	1410000	1460000	1490000	289000	285000	345000	1360000	1480000	1410000	335000
D4	655000	671000	585000	1180000	1160000	1330000	598000	624000	670000	1160000	1200000	1220000	612000	598000	485000	1200000	1190000	1160000	570000	645000	655000	1090000	1110000	1210000	622000	559000	470000	1080000	1140000	1160000	572000	603000	633000	1250000	1080000	1110000	655000	671000	585000	1180000	1160000	1330000	598000	624000	670000	1160000	1200000	1220000	612000
D7	1150000	1100000	1040000	1480000	1450000	1560000	946000	973000	955000	1370000	1380000	1520000	1100000	1090000	945000	1340000	1470000	1390000	925000	1060000	989000	1070000	1010000	1250000	761000	731000	742000	994000	1080000	1030000	786000	914000	889000	1300000	1330000	1260000	1150000	1100000	1040000	1480000	1450000	1560000	946000	973000	955000	1370000	1380000	1520000	1100000
D11	1520000	1440000	1500000	1690000	1710000	1780000	1130000	1220000	1250000	1630000	1660000	1710000	1500000	1390000	1200000	1530000	1550000	1540000	1170000	1290000	1030000	1020000	919000	1050000	793000	848000	791000	825000	850000	851000	986000	1150000	1100000	1570000	1480000	1420000	1520000	1440000	1500000	1690000	1710000	1780000	1130000	1220000	1250000	1630000	1660000	1710000	1500000
D14	1980000	2080000	2180000	1900000	1830000	1840000	1510000	1400000	1640000	1820000	1830000	1740000	2140000	2090000	1920000	1500000	1470000	1410000	1660000	1780000	1580000	918000	810000	897000	785000	989000	836000	743000	758000	766000	1160000	1280000	1260000	1550000	1540000	1460000	1980000	2080000	2180000	1900000	1830000	1840000	1510000	1400000	1640000	1820000	1830000	1740000	2140000
D18	2360000	2500000	2540000	2030000	2080000	2110000	1590000	1660000	1820000	1780000	2030000	1910000	2700000	2620000	2490000	1540000	1520000	1410000	2100000	2230000	2100000	806000	799000	849000	859000	1060000	855000	659000	719000	741000	1260000	1410000	1470000	1530000	1430000	1420000	2360000	2500000	2540000	2030000	2080000	2110000	1590000	1660000	1820000	1780000	2030000	1910000	2700000
D21	2970000	3010000	3070000	2120000	2210000	2110000	1810000	1770000	2020000	1900000	2070000	1910000	3220000	3300000	3310000	1530000	1470000	1330000	2670000	2890000	2740000	788000	762000	808000	1030000	1360000	1060000	626000	701000	718000	1230000	1370000	1470000	1460000	1380000	1440000	2970000	3010000	3070000	2120000	2210000	2110000	1810000	1770000	2020000	1900000	2070000	1910000	3220000
D25	3380000	3630000	3570000	2200000	2160000	2350000	1780000	1890000	2010000	1970000	2150000	2130000	3750000	3850000	3830000	1540000	1530000	1400000	3200000	3500000	3380000	763000	729000	779000	1380000	1900000	1550000	623000	673000	694000	1230000	1250000	1330000	1450000	1380000	1360000	3380000	3630000	3570000	2200000	2160000	2350000	1780000	1890000	2010000	1970000	2150000	2130000	3750000
D28	3580000	3900000	3860000	2380000	2310000	2300000	1740000	1830000	1980000	2160000	2290000	2360000	3890000	4230000	4060000	1560000	1660000	1510000	3400000	3960000	3730000	759000	709000	776000	1850000	2560000	2150000	604000	653000	680000	1160000	1210000	1250000	1520000	1400000	1340000	3580000	3900000	3860000	2380000	2310000	2300000	1740000	1830000	1980000	2160000	2290000	2360000	3890000
RAW Sensitive fluorescence	CONTINUOUS TREATMENT
applied drug/concentration:	untreated									Doxo: 25nM									Disulfiram low (50nM)									Disulfiram med (150nM)									Disulfiram high (500nM)									Combo: Doxo + Disulfiram low
composition at plating:	75%R / 25%S			50%R / 50%S			25%R / 75% S			75%R / 25%S			50%R / 50%S			25%R / 75% S			75%R / 25%S			50%R / 50%S			25%R / 75% S			75%R / 25%S			50%R / 50%S			25%R / 75% S			75%R / 25%S			50%R / 50%S			25%R / 75% S			75%R / 25%S			50%R / 50%S
time (days)
D0	504050220	493529783	508392078	941592048	911207276	849110311	1240971102	1264556180	1211539625	477605420	467851233	521201878	895075049	875974228	825317828	1274176096	1193896596	1331788296	483760701	457483105	473536145	905018736	946804655	900809664	1241173567	1234666569	1171423651	515212751	449730839	482495004	844956490	866439329	829992200	1268137848	1328862840	1127494352	508814783	434735418	454152505	879199154	890322712	912395441	1229081931	1216412284	1112326446	492203171	459786882	449576255	884424830
D4	962233191	969536839	967236748	1790931346	1773091187	1656101679	2377472219	2360667596	2335335335	895218420	858913150	988650533	1789241157	1662736629	1543394948	2283350467	2288014568	2472477527	888729588	841772802	852386018	1740278775	1734810008	1745167764	2350837988	2407058144	2324648446	911092605	796386712	907013956	1635704787	1692841233	1587228453	2386181434	2412871946	2257590927	814324805	723515769	744752352	1588908594	1565494834	1645553863	2221075927	2263750324	2151458791	874560643	829524039	817664976	1673989770
D7	2744489629	2692419137	2732525261	4524955101	4532675736	4340728766	5577049088	5588144270	5211489788	2504576913	2405163514	2610565604	4449801755	4094598149	3815482978	4970208604	4918540770	5326285631	2408359778	2353921145	2310819101	4407324999	4329506564	4208784330	5311115190	5433585297	5363280441	2070288573	1756614870	2035296948	3594709190	3666623492	3686903986	5058963038	4919006414	4619611513	1409688863	1203065377	1224089587	2716569052	2442898748	2614335553	3500230327	3478111270	3628827018	2205428572	2061184896	2069141771	3932953686
D11	4539018904	4450358241	4481624286	6972827172	6773779272	6624380337	8086628375	8060427020	7525192772	3768029187	3531240697	3845505218	6190664274	5934768087	5484854336	6815753904	6656480072	7080380865	3568933784	3574770660	3415451003	5935067829	6218435736	5860426054	7183141605	7335313011	7586178598	2964133442	2458784584	2830020405	4535127663	4752740538	4957938485	6234116212	5884277411	5741615069	1920503718	1524240799	1646753347	3269805767	2727836620	3068619744	3965529076	4013185751	4211527733	2890190578	2736810788	2704187664	5139576672
D14	6561962405	6594613465	6592757492	9434215964	9806206396	9230085238	11280198458	10647659449	10261646122	4887714780	4626124424	5073990918	7744588047	7358383028	6709645797	8559530562	8188027376	9184920867	5276370950	5111450898	4927789994	8272589447	8320102134	7956823698	9406136671	9949076220	10268293924	4035831612	3216048943	3794147638	5506085447	6041396012	6843343320	7727966958	7308381038	7308721582	2540632352	1983805781	2120699434	3854451748	3102958224	3521126750	4515001654	4567742113	4650111503	3443381972	3146289489	3078978013	6102523146
D18	7483610322	7442860240	7307019341	10636376891	10745638492	10248896408	12410233759	11899775626	11408926497	5243589780	5080954935	5536083921	8444958803	7905827257	7126130460	9138356113	8770752830	9946724566	5972110216	5850604948	5551287240	9377541979	9426316056	8974104269	10577757513	11304933975	11654177906	4497443360	3553297924	4251258774	5907875228	6681000950	7559565908	8630480757	8031335997	8161533247	2738585093	2214312629	2256065628	4062894890	3440905049	3603203596	4611942809	4924337777	4899857048	3704113251	3263530623	3244043808	6500159531
D21	9190286379	9345342777	9252270764	13817467834	13294288876	12807903880	15801031129	14410071188	13931089616	5756030519	5769540346	6320313860	9645358626	8771562947	8270809966	10647326350	10136561630	10981253917	7810636641	7717329447	7356360336	12207207554	12293873832	11452625989	13670984675	13893001653	15017841967	5369869040	4404591447	5567511505	7382711700	8747710966	9820540384	10874629695	10151033750	9292994041	3233903832	2699421649	2901238316	4516402887	3864838651	4223568859	4862274216	5803402103	5502133614	3798844956	3272253943	3270025976	6882635126
D25	12437820648	12334446253	12808423219	17424879865	18149174495	15792182382	19349756390	17800002972	16631061606	6329097856	6151184899	6957940578	11242570857	9836843500	9303594901	12163994052	11827126128	12571435563	11020442008	11311818658	10578096836	16756139369	16473305444	15642337313	18395648913	18929683433	19341312543	7043800470	6077706008	7959343781	10754067631	12563881140	13890119768	14837696711	13604502569	12544048236	4209796563	3940737681	3793874531	6126969963	5064276243	5207930038	5937406174	7579644139	7225824397	4086811693	3416966876	3544918767	7636821240
D28	15832225497	15434273996	15625593756	20792910507	21325875522	19613011377	22020270277	20658853142	19965744797	6053880513	5925342947	6650677615	11394432422	10191435512	9412422861	12472293647	11990844128	12274721026	14470731206	15191215713	14234833367	20477744752	20674534203	19730005297	22324273310	23139275854	22695345370	9125818643	8207544917	11347220178	14781589932	16839079562	17684084715	19202493831	17832256582	16341469378	5703509619	5615141994	4738247443	8611773854	6599430649	7115300900	7756369263	11253203448	9238131306	3744512511	3149824616	3194403786	7112205899
RAW Resistant fluorescence	CONTINUOUS TREATMENT
applied drug/concentration:	untreated									Doxo: 25nM									Disulfiram low (50nM)									Disulfiram med (150nM)									Disulfiram high (500nM)									Combo: Doxo + Disulfiram low
composition at plating:	75%R / 25%S			50%R / 50%S			25%R / 75% S			75%R / 25%S			50%R / 50%S			25%R / 75% S			75%R / 25%S			50%R / 50%S			25%R / 75% S			75%R / 25%S			50%R / 50%S			25%R / 75% S			75%R / 25%S			50%R / 50%S			25%R / 75% S			75%R / 25%S			50%R / 50%S
time (days)
D0	1507351061	1530030085	1591749504	1007385777	1178917630	1048895887	499648756	579852455	521184368	1698944878	1770017308	1610723442	850167922	1060696686	983386474	598545766	551530537	548743340	1658434263	1701566471	1692235749	1015381736	1081085213	1015232293	523171133	499456295	548180504	1848210257	1595215992	1604674385	1067566439	1051049136	1001845245	546096346	567807530	531210680	1663001957	1558333415	1529959809	1123552626	967001646	1016121213	516333227	608275097	520928185	1545115040	1680071946	1509644460	1002019319
D4	1807582867	1798765768	1879885952	1146833175	1296005665	1169729383	549192969	602745661	526633780	1959464450	2007917537	1921223077	970800263	1178376016	1103081426	600556048	605739686	609406813	1899112549	1936830862	1912431217	1137039203	1182506708	1135387116	573082702	555564626	596944182	2052966933	1798409245	1858844079	1136864325	1162264620	1128183444	581969475	588893010	595446624	1744504035	1723441904	1641029751	1169383705	1034631563	1063777322	507863610	631311133	553274331	1835629339	1972832042	1791277830	1086394759
D7	2023398948	1994568326	2109265654	1197754935	1288734939	1223171435	579372002	635877279	518084909	2326233090	2382634839	2237414617	1027221687	1260654461	1154440231	586970485	592686405	592577637	2188689988	2193092879	2226595831	1165926662	1214356938	1200760894	569808379	546870503	518952690	1975631729	1721105443	1780655009	1023362687	1020338234	1028789937	532343762	523724601	529800864	1221145265	1239723089	1156581178	781628254	702871048	751510142	350356338	430916941	393228370	2030558999	2186238564	2010279773	1078680573
D11	2105061532	2130425808	2199022561	1203995164	1308661293	1252564130	578841777	603641244	497392721	2425772110	2524398924	2340127873	1027224777	1274830352	1176145823	584203723	586049174	553952155	2249427017	2200178759	2276604373	1131892316	1156005383	1179087126	565491359	505467040	479217285	1640830231	1449614610	1532112006	837006557	845515804	872123137	441953629	445458140	447985352	843012678	882106812	777128820	542255037	477957582	514552447	247508934	304010148	286672138	1991997483	2147287149	2051828949	1028686480
D14	2395191081	2345825182	2412841069	1266604518	1394421938	1302206744	618739414	608359116	510990322	2555149953	2710217848	2465999837	1008048760	1274896145	1241262904	597024086	596035429	567280169	2296729530	2262307277	2392589923	1171935629	1168157204	1199332381	568075625	519659035	481327708	1342066708	1191268499	1255544122	694568814	712763184	770489960	389465697	412619989	382404722	584551037	623379109	562297351	403679221	317402989	375179313	177531007	220629691	201690488	1865902131	1998309566	1998368844	989892683
D18	2399381658	2322778021	2340987327	1235302287	1388470057	1254472549	601717875	616511848	505519867	2595275902	2784807627	2469709379	1000215985	1266401021	1213739065	593129827	575407319	563666540	2293494288	2262867155	2402288999	1157458839	1136130593	1190130483	569784716	531326686	490583119	1246108562	1117751863	1175481151	649151845	678058012	725492374	379141601	393847207	366989791	506435093	565134147	487675452	362269766	280036897	324484913	159649095	192825600	177580786	1880458654	1968592363	1968694073	974970489
D21	2322620123	2273683730	2248530303	1220261916	1348082334	1223801566	606135924	591897642	478301122	2569676519	2833814094	2440088539	991757003	1249161422	1210286818	571284262	546413705	509325475	2155376966	2250768244	2408336168	1199813551	1165590201	1193749282	576702197	509855789	468868993	965991260	890906392	955056247	547495571	579068835	632488247	344671674	360189328	305218811	342943790	379719326	358348658	264811888	194376099	228175252	112218869	148345606	130685159	1607996230	1740124527	1868595412	925022795
D25	2429386616	2437962740	2375464405	1230708407	1372263905	1253333746	589127850	594657833	476684513	2587206547	2911312532	2434886612	981749659	1201289720	1202814764	557351727	550432959	482541167	2150291423	2335950389	2502956217	1285678371	1163712668	1238952194	590115029	512316244	453377389	703677234	662838059	767340712	461269416	532719109	591670683	331549361	345923546	280151004	221579814	251052539	237340841	193286718	149839016	157598248	97430213	120625838	109909335	1367842401	1493622066	1699101195	902555410
D28	2505135168	2546164857	2398891717	1172586482	1293850970	1261662287	555837105	551453506	457764259	2615753474	2920508315	2418659915	980583514	1257296184	1184273283	520807582	522573231	438449454	2161841146	2490392521	2563620361	1316752984	1162555763	1241737914	566218047	486349353	412808746	530215186	519897127	653961905	422716073	503529956	557489863	321442042	341553324	268847914	158715948	196509903	181461751	181263614	129846978	131138789	92446877	129236916	104228724	1187163879	1316248869	1609924923	815899127
Sensitive norm to 100% Resist D0 (subtract resist background)	CONTINUOUS TREATMENT
applied drug/concentration:	untreated									Doxo: 25nM									Disulfiram low (50nM)									Disulfiram med (150nM)									Disulfiram high (500nM)									Combo: Doxo + Disulfiram low
composition at plating:	75%R / 25%S			50%R / 50%S			25%R / 75% S			75%R / 25%S			50%R / 50%S			25%R / 75% S			75%R / 25%S			50%R / 50%S			25%R / 75% S			75%R / 25%S			50%R / 50%S			25%R / 75% S			75%R / 25%S			50%R / 50%S			25%R / 75% S			75%R / 25%S			50%R / 50%S
time (days)
D0	4.51729e+08	4.41209e+08	4.56071e+08	8.89271e+08	8.58886e+08	7.96789e+08	1.18865e+09	1.21224e+09	1.15922e+09	4.25284e+08	4.1553e+08	4.68881e+08	8.42754e+08	8.23653e+08	7.72997e+08	1.22185e+09	1.14158e+09	1.27947e+09	4.3144e+08	4.05162e+08	4.21215e+08	8.52698e+08	8.94484e+08	8.48489e+08	1.18885e+09	1.18235e+09	1.1191e+09	4.62892e+08	3.9741e+08	4.30174e+08	7.92635e+08	8.14118e+08	7.77671e+08	1.21582e+09	1.27654e+09	1.07517e+09	4.56494e+08	3.82414e+08	4.01831e+08	8.26878e+08	8.38002e+08	8.60074e+08	1.17676e+09	1.16409e+09	1.06001e+09	4.39882e+08	4.07466e+08	3.97255e+08	8.32104e+08
D4	9.09912e+08	9.17216e+08	9.14916e+08	1.73861e+09	1.72077e+09	1.60378e+09	2.32515e+09	2.30835e+09	2.28301e+09	8.42897e+08	8.06592e+08	9.36329e+08	1.73692e+09	1.61042e+09	1.49107e+09	2.23103e+09	2.23569e+09	2.42016e+09	8.36408e+08	7.89452e+08	8.00065e+08	1.68796e+09	1.68249e+09	1.69285e+09	2.29852e+09	2.35474e+09	2.27233e+09	8.58771e+08	7.44066e+08	8.54693e+08	1.58338e+09	1.64052e+09	1.53491e+09	2.33386e+09	2.36055e+09	2.20527e+09	7.62004e+08	6.71195e+08	6.92431e+08	1.53659e+09	1.51317e+09	1.59323e+09	2.16875e+09	2.21143e+09	2.09914e+09	8.2224e+08	7.77203e+08	7.65344e+08	1.62167e+09
D7	2.69217e+09	2.6401e+09	2.6802e+09	4.47263e+09	4.48035e+09	4.28841e+09	5.52473e+09	5.53582e+09	5.15917e+09	2.45226e+09	2.35284e+09	2.55824e+09	4.39748e+09	4.04228e+09	3.76316e+09	4.91789e+09	4.86622e+09	5.27396e+09	2.35604e+09	2.3016e+09	2.2585e+09	4.355e+09	4.27719e+09	4.15646e+09	5.25879e+09	5.38126e+09	5.31096e+09	2.01797e+09	1.70429e+09	1.98298e+09	3.54239e+09	3.6143e+09	3.63458e+09	5.00664e+09	4.86669e+09	4.56729e+09	1.35737e+09	1.15074e+09	1.17177e+09	2.66425e+09	2.39058e+09	2.56201e+09	3.44791e+09	3.42579e+09	3.57651e+09	2.15311e+09	2.00886e+09	2.01682e+09	3.88063e+09
D11	4.4867e+09	4.39804e+09	4.4293e+09	6.92051e+09	6.72146e+09	6.57206e+09	8.03431e+09	8.00811e+09	7.47287e+09	3.71571e+09	3.47892e+09	3.79318e+09	6.13834e+09	5.88245e+09	5.43253e+09	6.76343e+09	6.60416e+09	7.02806e+09	3.51661e+09	3.52245e+09	3.36313e+09	5.88275e+09	6.16611e+09	5.8081e+09	7.13082e+09	7.28299e+09	7.53386e+09	2.91181e+09	2.40646e+09	2.7777e+09	4.48281e+09	4.70042e+09	4.90562e+09	6.1818e+09	5.83196e+09	5.68929e+09	1.86818e+09	1.47192e+09	1.59443e+09	3.21748e+09	2.67552e+09	3.0163e+09	3.91321e+09	3.96086e+09	4.15921e+09	2.83787e+09	2.68449e+09	2.65187e+09	5.08726e+09
D14	6.50964e+09	6.54229e+09	6.54044e+09	9.38189e+09	9.75389e+09	9.17776e+09	1.12279e+10	1.05953e+10	1.02093e+10	4.83539e+09	4.5738e+09	5.02167e+09	7.69227e+09	7.30606e+09	6.65732e+09	8.50721e+09	8.13571e+09	9.1326e+09	5.22405e+09	5.05913e+09	4.87547e+09	8.22027e+09	8.26778e+09	7.9045e+09	9.35382e+09	9.89676e+09	1.0216e+10	3.98351e+09	3.16373e+09	3.74183e+09	5.45376e+09	5.98907e+09	6.79102e+09	7.67565e+09	7.25606e+09	7.2564e+09	2.48831e+09	1.93148e+09	2.06838e+09	3.80213e+09	3.05064e+09	3.46881e+09	4.46268e+09	4.51542e+09	4.59779e+09	3.39106e+09	3.09397e+09	3.02666e+09	6.0502e+09
D18	7.43129e+09	7.39054e+09	7.2547e+09	1.05841e+10	1.06933e+10	1.01966e+10	1.23579e+10	1.18475e+10	1.13566e+10	5.19127e+09	5.02863e+09	5.48376e+09	8.39264e+09	7.85351e+09	7.07381e+09	9.08603e+09	8.71843e+09	9.8944e+09	5.91979e+09	5.79828e+09	5.49897e+09	9.32522e+09	9.37399e+09	8.92178e+09	1.05254e+10	1.12526e+10	1.16019e+10	4.44512e+09	3.50098e+09	4.19894e+09	5.85555e+09	6.62868e+09	7.50724e+09	8.57816e+09	7.97901e+09	8.10921e+09	2.68626e+09	2.16199e+09	2.20374e+09	4.01057e+09	3.38858e+09	3.55088e+09	4.55962e+09	4.87202e+09	4.84754e+09	3.65179e+09	3.21121e+09	3.19172e+09	6.44784e+09
D21	9.13797e+09	9.29302e+09	9.19995e+09	1.37651e+10	1.3242e+10	1.27556e+10	1.57487e+10	1.43578e+10	1.38788e+10	5.70371e+09	5.71722e+09	6.26799e+09	9.59304e+09	8.71924e+09	8.21849e+09	1.0595e+10	1.00842e+10	1.09289e+10	7.75832e+09	7.66501e+09	7.30404e+09	1.21549e+10	1.22416e+10	1.14003e+10	1.36187e+10	1.38407e+10	1.49655e+10	5.31755e+09	4.35227e+09	5.51519e+09	7.33039e+09	8.69539e+09	9.76822e+09	1.08223e+10	1.00987e+10	9.24067e+09	3.18158e+09	2.6471e+09	2.84892e+09	4.46408e+09	3.81252e+09	4.17125e+09	4.80995e+09	5.75108e+09	5.44981e+09	3.74652e+09	3.21993e+09	3.2177e+09	6.83031e+09
D25	1.23855e+10	1.22821e+10	1.27561e+10	1.73726e+10	1.80969e+10	1.57399e+10	1.92974e+10	1.77477e+10	1.65787e+10	6.27678e+09	6.09886e+09	6.90562e+09	1.11902e+10	9.78452e+09	9.25127e+09	1.21117e+10	1.17748e+10	1.25191e+10	1.09681e+10	1.12595e+10	1.05258e+10	1.67038e+10	1.6421e+10	1.559e+10	1.83433e+10	1.88774e+10	1.9289e+10	6.99148e+09	6.02538e+09	7.90702e+09	1.07017e+10	1.25116e+10	1.38378e+10	1.47854e+10	1.35522e+10	1.24917e+10	4.15748e+09	3.88842e+09	3.74155e+09	6.07465e+09	5.01196e+09	5.15561e+09	5.88509e+09	7.52732e+09	7.1735e+09	4.03449e+09	3.36465e+09	3.4926e+09	7.5845e+09
D28	1.57799e+10	1.5382e+10	1.55733e+10	2.07406e+10	2.12736e+10	1.95607e+10	2.19679e+10	2.06065e+10	1.99134e+10	6.00156e+09	5.87302e+09	6.59836e+09	1.13421e+10	1.01391e+10	9.3601e+09	1.242e+10	1.19385e+10	1.22224e+10	1.44184e+10	1.51389e+10	1.41825e+10	2.04254e+10	2.06222e+10	1.96777e+10	2.2272e+10	2.3087e+10	2.2643e+10	9.0735e+09	8.15522e+09	1.12949e+10	1.47293e+10	1.67868e+10	1.76318e+10	1.91502e+10	1.77799e+10	1.62891e+10	5.65119e+09	5.56282e+09	4.68593e+09	8.55945e+09	6.54711e+09	7.06298e+09	7.70405e+09	1.12009e+10	9.18581e+09	3.69219e+09	3.0975e+09	3.14208e+09	7.05988e+09
Resist norm to 100% Sensitive D0 (subtract sensitive background)	CONTINUOUS TREATMENT
applied drug/concentration:	untreated									Doxo: 25nM									Disulfiram low (50nM)									Disulfiram med (150nM)									Disulfiram high (500nM)									Combo: Doxo + Disulfiram low
composition at plating:	75%R / 25%S			50%R / 50%S			25%R / 75% S			75%R / 25%S			50%R / 50%S			25%R / 75% S			75%R / 25%S			50%R / 50%S			25%R / 75% S			75%R / 25%S			50%R / 50%S			25%R / 75% S			75%R / 25%S			50%R / 50%S			25%R / 75% S			75%R / 25%S			50%R / 50%S
time (days)
D0	1.49485e+09	1.51753e+09	1.57925e+09	9.94889e+08	1.16642e+09	1.0364e+09	4.87152e+08	5.67355e+08	5.08687e+08	1.68645e+09	1.75752e+09	1.59823e+09	8.37671e+08	1.0482e+09	9.70889e+08	5.86049e+08	5.39033e+08	5.36246e+08	1.64594e+09	1.68907e+09	1.67974e+09	1.00288e+09	1.06859e+09	1.00274e+09	5.10674e+08	4.86959e+08	5.35683e+08	1.83571e+09	1.58272e+09	1.59218e+09	1.05507e+09	1.03855e+09	9.89348e+08	5.33599e+08	5.5531e+08	5.18713e+08	1.6505e+09	1.54584e+09	1.51746e+09	1.11106e+09	9.54504e+08	1.00362e+09	5.03836e+08	5.95778e+08	5.08431e+08	1.53262e+09	1.66757e+09	1.49715e+09	9.89522e+08
D4	1.79509e+09	1.78627e+09	1.86739e+09	1.13434e+09	1.28351e+09	1.15723e+09	5.36696e+08	5.90248e+08	5.14137e+08	1.94697e+09	1.99542e+09	1.90873e+09	9.58303e+08	1.16588e+09	1.09058e+09	5.88059e+08	5.93242e+08	5.9691e+08	1.88662e+09	1.92433e+09	1.89993e+09	1.12454e+09	1.17001e+09	1.12289e+09	5.60585e+08	5.43067e+08	5.84447e+08	2.04047e+09	1.78591e+09	1.84635e+09	1.12437e+09	1.14977e+09	1.11569e+09	5.69472e+08	5.76396e+08	5.82949e+08	1.73201e+09	1.71094e+09	1.62853e+09	1.15689e+09	1.02213e+09	1.05128e+09	4.95366e+08	6.18814e+08	5.40777e+08	1.82313e+09	1.96033e+09	1.77878e+09	1.0739e+09
D7	2.0109e+09	1.98207e+09	2.09677e+09	1.18526e+09	1.27624e+09	1.21067e+09	5.66875e+08	6.2338e+08	5.05588e+08	2.31374e+09	2.37014e+09	2.22492e+09	1.01472e+09	1.24816e+09	1.14194e+09	5.74473e+08	5.80189e+08	5.8008e+08	2.17619e+09	2.1806e+09	2.2141e+09	1.15343e+09	1.20186e+09	1.18826e+09	5.57311e+08	5.34373e+08	5.06455e+08	1.96313e+09	1.70861e+09	1.76816e+09	1.01087e+09	1.00784e+09	1.01629e+09	5.19847e+08	5.11227e+08	5.17304e+08	1.20865e+09	1.22723e+09	1.14408e+09	7.69131e+08	6.90374e+08	7.39013e+08	3.37859e+08	4.1842e+08	3.80731e+08	2.01806e+09	2.17374e+09	1.99778e+09	1.06618e+09
D11	2.09256e+09	2.11793e+09	2.18653e+09	1.1915e+09	1.29616e+09	1.24007e+09	5.66345e+08	5.91144e+08	4.84896e+08	2.41327e+09	2.5119e+09	2.32763e+09	1.01473e+09	1.26233e+09	1.16365e+09	5.71707e+08	5.73552e+08	5.41455e+08	2.23693e+09	2.18768e+09	2.26411e+09	1.1194e+09	1.14351e+09	1.16659e+09	5.52994e+08	4.9297e+08	4.6672e+08	1.62833e+09	1.43712e+09	1.51961e+09	8.24509e+08	8.33019e+08	8.59626e+08	4.29456e+08	4.32961e+08	4.35488e+08	8.30515e+08	8.6961e+08	7.64632e+08	5.29758e+08	4.6546e+08	5.02055e+08	2.35012e+08	2.91513e+08	2.74175e+08	1.9795e+09	2.13479e+09	2.03933e+09	1.01619e+09
D14	2.38269e+09	2.33333e+09	2.40034e+09	1.25411e+09	1.38192e+09	1.28971e+09	6.06242e+08	5.95862e+08	4.98493e+08	2.54265e+09	2.69772e+09	2.4535e+09	9.95552e+08	1.2624e+09	1.22877e+09	5.84527e+08	5.83538e+08	5.54783e+08	2.28423e+09	2.24981e+09	2.38009e+09	1.15944e+09	1.15566e+09	1.18684e+09	5.55578e+08	5.07162e+08	4.6883e+08	1.32957e+09	1.17877e+09	1.24305e+09	6.82072e+08	7.00266e+08	7.57993e+08	3.76968e+08	4.00123e+08	3.69908e+08	5.72054e+08	6.10882e+08	5.498e+08	3.91182e+08	3.04906e+08	3.62682e+08	1.65034e+08	2.08132e+08	1.89193e+08	1.8534e+09	1.98581e+09	1.98587e+09	9.77395e+08
D18	2.38688e+09	2.31028e+09	2.32849e+09	1.22281e+09	1.37597e+09	1.24198e+09	5.89221e+08	6.04015e+08	4.93023e+08	2.58278e+09	2.77231e+09	2.45721e+09	9.87719e+08	1.2539e+09	1.20124e+09	5.80633e+08	5.6291e+08	5.51169e+08	2.281e+09	2.25037e+09	2.38979e+09	1.14496e+09	1.12363e+09	1.17763e+09	5.57288e+08	5.18829e+08	4.78086e+08	1.23361e+09	1.10525e+09	1.16298e+09	6.36655e+08	6.65561e+08	7.12995e+08	3.66644e+08	3.8135e+08	3.54493e+08	4.93938e+08	5.52637e+08	4.75178e+08	3.49773e+08	2.6754e+08	3.11988e+08	1.47152e+08	1.80328e+08	1.65084e+08	1.86796e+09	1.9561e+09	1.9562e+09	9.62473e+08
D21	2.31012e+09	2.26119e+09	2.23603e+09	1.20776e+09	1.33559e+09	1.2113e+09	5.93639e+08	5.794e+08	4.65804e+08	2.55718e+09	2.82132e+09	2.42759e+09	9.7926e+08	1.23666e+09	1.19779e+09	5.58787e+08	5.33916e+08	4.96828e+08	2.14288e+09	2.23827e+09	2.39584e+09	1.18732e+09	1.15309e+09	1.18125e+09	5.64205e+08	4.97359e+08	4.56372e+08	9.53494e+08	8.78409e+08	9.42559e+08	5.34998e+08	5.66572e+08	6.19991e+08	3.32174e+08	3.47692e+08	2.92722e+08	3.30447e+08	3.67222e+08	3.45851e+08	2.52315e+08	1.81879e+08	2.15678e+08	9.97217e+07	1.35848e+08	1.18188e+08	1.5955e+09	1.72763e+09	1.8561e+09	9.12526e+08
D25	2.41689e+09	2.42547e+09	2.36297e+09	1.21821e+09	1.35977e+09	1.24084e+09	5.76631e+08	5.82161e+08	4.64187e+08	2.57471e+09	2.89882e+09	2.42239e+09	9.69252e+08	1.18879e+09	1.19032e+09	5.44855e+08	5.37936e+08	4.70044e+08	2.13779e+09	2.32345e+09	2.49046e+09	1.27318e+09	1.15122e+09	1.22645e+09	5.77618e+08	4.99819e+08	4.4088e+08	6.9118e+08	6.50341e+08	7.54843e+08	4.48772e+08	5.20222e+08	5.79173e+08	3.19052e+08	3.33426e+08	2.67654e+08	2.09083e+08	2.38555e+08	2.24844e+08	1.8079e+08	1.37342e+08	1.45101e+08	8.4933e+07	1.08129e+08	9.74121e+07	1.35535e+09	1.48112e+09	1.6866e+09	8.90058e+08
D28	2.49264e+09	2.53367e+09	2.38639e+09	1.16009e+09	1.28135e+09	1.24917e+09	5.4334e+08	5.38956e+08	4.45267e+08	2.60326e+09	2.90801e+09	2.40616e+09	9.68086e+08	1.2448e+09	1.17178e+09	5.0831e+08	5.10076e+08	4.25952e+08	2.14934e+09	2.4779e+09	2.55112e+09	1.30426e+09	1.15006e+09	1.22924e+09	5.53721e+08	4.73852e+08	4.00312e+08	5.17718e+08	5.074e+08	6.41465e+08	4.10219e+08	4.91033e+08	5.44993e+08	3.08945e+08	3.29056e+08	2.56351e+08	1.46219e+08	1.84013e+08	1.68965e+08	1.68766e+08	1.1735e+08	1.18642e+08	7.99497e+07	1.1674e+08	9.17315e+07	1.17467e+09	1.30375e+09	1.59743e+09	8.03402e+08
Sensitive norm to 100%sens D0 mean	CONTINUOUS TREATMENT
applied drug/concentration:	untreated									Doxo: 25nM									Disulfiram low (50nM)									Disulfiram med (150nM)									Disulfiram high (500nM)									Combo: Doxo + Disulfiram low
composition at plating:	75%R / 25%S			50%R / 50%S			25%R / 75% S			75%R / 25%S			50%R / 50%S			25%R / 75% S			75%R / 25%S			50%R / 50%S			25%R / 75% S			75%R / 25%S			50%R / 50%S			25%R / 75% S			75%R / 25%S			50%R / 50%S			25%R / 75% S			75%R / 25%S			50%R / 50%S
time (days)
D0	1.08153	1.05635	1.09193	1.07332	1.03665	0.961699	1.01309	1.03319	0.988002	1.01822	0.994865	1.1226	1.01718	0.994123	0.932982	1.04139	0.972965	1.09049	1.03296	0.970042	1.00848	1.02918	1.07961	1.0241	1.01326	1.00771	0.953811	1.10826	0.951481	1.02993	0.956685	0.982615	0.938624	1.03624	1.088	0.91637	1.09294	0.915579	0.962068	0.998015	1.01144	1.03808	1.00295	0.992155	0.903443	1.05317	0.975558	0.951111	1.00432
D4	2.17852	2.196	2.1905	2.09845	2.07691	1.93571	1.98173	1.9674	1.94581	2.01807	1.93115	2.24177	2.09641	1.94372	1.79968	1.90151	1.90548	2.0627	2.00254	1.89011	1.91552	2.03731	2.03071	2.04321	1.95903	2.00694	1.9367	2.05608	1.78145	2.04631	1.91109	1.98006	1.85258	1.98915	2.0119	1.87955	1.82439	1.60698	1.65782	1.85461	1.82635	1.92298	1.84843	1.8848	1.7891	1.96861	1.86079	1.83239	1.9573
D7	6.44561	6.32094	6.41696	5.39833	5.40764	5.17597	4.70873	4.71818	4.39716	5.87121	5.63319	6.12497	5.30762	4.8789	4.54202	4.19152	4.14748	4.495	5.64085	5.51051	5.40731	5.25635	5.16243	5.01672	4.48207	4.58645	4.52653	4.83143	4.08043	4.74766	4.27555	4.36235	4.38682	4.26716	4.14788	3.8927	3.24982	2.75512	2.80546	3.21566	2.88535	3.09227	2.93865	2.9198	3.04826	5.15499	4.80964	4.82869	4.6838
D11	10.7421	10.5298	10.6047	8.35283	8.11258	7.93226	6.84764	6.82531	6.36913	8.89618	8.32926	9.08167	7.40878	7.09992	6.55689	5.76447	5.62873	5.99002	8.4195	8.43348	8.05203	7.10029	7.4423	7.0102	6.0776	6.20729	6.42111	6.97148	5.76157	6.65039	5.4106	5.67326	5.92092	5.26874	4.97058	4.84899	4.47282	3.52408	3.8174	3.8834	3.22926	3.64058	3.33523	3.37585	3.54489	6.79445	6.42723	6.34912	6.14015
D14	15.5854	15.6636	15.6592	11.3236	11.7726	11.0773	9.56952	9.03041	8.70141	11.5769	10.9506	12.0229	9.28432	8.81818	8.03518	7.2507	6.93406	7.78372	12.5075	12.1126	11.6729	9.9216	9.97895	9.54048	7.97226	8.43501	8.70707	9.53735	7.57462	8.95871	6.58252	7.22862	8.19655	6.54195	6.18434	6.18463	5.95753	4.62438	4.95213	4.58905	3.68202	4.18674	3.80354	3.84849	3.9187	8.1189	7.4076	7.24644	7.3024
D18	17.792	17.6945	17.3693	12.7746	12.9065	12.3069	10.5327	10.0976	9.67924	12.429	12.0396	13.1293	10.1296	9.47893	8.53786	7.74403	7.43072	8.433	14.1732	13.8823	13.1657	11.2552	11.3141	10.7683	8.97083	9.5906	9.88826	10.6425	8.38206	10.0531	7.06747	8.0006	9.061	7.31117	6.80052	6.91148	6.43147	5.17626	5.27622	4.84063	4.08991	4.2858	3.88617	4.15242	4.13156	8.74315	7.6883	7.64165	7.78233
D21	21.8782	22.2494	22.0266	16.6141	15.9826	15.3956	13.4226	12.2371	11.8289	13.6559	13.6882	15.0069	11.5785	10.5238	9.91945	9.03012	8.5948	9.31473	18.575	18.3516	17.4874	14.6706	14.7752	13.7598	11.6072	11.7964	12.7551	12.7313	10.4202	13.2045	8.84755	10.4951	11.7899	9.22385	8.60713	7.87583	7.61737	6.33771	6.8209	5.388	4.60159	5.03456	4.09952	4.90165	4.64488	8.96996	7.70919	7.70385	8.24397
D25	29.6535	29.406	30.5408	20.9681	21.8423	18.9975	16.4472	15.1264	14.1301	15.0279	14.6019	16.5335	13.5063	11.8096	11.166	10.3228	10.0357	10.67	26.26	26.9576	25.2009	20.161	19.8196	18.8166	15.634	16.0892	16.44	16.7391	14.426	18.9311	12.9167	15.1011	16.7018	12.6016	11.5505	10.6467	9.95386	9.30968	8.95806	7.33191	6.04927	6.22265	5.01586	6.41554	6.11398	9.65941	8.05566	8.362	9.15425
D28	37.7804	36.8276	37.2856	25.0332	25.6765	23.6091	18.7233	17.5629	16.9722	14.369	14.0612	15.7978	13.6896	12.2376	11.2973	10.5855	10.1752	10.4172	34.5207	36.2457	33.9559	24.6528	24.8904	23.7503	18.9824	19.677	19.2987	21.7238	19.5253	27.0423	17.7778	20.2611	21.281	16.3217	15.1538	13.8832	13.5301	13.3185	11.2191	10.331	7.90215	8.52479	6.56616	9.54651	7.82907	8.83987	7.41607	7.5228	8.52105
Resist norm to 100%resist D0 mean	CONTINUOUS TREATMENT
applied drug/concentration:	untreated									Doxo: 25nM									Disulfiram low (50nM)									Disulfiram med (150nM)									Disulfiram high (500nM)									Combo: Doxo + Disulfiram low
composition at plating:	75%R / 25%S			50%R / 50%S			25%R / 75% S			75%R / 25%S			50%R / 50%S			25%R / 75% S			75%R / 25%S			50%R / 50%S			25%R / 75% S			75%R / 25%S			50%R / 50%S			25%R / 75% S			75%R / 25%S			50%R / 50%S			25%R / 75% S			75%R / 25%S			50%R / 50%S
time (days)
D0	0.931495	0.945627	0.984087	0.97385	1.14175	1.01448	0.930048	1.08317	0.971163	1.05088	1.09517	0.99591	0.819957	1.02603	0.950359	1.11886	1.0291	1.02378	1.02564	1.05252	1.0467	0.981677	1.04599	0.981531	0.974956	0.929681	1.0227	1.1439	0.986247	0.992141	1.03276	1.01659	0.968427	1.01872	1.06017	0.990305	1.02849	0.963264	0.945583	1.08756	0.93432	0.982401	0.961901	1.13743	0.970674	0.955027	1.03912	0.932924	0.968597
D4	1.11858	1.11309	1.16363	1.11035	1.25637	1.13276	1.02464	1.12688	0.981567	1.21322	1.24342	1.18939	0.938038	1.14122	1.06752	1.1227	1.13259	1.13959	1.17562	1.19912	1.18391	1.10076	1.14527	1.09914	1.07024	1.0368	1.1158	1.27149	1.11286	1.15052	1.10059	1.12545	1.09209	1.08721	1.10043	1.11294	1.07927	1.06615	1.0148	1.13242	1.00052	1.02905	0.945731	1.18141	1.03243	1.13606	1.22155	1.10842	1.05119
D7	1.25306	1.2351	1.30657	1.16019	1.24925	1.18507	1.08225	1.19013	0.965245	1.44177	1.47691	1.38642	0.993267	1.22176	1.1178	1.09676	1.10767	1.10746	1.35606	1.3588	1.37968	1.12904	1.17644	1.16314	1.06399	1.0202	0.966902	1.2233	1.06469	1.1018	0.989489	0.986529	0.994802	0.992468	0.976013	0.987613	0.75315	0.764727	0.712918	0.752867	0.675775	0.723386	0.645026	0.798828	0.726875	1.25752	1.35453	1.24489	1.04364
D11	1.30395	1.31975	1.3625	1.1663	1.26875	1.21384	1.08124	1.12859	0.925741	1.5038	1.56525	1.45043	0.99327	1.23564	1.13904	1.09148	1.095	1.03372	1.39391	1.36322	1.41084	1.09572	1.11933	1.14192	1.05575	0.941156	0.891041	1.01467	0.895518	0.946925	0.807074	0.815403	0.841448	0.819899	0.82659	0.831415	0.517523	0.541884	0.476468	0.518555	0.455618	0.491439	0.448674	0.556543	0.523443	1.2335	1.33026	1.27078	0.994701
D14	1.48474	1.45398	1.49574	1.22759	1.3527	1.26244	1.15741	1.13759	0.951701	1.58441	1.68104	1.52886	0.974499	1.2357	1.20278	1.11595	1.11407	1.05917	1.42338	1.40193	1.48312	1.13492	1.13122	1.16174	1.06069	0.968251	0.89507	0.828501	0.734533	0.774586	0.667648	0.685458	0.741964	0.719691	0.763897	0.706211	0.356467	0.380662	0.342599	0.38291	0.298458	0.355013	0.315075	0.397357	0.361199	1.15492	1.23743	1.23747	0.956727
D18	1.48735	1.43962	1.45096	1.19695	1.34688	1.21571	1.12491	1.15316	0.941257	1.60942	1.72752	1.53117	0.966832	1.22739	1.17584	1.10852	1.07468	1.05227	1.42137	1.40228	1.48916	1.12075	1.09987	1.15273	1.06395	0.990526	0.91274	0.768706	0.688722	0.724696	0.623192	0.651487	0.697918	0.699981	0.728056	0.676781	0.30779	0.344367	0.2961	0.342376	0.261882	0.30539	0.280936	0.344275	0.31517	1.16399	1.21891	1.21897	0.94212
D21	1.43952	1.40902	1.39335	1.18222	1.30734	1.18569	1.13335	1.10617	0.889292	1.59347	1.75806	1.51272	0.958552	1.21051	1.17246	1.06681	1.01933	0.948522	1.3353	1.39474	1.49293	1.16221	1.12871	1.15627	1.07715	0.949535	0.871285	0.594155	0.547367	0.587341	0.523685	0.554591	0.60688	0.634173	0.663798	0.558851	0.205913	0.228829	0.215512	0.246979	0.178033	0.211117	0.190384	0.259356	0.225639	0.994211	1.07654	1.1566	0.893229
D25	1.50605	1.51139	1.47245	1.19245	1.33101	1.2146	1.10088	1.11144	0.886206	1.60439	1.80635	1.50947	0.948756	1.16365	1.16515	1.04021	1.027	0.897387	1.33213	1.44782	1.55189	1.24626	1.12687	1.20052	1.10276	0.954232	0.841709	0.430698	0.40525	0.470369	0.439282	0.509221	0.566926	0.60912	0.636563	0.510993	0.130287	0.148652	0.140108	0.176966	0.134438	0.142033	0.16215	0.206434	0.185975	0.844563	0.92294	1.05098	0.871237
D28	1.55325	1.57882	1.48705	1.13556	1.25426	1.22275	1.03732	1.02895	0.850084	1.62218	1.81208	1.49936	0.947615	1.21848	1.147	0.970443	0.973814	0.813209	1.33933	1.54406	1.58969	1.27668	1.12574	1.20325	1.05714	0.904657	0.764257	0.322608	0.316178	0.399719	0.401544	0.480649	0.533468	0.589824	0.628219	0.489413	0.091114	0.114665	0.105288	0.165198	0.114868	0.116133	0.152636	0.222874	0.17513	0.731975	0.812413	0.995413	0.786413
[truncated: 185 more columns]

## Sheet: All
				Chemo				Disulfiram
T47D (Pacli)	MCF7 (Doxo)	MCF7 (Pacli)	Combined Naming Schema	Week 1	Week 2	Week 3	Week 4	Week 1	Week 2	Week 3	Week 4
Continuous: Untreated	Continuous: Untreated	Continuous: Untreated	Continuous: Untreated	0	0	0	0	0	0	0	0
Continuous: Pacli: 5nM	Continuous: Doxo: 25nM	Continuous: Pacli: 5nM	Continuous: Chemo	1	1	1	1	0	0	0	0
Continuous: Disulfiram low (1000nM)	Continuous: Disulfiram low (50nM)	Continuous: Disulfiram low (50nM)	Continuous: Disulfiram (low)	0	0	0	0	1	1	1	1
Continuous: Disulfiram med (5000nM)	Continuous: Disulfiram med (150nM)	Continuous: Disulfiram med (100nM)	Continuous: Disulfiram (medium)	0	0	0	0	1	1	1	1
Continuous: Disulfiram high (10000nM)	Continuous: Disulfiram high (500nM)	Continuous: Disulfiram high (150nM)	Continuous: Disulfiram (high)	0	0	0	0	1	1	1	1
Continuous: Combo: Pacli + Disulfiram low	Continuous: Combo: Doxo + Disulfiram low	Continuous: Combo: Pacli + Disulfiram low	Continuous: Disulfiram (low) + Chemo	1	1	1	1	1	1	1	1
Continuous: Combo: Pacli + Disulfiram med	Continuous: Combo: Doxo + Disulfiram med	Continuous: Combo: Pacli + Disulfiram med	Continuous: Disulfiram (medium) + Chemo	1	1	1	1	1	1	1	1
Continuous: Combo: Pacli + Disulfiram high	Continuous: Combo: Doxo + Disulfiram high	Continuous: Combo: Pacli + Disulfiram high	Continuous: Disulfiram (high) + Chemo	1	1	1	1	1	1	1	1
Sequential: Pacli --> Dis Low	Sequential: Doxo --> Dis Low	Sequential: Pacli --> Dis Low	Sequential: Chemo > Disulfiram (low)	1	1	0	0	0	0	1	1	?
Sequential: Pacli --> Dis Med	Sequential: Doxo --> Dis Med	Sequential: Pacli --> Dis Med	Sequential: Chemo > Disulfiram (medium)	1	1	0	0	0	0	1	1	?
Sequential: Pacli --> Dis High	Sequential: Doxo --> Dis High	Sequential: Pacli --> Dis High	Sequential: Chemo > Disulfiram (high)	1	1	0	0	0	0	1	1	?
Sequential: Dis Low --> Pacli	Sequential: Dis Low --> Doxo	Sequential: Dis Low --> Pacli	Sequential: Disulfiram (low) > Chemo	0	0	1	1	1	1	0	0	?
Sequential: Dis Med --> Pacli	Sequential: Dis Med --> Doxo	Sequential: Dis Med --> Pacli	Sequential: Disulfiram (medium) > Chemo	0	0	1	1	1	1	0	0	?
Sequential: Dis high --> Pacli	Sequential: Dis high --> Doxo	Sequential: Dis high --> Pacli	Sequential: Disulfiram (high) > Chemo	0	0	1	1	1	1	0	0	?
Layered: Constant Pacli/Dis low	Layered: Constant Doxo/Dis low	Layered: Constant Pacli/Dis low	Layered: Continuous Chemo + Disulfiram (low)	1	1	1	1	1	1	0	0	?	I'm assuming layered matches sequential? Which one comes first?
Layered: Constant Pacli/Dis med	Layered: Constant Doxo/Dis med	Layered: Constant Pacli/Dis med	Layered: Continuous Chemo + Disulfiram (medium)	1	1	1	1	1	1	0	0	?	I'm assuming layered matches sequential? Which one comes first?
Layered: Constant Pacli/Dis high	Layered: Constant Doxo/Dis high	Layered: Constant Pacli/Dis high	Layered: Continuous Chemo + Disulfiram (high)	1	1	1	1	1	1	0	0	?	I'm assuming layered matches sequential? Which one comes first?
Layered: Constant Dis low/Pacli	Layered: Constant Dis low/Doxo	Layered: Constant Dis low/Pacli	Layered: Continuous Disulfiram (low) + Chemo	1	1	0	0	1	1	1	1	?	I'm assuming layered matches sequential? Which one comes first?
Layered: Constant Dis med/Pacli	Layered: Constant Dis med/Doxo	Layered: Constant Dis med/Pacli	Layered: Continuous Disulfiram (medium) + Chemo	1	1	0	0	1	1	1	1	?	I'm assuming layered matches sequential? Which one comes first?
Layered: Constant Dis high/Pacli	Layered: Constant Dis high/Doxo	Layered: Constant Dis high/Pacli	Layered: Continuous Disulfiram (high) + Chemo	1	1	0	0	1	1	1	1	?	I'm assuming layered matches sequential? Which one comes first?
Staggered: chemo --> dis low --> chemo --> dis low	Staggered: chemo --> dis low --> chemo --> dis low	Staggered: chemo --> dis low --> chemo --> dis low	Staggered: Chemo > Disulfiram > Chemo > Disulfiram (low)	1	0	1	0	0	1	0	1	?
Staggered: chemo --> dis med --> chemo --> dis med	Staggered: chemo --> dis med --> chemo --> dis med	Staggered: chemo --> dis med --> chemo --> dis med	Staggered: Chemo > Disulfiram > Chemo > Disulfiram (medium)	1	0	1	0	0	1	0	1	?
Staggered: chemo --> dis high --> chemo --> dis high	Staggered: chemo --> dis high --> chemo --> dis high	Staggered: chemo --> dis high --> chemo --> dis high	Staggered: Chemo > Disulfiram > Chemo > Disulfiram (high)	1	0	1	0	0	1	0	1
Staggered: dis low --> chemo --> dis low --> chemo	Staggered: dis low --> chemo --> dis low --> chemo	Staggered: dis low --> chemo --> dis low --> chemo	Staggered: Disulfiram > Chemo > Disulfiram > Chemo (low)	0	1	0	0	1	0	1	0
Staggered: dis med --> chemo --> dis med --> chemo	Staggered: dis med --> chemo --> dis med --> chemo	Staggered: dis med --> chemo --> dis med --> chemo	Staggered: Disulfiram > Chemo > Disulfiram > Chemo (medium)	0	1	0	0	1	0	1	0
Staggered: dis high --> chemo --> dis high --> chemo	Staggered: dis high --> chemo --> dis high --> chemo	Staggered: dis high --> chemo --> dis high --> chemo	Staggered: Disulfiram > Chemo > Disulfiram > Chemo (high)	0	1	0	0	1	0	1	0
				(this is for MCF7 doxo dosing)
